# Supplementary material for: JAFFAL: detecting fusion genes with long-read transcriptome sequencing
Source: Genome Biol. 2022 Jan 6;23:10. doi: 10.1186/s13059-021-02588-5 (PMC8739696; doi:10.1186/s13059-021-02588-5)
Supplement: Supplementary file 2 — Additional file 2: Table S1. Output from JAFFAL applied to the NA12878 nanopore cDNA and direct RNA datasets. [file 13059_2021_2588_MOESM2_ESM.xlsx]

## Sheet: Table S1
sample	fusion genes	chrom1	base1	strand1	chrom2	base2	strand2	gap (kb)	spanning pairs	spanning reads	inframe	aligns	rearrangement	contig	contig break	classification	known
NA12878-cDNA_All_Guppy_4.2.2.fastq	IGHV3-21:IGHA1	chr14	106235064	-	chr14	105708665	-	526.406	0	34	FALSE	TRUE	FALSE	1875e761-1313-4f2e-a675-4615a7b071df	1114	HighConfidence	-
NA12878-cDNA_All_Guppy_4.2.2.fastq	RP11-96H19.1:RP11-446N19.1	chr12	46387972	+	chr12	46652390	+	264.428	0	22	FALSE	TRUE	FALSE	059a9088-c554-48eb-911c-ce193c1cfc68	337	HighConfidence	-
NA12878-DirectRNA_All_Guppy_4.2.2.fastq	RP11-96H19.1:RP11-446N19.1	chr12	46387972	+	chr12	46652390	+	264.428	0	14	FALSE	TRUE	FALSE	0582c4fa-510f-45cd-ad07-c64dec6965ef	253	HighConfidence	-
NA12878-cDNA_All_Guppy_4.2.2.fastq	CTD-2215E18.1:LINC01340	chr5	97431900	+	chr5	97668551	+	236.654	0	12	FALSE	TRUE	FALSE	142f784e-5556-459c-83a2-23fff3f0590c	495	HighConfidence	-
NA12878-cDNA_All_Guppy_4.2.2.fastq	KANSL1:ARL17A	chr17	46094560	-	chr17	46570869	-	476.305	0	7	FALSE	TRUE	TRUE	57211332-09b8-4671-8f2c-6fcd84bd3ca8	1045	HighConfidence	Yes
NA12878-cDNA_All_Guppy_4.2.2.fastq	KANSL1:ARL17B	chr17	46094560	-	chr17	46352930	-	258.366	0	5	FALSE	TRUE	TRUE	4246b7f1-dc00-4ef0-9d87-b2f9dbc94755	559	HighConfidence	Yes
NA12878-DirectRNA_All_Guppy_4.2.2.fastq	KANSL1:ARL17A	chr17	46094560	-	chr17	46570869	-	476.305	0	5	FALSE	TRUE	TRUE	2e9a0f1d-4648-4fbe-9511-34b394d89299	1489	HighConfidence	Yes
NA12878-DirectRNA_All_Guppy_4.2.2.fastq	CTD-2215E18.1:LINC01340	chr5	97431900	+	chr5	97668551	+	236.665	0	4	FALSE	TRUE	FALSE	576f2948-2f79-4da7-a065-2e750f10d35f	294	HighConfidence	-
NA12878-cDNA_All_Guppy_4.2.2.fastq	LINC00158:AP000233.4	chr21	25420708	-	chr21	25175445	-	245.267	0	3	FALSE	TRUE	FALSE	357a72d9-2064-4488-ad9e-fa9ad24e23a5	323	HighConfidence	-
NA12878-DirectRNA_All_Guppy_4.2.2.fastq	PBX3:MAPKAP1	chr9	125748623	+	chr9	125657799	-	90.824	0	2	TRUE	TRUE	TRUE	5c6b4f1e-07ee-4c12-934d-5c30700662b2	916	HighConfidence	-
NA12878-cDNA_All_Guppy_4.2.2.fastq	MRPS6:AP000320.7	chr21	34073745	+	chr21	34293681	+	219.939	0	2	FALSE	TRUE	FALSE	542c9d2d-6c17-4c8c-9be1-670535c102a2	324	HighConfidence	-
NA12878-cDNA_All_Guppy_4.2.2.fastq	TAF1D:RNPC3	chr11	93737064	-	chr1	103555034	+	Inf	0	2	FALSE	TRUE	TRUE	f5c598d0-3f0b-4239-9d85-abebc3ed46dc	288	HighConfidence	-
NA12878-cDNA_All_Guppy_4.2.2.fastq	IGLV6-57:IGLC2	chr22	22196239	+	chr22	22900977	+	704.738	0	49	NA	FALSE	FALSE	0ae5ac9e-dfe3-4920-b5ad-2335f6bd897d	464	LowConfidence	-
NA12878-cDNA_All_Guppy_4.2.2.fastq	IGHM:IGHA1	chr14	106235252	-	chr14	105707226	-	528.026	0	27	NA	FALSE	FALSE	213e5fb2-52f0-4907-a3a8-6bb4ab216e0d	194	LowConfidence	-
NA12878-cDNA_All_Guppy_4.2.2.fastq	IGLV6-57:IGLC2	chr22	22196093	+	chr22	22901045	+	704.952	0	16	NA	FALSE	FALSE	522be859-9304-4174-bafe-fafe166a83ad	467	LowConfidence	-
NA12878-cDNA_All_Guppy_4.2.2.fastq	C15orf57:CBX3	chr15	40562776	-	chr7	26201769	+	Inf	0	14	NA	FALSE	TRUE	5fb87fed-cabf-4d22-b4ff-cdfa8434c196	370	LowConfidence	-
NA12878-cDNA_All_Guppy_4.2.2.fastq	C15orf57:CBX3	chr15	40561982	-	chr7	26201745	+	Inf	0	13	NA	FALSE	TRUE	6bc98667-a639-4686-a5a7-d4abeb3da678	362	LowConfidence	-
NA12878-DirectRNA_All_Guppy_4.2.2.fastq	IGLV6-57:IGLC2	chr22	22196238	+	chr22	22900976	+	704.738	0	11	NA	FALSE	FALSE	10533ef5-af74-422f-8667-c531666905a9	327	LowConfidence	-
NA12878-cDNA_All_Guppy_4.2.2.fastq	IGHV3-21:IGHA1	chr14	106235073	-	chr14	105708493	-	526.58	0	10	NA	FALSE	FALSE	867dc098-740e-46e2-a857-f109cacdc08d	977	LowConfidence	-
NA12878-cDNA_All_Guppy_4.2.2.fastq	SMARCA2:RPL14	chr9	2039631	+	chr3	40462050	+	Inf	0	10	NA	FALSE	TRUE	b0318e9f-1d83-44d6-a110-6d5dd106c861	411	LowConfidence	-
NA12878-DirectRNA_All_Guppy_4.2.2.fastq	C15orf57:CBX3	chr15	40562778	-	chr7	26201767	+	Inf	0	10	NA	FALSE	TRUE	1be9f00b-61e8-43b0-a127-7f7cf73fcf5d	245	LowConfidence	-
NA12878-DirectRNA_All_Guppy_4.2.2.fastq	C15orf57:CBX3	chr15	40561982	-	chr7	26201745	+	Inf	0	10	NA	FALSE	TRUE	27596130-df5d-4840-a127-8e376647f237	320	LowConfidence	-
NA12878-cDNA_All_Guppy_4.2.2.fastq	IGHV3-21:IGHA1	chr14	106235098	-	chr14	105707316	-	527.782	0	8	NA	FALSE	FALSE	0150feec-2166-4aaa-b3d6-e396f04ba09b	217	LowConfidence	-
NA12878-cDNA_All_Guppy_4.2.2.fastq	IGHM:IGHA1	chr14	106235166	-	chr14	105707365	-	527.801	0	7	NA	FALSE	FALSE	71aefa50-50e9-4997-98df-7dcaa94654f8	935	LowConfidence	-
NA12878-cDNA_All_Guppy_4.2.2.fastq	IGHM:IGHA1	chr14	106235153	-	chr14	105708091	-	527.062	0	6	NA	FALSE	FALSE	9767deb6-c053-43fb-a06d-23aaef177b84	812	LowConfidence	-
NA12878-cDNA_All_Guppy_4.2.2.fastq	SMARCA2:RPL14	chr9	2039727	+	chr3	40462045	+	Inf	0	6	NA	FALSE	TRUE	ed3951c2-cd8f-46d5-a61f-942c4f9031a0	656	LowConfidence	-
NA12878-cDNA_All_Guppy_4.2.2.fastq	IGKV4-1:IGKC	chr2	88886141	+	chr2	88860918	-	25.223	0	5	NA	FALSE	TRUE	01db1c5e-78b2-4362-95c7-19e9f72e3bfe	513	LowConfidence	-
NA12878-cDNA_All_Guppy_4.2.2.fastq	IGHM:AL928768.3	chr14	106234075	-	chr14	105704594	-	529.481	0	5	NA	FALSE	FALSE	11ac71a6-3b84-482a-a78d-68281566fc7d	1576	LowConfidence	-
NA12878-cDNA_All_Guppy_4.2.2.fastq	IGLV6-57:IGLJ2	chr22	22196272	+	chr22	22899622	+	703.35	0	5	NA	FALSE	FALSE	05e155da-30cf-43e8-ae8a-fb32bd81dcc3	457	LowConfidence	-
NA12878-cDNA_All_Guppy_4.2.2.fastq	IGHV3-23:IGHM	chr14	106268845	-	chr14	105856093	-	412.752	0	4	NA	FALSE	FALSE	3bec53ea-45b8-41a0-a09c-e94c9e454432	228	LowConfidence	-
NA12878-cDNA_All_Guppy_4.2.2.fastq	IGHV3-23:IGHM	chr14	106268820	-	chr14	105855755	-	413.065	0	4	NA	FALSE	FALSE	63ca64e5-64d6-4f0b-824a-4e81bb21618f	1118	LowConfidence	-
NA12878-cDNA_All_Guppy_4.2.2.fastq	IGHM:IGHA1	chr14	106235149	-	chr14	105708578	-	526.571	0	4	NA	FALSE	FALSE	197a25e7-371c-4193-98ea-fb16e8b365be	397	LowConfidence	-
NA12878-cDNA_All_Guppy_4.2.2.fastq	E2F4:RPL14	chr16	67195876	+	chr3	40462058	+	Inf	0	4	NA	FALSE	TRUE	201e687b-ec1b-4040-bc15-90ceb804bd46	916	LowConfidence	Yes
NA12878-cDNA_All_Guppy_4.2.2.fastq	IGHG1:IGHM	chr14	106211349	-	chr14	105856217	-	355.132	0	3	NA	FALSE	FALSE	35aaa017-8028-47cc-90aa-466d867acd97	1490	LowConfidence	-
NA12878-cDNA_All_Guppy_4.2.2.fastq	IGHV3-23:IGHM	chr14	106268646	-	chr14	105856186	-	412.46	0	3	NA	FALSE	FALSE	f90ac103-e7ac-4bd5-8dff-352c6800e957	420	LowConfidence	-
NA12878-cDNA_All_Guppy_4.2.2.fastq	IGHV3-23:IGHM	chr14	106268733	-	chr14	105855614	-	413.119	0	3	NA	FALSE	FALSE	9439bb8d-f64b-4bf5-aaa8-41167ddb8718	347	LowConfidence	-
NA12878-cDNA_All_Guppy_4.2.2.fastq	IGHM:IGHA1	chr14	106235291	-	chr14	105708624	-	526.667	0	3	NA	FALSE	FALSE	97ff53e6-227b-47d9-891d-6fa49055ad51	267	LowConfidence	-
NA12878-cDNA_All_Guppy_4.2.2.fastq	IGHM:IGHA1	chr14	106235290	-	chr14	105708500	-	526.79	0	3	NA	FALSE	FALSE	73a2e8d2-4dc6-4697-864a-fb99ade62307	255	LowConfidence	-
NA12878-cDNA_All_Guppy_4.2.2.fastq	IGHV3-21:IGHA1	chr14	106235095	-	chr14	105707893	-	527.202	0	3	NA	FALSE	FALSE	4409401b-c262-4621-a307-f5f80fdca4a1	462	LowConfidence	-
NA12878-cDNA_All_Guppy_4.2.2.fastq	IGLV6-57:IGLC2	chr22	22196133	+	chr22	22901271	+	705.138	0	3	NA	FALSE	FALSE	7763cc21-b87d-4ae9-9c1f-d6f45842fc7c	241	LowConfidence	-
NA12878-cDNA_All_Guppy_4.2.2.fastq	MALAT1:AP000350.10	chr11	65499616	+	chr22	23894390	+	Inf	0	3	NA	FALSE	TRUE	0d2cd757-1d02-4523-aceb-2611fca526eb	597	LowConfidence	-
NA12878-cDNA_All_Guppy_4.2.2.fastq	CCL22:HNRNPA3	chr16	57364658	+	chr2	177222613	+	Inf	0	3	NA	FALSE	TRUE	00b29cce-590e-454e-a726-e8e0f9443bbb	776	LowConfidence	-
NA12878-cDNA_All_Guppy_4.2.2.fastq	SRSF6:RPS20	chr20	43461464	+	chr8	56074501	-	Inf	0	3	NA	FALSE	TRUE	cd9d48bc-9c33-4f8e-984c-1fd4bb6b718f	588	LowConfidence	-
NA12878-cDNA_All_Guppy_4.2.2.fastq	DTNB:B2M	chr2	25427537	-	chr15	44711547	+	Inf	0	3	NA	FALSE	TRUE	f23e43d8-e8ae-44a8-8254-9ca559ca8a6e	952	LowConfidence	-
NA12878-cDNA_All_Guppy_4.2.2.fastq	RPL14:SRP14	chr3	40461980	+	chr15	40036401	-	Inf	0	3	NA	FALSE	TRUE	2f46aa48-5aa9-4294-bac2-56a92e799f1c	455	LowConfidence	-
NA12878-cDNA_All_Guppy_4.2.2.fastq	TBP:RPL14	chr6	170561948	+	chr3	40462052	+	Inf	0	3	NA	FALSE	TRUE	773196e4-fb79-49a2-baab-fbee81fc6e0c	307	LowConfidence	-
NA12878-cDNA_All_Guppy_4.2.2.fastq	ACTB:MKNK2	chr7	5527154	-	chr19	2037631	-	Inf	0	3	NA	FALSE	TRUE	6f95aebb-f281-44d6-84c3-df9f1195b652	595	LowConfidence	-
NA12878-cDNA_All_Guppy_4.2.2.fastq	EIF2S3:RAB29	chrX	24077120	+	chr1	205768644	-	Inf	0	3	NA	FALSE	TRUE	6e881200-5f20-4a34-b975-0ac8300bd1cd	711	LowConfidence	-
NA12878-DirectRNA_All_Guppy_4.2.2.fastq	IGKV4-1:IGKC	chr2	88886142	+	chr2	88860908	-	25.234	0	2	NA	FALSE	TRUE	9affbbff-22a9-4301-8966-846f0e16389a	337	LowConfidence	-
NA12878-DirectRNA_All_Guppy_4.2.2.fastq	IGKV4-1:IGKJ5	chr2	88886151	+	chr2	88860595	-	25.556	0	2	NA	FALSE	TRUE	2638c9b1-c65f-4330-bdee-7c946765c68e	357	LowConfidence	-
NA12878-cDNA_All_Guppy_4.2.2.fastq	IGKV4-1:IGKC	chr2	88886110	+	chr2	88857638	-	28.472	0	2	NA	FALSE	TRUE	dbdea8e8-ae32-4964-b1f4-e64cd33f01a6	438	LowConfidence	-
NA12878-cDNA_All_Guppy_4.2.2.fastq	LINC01340:RP11-455B3.1	chr5	97670678	+	chr5	97881429	+	210.751	0	2	NA	FALSE	FALSE	b9490501-c04f-474f-8a3b-1605fe73a438	536	LowConfidence	-
NA12878-cDNA_All_Guppy_4.2.2.fastq	LINC01340:RP11-455B3.1	chr5	97670681	+	chr5	97899639	+	228.958	0	2	NA	FALSE	FALSE	77ff577b-cdcc-47c5-99bb-ffbd6078a8cb	1123	LowConfidence	-
NA12878-cDNA_All_Guppy_4.2.2.fastq	IGHV3-23:IGHM	chr14	106268636	-	chr14	105856110	-	412.526	0	2	NA	FALSE	FALSE	2d2a2f2b-9715-4bdd-8917-f238efa8865c	410	LowConfidence	-
NA12878-cDNA_All_Guppy_4.2.2.fastq	IGHV3-23:IGHM	chr14	106268884	-	chr14	105855614	-	413.27	0	2	NA	FALSE	FALSE	5835a5cb-4b46-4610-90b6-c79181e5c42b	1190	LowConfidence	-
NA12878-cDNA_All_Guppy_4.2.2.fastq	IGHV3-23:IGHM	chr14	106268862	-	chr14	105855231	-	413.631	0	2	NA	FALSE	FALSE	d36d7f42-8222-49f3-84d5-9ff11cc9b8b7	237	LowConfidence	-
NA12878-cDNA_All_Guppy_4.2.2.fastq	IGHV3-23:IGHD	chr14	106268820	-	chr14	105840393	-	428.427	0	2	NA	FALSE	FALSE	578639e4-6757-4b9d-9080-d97c8a1f0864	672	LowConfidence	-
NA12878-cDNA_All_Guppy_4.2.2.fastq	IGHM:IGHA1	chr14	106235062	-	chr14	105708541	-	526.521	0	2	NA	FALSE	FALSE	d86a89a4-2759-4788-93d7-edc6c7953d61	1261	LowConfidence	-
NA12878-cDNA_All_Guppy_4.2.2.fastq	IGHM:IGHA1	chr14	106235155	-	chr14	105707292	-	527.863	0	2	NA	FALSE	FALSE	b0815b5a-442b-496d-9246-9d96dd331abb	518	LowConfidence	-
NA12878-cDNA_All_Guppy_4.2.2.fastq	IGHM:AL928768.3	chr14	106235156	-	chr14	105704489	-	530.667	0	2	NA	FALSE	FALSE	f0b11f59-b846-46e0-bc0a-1a79a87ff4dc	402	LowConfidence	-
NA12878-cDNA_All_Guppy_4.2.2.fastq	IGHV3-21:AL928768.3	chr14	106235094	-	chr14	105704079	-	531.015	0	2	NA	FALSE	FALSE	26a02dc1-f24e-4b81-b7b0-b337235ab34d	180	LowConfidence	-
NA12878-cDNA_All_Guppy_4.2.2.fastq	IGLV6-57:IGLC2	chr22	22196097	+	chr22	22900976	+	704.879	0	2	NA	FALSE	FALSE	dcd5a655-424b-4a13-9952-31f0210ff4ea	258	LowConfidence	-
NA12878-DirectRNA_All_Guppy_4.2.2.fastq	IGLV6-57:IGLC2	chr22	22196230	+	chr22	22901176	+	704.946	0	2	NA	FALSE	FALSE	4a543a75-360f-4f15-b37f-2ab119f2d42f	287	LowConfidence	-
NA12878-cDNA_All_Guppy_4.2.2.fastq	IGLV6-57:IGLC3	chr22	22196253	+	chr22	22906648	+	710.395	0	2	NA	FALSE	FALSE	88dda3a2-4380-4fef-ae39-77977fbf54b5	425	LowConfidence	-
NA12878-cDNA_All_Guppy_4.2.2.fastq	IGLV6-57:IGLC3	chr22	22196110	+	chr22	22906687	+	710.577	0	2	NA	FALSE	FALSE	11ebb05e-2675-4d3f-a835-8b8f3a161e99	258	LowConfidence	-
NA12878-DirectRNA_All_Guppy_4.2.2.fastq	RCC1:CAPZB	chr1	28508902	+	chr1	19356749	-	9152.15	0	2	NA	FALSE	TRUE	36d3a071-4ae1-483c-9613-229dc15f8ffd	132	LowConfidence	-
NA12878-cDNA_All_Guppy_4.2.2.fastq	CCSER1:GBA3	chr4	90839110	+	chr4	22726622	+	68112.5	0	2	NA	FALSE	TRUE	424fc550-2d28-4f5d-8900-ca093ab29abe	696	LowConfidence	-
NA12878-cDNA_All_Guppy_4.2.2.fastq	SNX27:KCNAB2	chr1	151696627	+	chr1	6100975	+	145596	0	2	NA	FALSE	TRUE	957a7e1d-72aa-42fc-a89c-0f53f81284dd	1271	LowConfidence	-
NA12878-cDNA_All_Guppy_4.2.2.fastq	CAPZA1:SLC27A4	chr1	112659043	+	chr9	128342160	+	Inf	0	2	NA	FALSE	TRUE	199534fd-43c8-4457-b87b-0274cc772b77	514	LowConfidence	-
NA12878-cDNA_All_Guppy_4.2.2.fastq	NUMA1:B2M	chr11	72007780	-	chr15	44711523	+	Inf	0	2	NA	FALSE	TRUE	26032b1b-7ffe-4efc-a06c-fb4274aecb4a	673	LowConfidence	-
NA12878-cDNA_All_Guppy_4.2.2.fastq	DNAJC14:IGLC2	chr12	55828472	-	chr22	22901261	+	Inf	0	2	NA	FALSE	TRUE	4bdc22ee-5077-4cb0-b07e-873e6a0aec4c	254	LowConfidence	-
NA12878-cDNA_All_Guppy_4.2.2.fastq	HNRNPC:STK24	chr14	21211880	-	chr13	98452958	-	Inf	0	2	NA	FALSE	TRUE	4fbf912a-8a30-4939-bb7b-fdd45defd785	685	LowConfidence	-
NA12878-cDNA_All_Guppy_4.2.2.fastq	TNFRSF13C:HLA-E	chr22	41924519	-	chr6	30493185	+	Inf	0	2	NA	FALSE	TRUE	86853ffa-9fe6-4df6-9ac5-f134190c323c	1094	LowConfidence	-
NA12878-cDNA_All_Guppy_4.2.2.fastq	DTNB:B2M	chr2	25427615	-	chr15	44717846	+	Inf	0	2	NA	FALSE	TRUE	16a0eaf3-16cb-40b0-a3d5-6d447fa7247f	245	LowConfidence	-
NA12878-cDNA_All_Guppy_4.2.2.fastq	DDX6:CD74	chr11	118748977	-	chr5	150412743	-	Inf	0	2	NA	FALSE	TRUE	6c073a25-368f-4e20-9547-7b99c2a80ca2	1368	LowConfidence	-
NA12878-cDNA_All_Guppy_4.2.2.fastq	EIF3M:ZCCHC3	chr11	32589040	+	chr20	299343	+	Inf	0	2	NA	FALSE	TRUE	5a900f98-a527-4dec-bd5d-e4f72d2eafd7	930	LowConfidence	-
NA12878-cDNA_All_Guppy_4.2.2.fastq	MALAT1:RPL19	chr11	65499264	+	chr17	39204606	+	Inf	0	2	NA	FALSE	TRUE	addfcb0d-5a6f-4be4-aa18-ef9af82a712f	279	LowConfidence	-
NA12878-cDNA_All_Guppy_4.2.2.fastq	MALAT1:CD74	chr11	65501189	+	chr5	150412751	-	Inf	0	2	NA	FALSE	TRUE	0cea9970-d7ab-4590-a4cb-f563b7ca4ad5	220	LowConfidence	-
NA12878-cDNA_All_Guppy_4.2.2.fastq	MALAT1:SLC27A4	chr11	65501304	+	chr9	128342651	+	Inf	0	2	NA	FALSE	TRUE	ccc4461b-3b20-4922-96bc-e0768d2fb8f0	305	LowConfidence	-
NA12878-cDNA_All_Guppy_4.2.2.fastq	MALAT1:IGHG1	chr11	65501381	+	chr14	105978647	-	Inf	0	2	NA	FALSE	TRUE	6cdaab3a-142d-4085-a888-e199c0a6f48c	266	LowConfidence	-
NA12878-cDNA_All_Guppy_4.2.2.fastq	RAD9A:ZYG11B	chr11	67398275	+	chr1	52772662	+	Inf	0	2	NA	FALSE	TRUE	8d8bac37-eea4-4a0d-8106-b63ee69cbe09	201	LowConfidence	-
NA12878-cDNA_All_Guppy_4.2.2.fastq	EED:NSRP1	chr11	86250429	+	chr17	30185949	+	Inf	0	2	NA	FALSE	TRUE	d2954dd0-087a-495b-aa2b-4a719420313e	601	LowConfidence	-
NA12878-cDNA_All_Guppy_4.2.2.fastq	RPL27A:SH3GLB1	chr11	8683441	+	chr1	86746788	+	Inf	0	2	NA	FALSE	TRUE	b8512a71-8b78-4b04-ab43-7df775c648e8	326	LowConfidence	-
NA12878-cDNA_All_Guppy_4.2.2.fastq	TROVE2:RBM3	chr1	193089834	+	chrX	48578044	+	Inf	0	2	NA	FALSE	TRUE	9f4d6e6f-a32b-4139-b7d6-2be96e0bcf2a	1559	LowConfidence	-
NA12878-cDNA_All_Guppy_4.2.2.fastq	CDC42:GRINA	chr1	22091933	+	chr8	143991753	+	Inf	0	2	NA	FALSE	TRUE	6b74e28c-7ac9-42d3-8ece-7abec859bca1	202	LowConfidence	-
NA12878-cDNA_All_Guppy_4.2.2.fastq	CDK4:SLC27A4	chr12	57748113	-	chr9	128342160	+	Inf	0	2	NA	FALSE	TRUE	e78e3e5a-b3ba-49c5-98a6-eae517530761	696	LowConfidence	-
NA12878-cDNA_All_Guppy_4.2.2.fastq	KPNA6:LITAF	chr1	32174277	+	chr16	11548692	-	Inf	0	2	NA	FALSE	TRUE	5f0e5578-c43e-44a0-8cb4-ca4bea36ec94	1603	LowConfidence	-
NA12878-cDNA_All_Guppy_4.2.2.fastq	STK24:PTRHD1	chr13	98452958	-	chr2	24790548	-	Inf	0	2	NA	FALSE	TRUE	3c2d5bdb-7be2-4cda-a651-33c21a571fab	894	LowConfidence	-
NA12878-cDNA_All_Guppy_4.2.2.fastq	PSMA3:BROX	chr14	58267890	+	chr1	222733361	+	Inf	0	2	NA	FALSE	TRUE	ae4dc8fd-d7cd-4db4-bf92-da30d1ebe5b5	478	LowConfidence	-
NA12878-cDNA_All_Guppy_4.2.2.fastq	RBBP6:PHF6	chr16	24569733	+	chrX	134428314	+	Inf	0	2	NA	FALSE	TRUE	b072fc5f-2f35-48bc-a6b3-206eef6dd66e	525	LowConfidence	-
NA12878-cDNA_All_Guppy_4.2.2.fastq	MIR6723:B2M	chr1	632378	-	chr15	44711538	+	Inf	0	2	NA	FALSE	TRUE	75831765-7f84-4d5d-8fff-a7d24ec3fd7a	371	LowConfidence	-
NA12878-cDNA_All_Guppy_4.2.2.fastq	CCL22:RBM3	chr16	57363925	+	chrX	48578057	+	Inf	0	2	NA	FALSE	TRUE	55a6b8ae-13b1-422a-9f5d-1c9a91687692	334	LowConfidence	-
NA12878-cDNA_All_Guppy_4.2.2.fastq	CCL22:GRB2	chr16	57364590	+	chr17	75319574	-	Inf	0	2	NA	FALSE	TRUE	6594be9c-3571-4c73-8526-b22ec10afcbb	1553	LowConfidence	-
NA12878-cDNA_All_Guppy_4.2.2.fastq	CCL22:SLAMF7	chr16	57364593	+	chr1	160754336	+	Inf	0	2	NA	FALSE	TRUE	13eef4b9-68dd-4bae-86ce-9a65b94f10ba	1362	LowConfidence	-
NA12878-cDNA_All_Guppy_4.2.2.fastq	CCL22:NUP62	chr16	57364789	+	chr19	49907589	-	Inf	0	2	NA	FALSE	TRUE	24adc8a3-373b-4180-a8a7-f5955a530966	382	LowConfidence	-
NA12878-cDNA_All_Guppy_4.2.2.fastq	CCL22:STX16	chr16	57364791	+	chr20	58678608	+	Inf	0	2	NA	FALSE	TRUE	80c9334d-41b4-4842-a51a-9cbe69a18532	959	LowConfidence	-
NA12878-cDNA_All_Guppy_4.2.2.fastq	CCL22:SLAMF7	chr16	57364859	+	chr1	160754362	+	Inf	0	2	NA	FALSE	TRUE	f8b6ee3a-09a2-4e16-80d3-0a609dd52f09	470	LowConfidence	-
NA12878-cDNA_All_Guppy_4.2.2.fastq	CARHSP1:GSTK1	chr16	8858521	-	chr7	143263497	+	Inf	0	2	NA	FALSE	TRUE	82c01414-0a9c-4d69-802a-403cdba7e35c	1066	LowConfidence	-
NA12878-cDNA_All_Guppy_4.2.2.fastq	LRRC75A:IGHA1	chr17	16441800	-	chr14	105707924	-	Inf	0	2	NA	FALSE	TRUE	84d77a08-7cb9-4c6a-8563-3df02bf20fa9	646	LowConfidence	-
NA12878-cDNA_All_Guppy_4.2.2.fastq	CCL5:CEBPZOS	chr17	35872226	-	chr2	37204556	+	Inf	0	2	NA	FALSE	TRUE	3e9aae9d-7c30-4d0f-b077-1cd830685e99	539	LowConfidence	-
NA12878-cDNA_All_Guppy_4.2.2.fastq	RPL23:ACTB	chr17	38850128	-	chr7	5527599	-	Inf	0	2	NA	FALSE	TRUE	d18477b0-8907-4be5-9b15-99883c4f9fbc	895	LowConfidence	-
NA12878-cDNA_All_Guppy_4.2.2.fastq	VMP1:SLAMF7	chr17	59839029	+	chr1	160754393	+	Inf	0	2	NA	FALSE	TRUE	6fea3578-38be-49d7-bf96-f87ba57816ea	1002	LowConfidence	-
NA12878-cDNA_All_Guppy_4.2.2.fastq	ACTG1:RPL37A	chr17	81512015	-	chr2	216499983	+	Inf	0	2	NA	FALSE	TRUE	e0386270-56f9-4bf6-934f-e968e80e2575	298	LowConfidence	-
NA12878-cDNA_All_Guppy_4.2.2.fastq	IFI44L:DEK	chr1	78637082	+	chr6	18224963	-	Inf	0	2	NA	FALSE	TRUE	ee2454cb-9cac-4aac-bb45-d7e1e1f02cbd	1147	LowConfidence	-
NA12878-cDNA_All_Guppy_4.2.2.fastq	ENO1:CD74	chr1	8871898	-	chr5	150401885	-	Inf	0	2	NA	FALSE	TRUE	902a8a1f-cd6a-4f10-b4c2-34326f60e41b	313	LowConfidence	-
NA12878-cDNA_All_Guppy_4.2.2.fastq	P2RY11:C1orf43	chr19	10111739	+	chr1	154213947	-	Inf	0	2	NA	FALSE	TRUE	97abe383-83cc-45b0-9fcf-428b05cd3a5c	216	LowConfidence	-
NA12878-cDNA_All_Guppy_4.2.2.fastq	GADD45GIP1:CD74	chr19	12953230	-	chr5	150412744	-	Inf	0	2	NA	FALSE	TRUE	39364d5a-7637-4771-b1e6-f6d1a8b2c417	484	LowConfidence	-
NA12878-cDNA_All_Guppy_4.2.2.fastq	GADD45GIP1:TMSB4X	chr19	12953354	-	chrX	12976992	+	Inf	0	2	NA	FALSE	TRUE	3901c855-9414-4d9a-a491-666e4b6a76e7	325	LowConfidence	-
NA12878-cDNA_All_Guppy_4.2.2.fastq	CHERP:RPL14	chr19	16532611	-	chr3	40462050	+	Inf	0	2	NA	FALSE	TRUE	7c59c854-fb6e-47da-bfa1-15de6042a224	249	LowConfidence	-
NA12878-cDNA_All_Guppy_4.2.2.fastq	CTD-3222D19.12:APOPT1	chr19	16543306	+	chr14	103590635	+	Inf	0	2	NA	FALSE	TRUE	4d7e735f-af2d-4137-ab2d-9c1567a70da1	324	LowConfidence	-
NA12878-cDNA_All_Guppy_4.2.2.fastq	ZNF121:LUC7L3	chr19	9564919	-	chr17	50719610	+	Inf	0	2	NA	FALSE	TRUE	9eaf6819-bcf4-4634-81d2-27de8a65ec36	598	LowConfidence	-
NA12878-cDNA_All_Guppy_4.2.2.fastq	SRSF6:B2M	chr20	43462521	+	chr15	44711520	+	Inf	0	2	NA	FALSE	TRUE	b7843cbc-3c69-4fb7-ac59-72d2638ca7ab	1017	LowConfidence	-
NA12878-cDNA_All_Guppy_4.2.2.fastq	BCAS4:CCSER1	chr20	50840754	+	chr4	90839091	+	Inf	0	2	NA	FALSE	TRUE	2e7d91f7-6877-42a4-8d48-adb9bed4f022	185	LowConfidence	-
NA12878-cDNA_All_Guppy_4.2.2.fastq	GUCD1:MS4A1	chr22	24540871	-	chr11	60469564	+	Inf	0	2	NA	FALSE	TRUE	765d45df-27fd-4cf8-b4ad-9325b96dedd3	610	LowConfidence	-
NA12878-cDNA_All_Guppy_4.2.2.fastq	TNFRSF13C:TNFRSF1B	chr22	41924813	-	chr1	12207724	+	Inf	0	2	NA	FALSE	TRUE	fe823102-e2ca-4f66-8d23-8a78de2845f3	201	LowConfidence	-
NA12878-cDNA_All_Guppy_4.2.2.fastq	TNFRSF13C:MZB1	chr22	41924813	-	chr5	139389081	-	Inf	0	2	NA	FALSE	TRUE	216618d0-627b-41f5-9e17-e3c4e70a6b39	269	LowConfidence	-
NA12878-cDNA_All_Guppy_4.2.2.fastq	DTNB:C12orf57	chr2	25427532	-	chr12	6944589	+	Inf	0	2	NA	FALSE	TRUE	0da63af9-887f-43ec-ace8-7c3c0ed0971b	396	LowConfidence	-
NA12878-cDNA_All_Guppy_4.2.2.fastq	DTNB:RPS23	chr2	25427540	-	chr5	82278337	-	Inf	0	2	NA	FALSE	TRUE	60869287-8a22-4602-9ec4-492a7957a760	564	LowConfidence	-
NA12878-cDNA_All_Guppy_4.2.2.fastq	BCL11A:FUS	chr2	60553351	-	chr16	31185094	+	Inf	0	2	NA	FALSE	TRUE	5b7ef1d3-9eae-4eef-9a33-94900b28af85	228	LowConfidence	-
NA12878-cDNA_All_Guppy_4.2.2.fastq	PCNP:MAZ	chr3	101576982	+	chr16	29810877	+	Inf	0	2	NA	FALSE	TRUE	1ce84f4c-0796-4c16-a57c-d9d9fa4d7301	623	LowConfidence	-
NA12878-cDNA_All_Guppy_4.2.2.fastq	CNBP:NSA2	chr3	129170053	-	chr5	74768987	+	Inf	0	2	NA	FALSE	TRUE	59146bdc-1bd2-4641-9fd1-71b3142e052a	888	LowConfidence	-
NA12878-cDNA_All_Guppy_4.2.2.fastq	PCYT1A:ITGB2	chr3	196235440	-	chr21	44886140	-	Inf	0	2	NA	FALSE	TRUE	ef1b7853-ee10-4bef-afdf-62920ff3428c	279	LowConfidence	-
NA12878-cDNA_All_Guppy_4.2.2.fastq	HNRNPD:YWHAB	chr4	82373662	-	chr20	44885800	+	Inf	0	2	NA	FALSE	TRUE	e181285e-1d05-44c8-b073-46acc42b72db	974	LowConfidence	-
NA12878-cDNA_All_Guppy_4.2.2.fastq	CD74:EEF2	chr5	150407235	-	chr19	3976282	-	Inf	0	2	NA	FALSE	TRUE	aafa4ae6-4001-4319-8137-2a24648d1938	295	LowConfidence	-
NA12878-cDNA_All_Guppy_4.2.2.fastq	RPS14:ZFP36L1	chr5	150444240	-	chr14	68787923	-	Inf	0	2	NA	FALSE	TRUE	dc975c78-2fe4-4cc0-8374-8f92065eb76f	611	LowConfidence	-
NA12878-cDNA_All_Guppy_4.2.2.fastq	HNRNPH1:RPS19	chr5	179614531	-	chr19	41860261	+	Inf	0	2	NA	FALSE	TRUE	53bb78dc-adf1-4462-b511-317ca62e6dfa	337	LowConfidence	-
NA12878-cDNA_All_Guppy_4.2.2.fastq	RPS23:MS4A1	chr5	82276101	-	chr11	60469821	+	Inf	0	2	NA	FALSE	TRUE	ae457f2b-9fa8-4625-b60b-1053d009e6cc	320	LowConfidence	-
NA12878-cDNA_All_Guppy_4.2.2.fastq	HLA-DPA1:STK24	chr6	33065216	-	chr13	98452964	-	Inf	0	2	NA	FALSE	TRUE	f72bd137-3fa1-4b99-a51d-5fd958ef1dae	291	LowConfidence	-
NA12878-cDNA_All_Guppy_4.2.2.fastq	ZC3HAV1:AP000275.65	chr7	139046891	-	chr21	32612231	-	Inf	0	2	NA	FALSE	TRUE	f0660c88-5e16-4c22-b2be-2879deb116b6	1087	LowConfidence	-
NA12878-cDNA_All_Guppy_4.2.2.fastq	STEAP1B:FAM219B	chr7	22510584	-	chr15	74900407	-	Inf	0	2	NA	FALSE	TRUE	a7943ef8-224a-4919-b60c-035725e24725	331	LowConfidence	-
NA12878-cDNA_All_Guppy_4.2.2.fastq	SET:RPS24	chr9	128695032	+	chr10	78033877	+	Inf	0	2	NA	FALSE	TRUE	c7384c0b-9c03-4604-beb5-c39abd6ec3a2	353	LowConfidence	-
NA12878-cDNA_All_Guppy_4.2.2.fastq	RPS6:ACTB	chr9	19376260	-	chr7	5527628	-	Inf	0	2	NA	FALSE	TRUE	2c2ec72e-ce50-4683-beb5-96700aaf2241	517	LowConfidence	-
NA12878-cDNA_All_Guppy_4.2.2.fastq	MLLT3:RPL14	chr9	20414368	-	chr3	40462053	+	Inf	0	2	NA	FALSE	TRUE	141fbbf4-fd6c-457f-b4b6-a4149a2120e3	279	LowConfidence	-
NA12878-cDNA_All_Guppy_4.2.2.fastq	SMU1:RPL35A	chr9	33053131	-	chr3	197951219	+	Inf	0	2	NA	FALSE	TRUE	fc24ddc7-e906-4e85-b844-b04b379bb0f8	1212	LowConfidence	-
NA12878-cDNA_All_Guppy_4.2.2.fastq	BEX4:RCL1	chrX	103215242	+	chr9	4860898	+	Inf	0	2	NA	FALSE	TRUE	a08e02c7-e519-4402-aa69-3a667b8a9dd3	1950	LowConfidence	-
NA12878-cDNA_All_Guppy_4.2.2.fastq	EIF2S3:RN7SL1	chrX	24077100	+	chr14	49586623	+	Inf	0	2	NA	FALSE	TRUE	bd71aadb-b5bc-4467-9d14-c20dac5ce65d	244	LowConfidence	-
NA12878-cDNA_All_Guppy_4.2.2.fastq	EIF2S3:HNRNPA3	chrX	24077101	+	chr2	177222766	+	Inf	0	2	NA	FALSE	TRUE	e06b18a4-2558-40dc-a574-77f81b65e926	240	LowConfidence	-
NA12878-cDNA_All_Guppy_4.2.2.fastq	EIF2S3:NUP62	chrX	24077104	+	chr19	49907590	-	Inf	0	2	NA	FALSE	TRUE	5a1db12d-7c9a-4690-ace3-2d74eb62c751	253	LowConfidence	-
NA12878-cDNA_All_Guppy_4.2.2.fastq	EIF2S3:HILPDA	chrX	24077119	+	chr7	128457814	+	Inf	0	2	NA	FALSE	TRUE	d8530c13-4ed3-49a0-8323-abcf6b004b60	313	LowConfidence	-
NA12878-cDNA_All_Guppy_4.2.2.fastq	PGK1:SHFM1	chrX	78125096	+	chr7	96709727	-	Inf	0	2	NA	FALSE	TRUE	e9aa1e6d-cbc5-45ac-80f1-48b7ee590922	1001	LowConfidence	-
NA12878-DirectRNA_All_Guppy_4.2.2.fastq	OTUB1:COX8A	chr11	63988752	+	chr11	63976225	+	12.517	0	1	TRUE	TRUE	TRUE	4c9bf9cc-a182-411b-a3ad-d9bf3f8253a1	221	PotentialTransSplicing	Yes
NA12878-cDNA_All_Guppy_4.2.2.fastq	MGME1:SNX5	chr20	17970370	+	chr20	17957037	-	13.337	0	1	FALSE	TRUE	TRUE	e1743602-ce44-4d47-9f7b-e39eed64849f	1234	PotentialTransSplicing	-
NA12878-cDNA_All_Guppy_4.2.2.fastq	IARS:NOL8	chr9	92293441	-	chr9	92310675	-	17.233	0	1	FALSE	TRUE	TRUE	a90dda54-3b8e-4b08-beef-367e030dc124	1441	PotentialTransSplicing	-
NA12878-DirectRNA_All_Guppy_4.2.2.fastq	C12orf76:ANKRD13A	chr12	110048363	-	chr12	110018345	+	30.019	0	1	TRUE	TRUE	TRUE	451ac235-a05e-49b0-a564-57674aae39cb	173	PotentialTransSplicing	-
NA12878-cDNA_All_Guppy_4.2.2.fastq	REL:PUS10	chr2	60920109	+	chr2	60955074	-	34.951	0	1	TRUE	TRUE	TRUE	82ebe778-c599-4358-b360-5c8adf8c8d09	389	PotentialTransSplicing	Yes
NA12878-DirectRNA_All_Guppy_4.2.2.fastq	CREB1:METTL21A	chr2	207577655	+	chr2	207613443	-	35.791	0	1	FALSE	TRUE	TRUE	27b2cdf2-6847-4671-ac03-903d4b61654b	1075	PotentialTransSplicing	-
NA12878-DirectRNA_All_Guppy_4.2.2.fastq	VGLL4:ATG7	chr3	11601833	-	chr3	11554811	+	47.012	0	1	FALSE	TRUE	TRUE	43a690f3-3d28-48c1-bcde-f900a5060bb6	306	PotentialTransSplicing	-
NA12878-DirectRNA_All_Guppy_4.2.2.fastq	DNM2:ILF3	chr19	10718403	+	chr19	10670516	+	47.885	0	1	FALSE	TRUE	TRUE	c41e9120-741f-40fa-97a7-1937972482e5	299	PotentialTransSplicing	Yes
NA12878-DirectRNA_All_Guppy_4.2.2.fastq	SETD5:THUMPD3	chr3	9424526	+	chr3	9374516	+	50.006	0	1	FALSE	TRUE	TRUE	eeacf0ed-69b9-472a-91a9-6c58a2d8278d	339	PotentialTransSplicing	-
NA12878-cDNA_All_Guppy_4.2.2.fastq	HAX1:C1orf43	chr1	154273961	+	chr1	154207648	-	66.314	0	1	FALSE	TRUE	TRUE	97c731d0-61ff-4536-92f0-69468359725e	983	PotentialTransSplicing	-
NA12878-DirectRNA_All_Guppy_4.2.2.fastq	GPR160:PHC3	chr3	170039043	+	chr3	170106946	-	67.903	0	1	FALSE	TRUE	TRUE	b1f03d4d-fd66-4ae5-9fea-dbbda8e8260b	330	PotentialTransSplicing	-
NA12878-cDNA_All_Guppy_4.2.2.fastq	OCIAD2:OCIAD1	chr4	48904484	-	chr4	48833401	+	71.083	0	1	FALSE	TRUE	TRUE	e8a06460-b5c9-406c-959f-fcd0b5bb419b	312	PotentialTransSplicing	-
NA12878-DirectRNA_All_Guppy_4.2.2.fastq	SNRPD1:ESCO1	chr18	21612443	+	chr18	21540700	-	71.741	0	1	FALSE	TRUE	TRUE	8aa8f0df-d311-4628-b07f-e1cb96f72995	188	PotentialTransSplicing	Yes
NA12878-DirectRNA_All_Guppy_4.2.2.fastq	OGG1:MTMR14	chr3	9750423	+	chr3	9653621	+	96.794	0	1	FALSE	TRUE	TRUE	9590ac3f-886b-46af-9cad-c694fe972fad	113	PotentialTransSplicing	-
NA12878-cDNA_All_Guppy_4.2.2.fastq	TTC9C:WDR74	chr11	62735564	+	chr11	62833131	-	97.568	0	1	FALSE	TRUE	TRUE	3d7cc6dd-a67d-4ab1-9d85-9205cede287b	296	PotentialTransSplicing	-
NA12878-cDNA_All_Guppy_4.2.2.fastq	UBA6:STAP1	chr4	67677611	-	chr4	67575385	+	102.22	0	1	TRUE	TRUE	TRUE	13d23366-d52e-4ab4-b006-4e293b71e26b	1541	PotentialTransSplicing	Yes
NA12878-cDNA_All_Guppy_4.2.2.fastq	XPA:TMOD1	chr9	97693649	-	chr9	97591291	+	102.364	0	1	FALSE	TRUE	TRUE	efe18999-dff5-47be-b03b-a7f6a7b36027	748	PotentialTransSplicing	-
NA12878-cDNA_All_Guppy_4.2.2.fastq	ZNF490:C19orf43	chr19	12609158	-	chr19	12731421	-	122.26	0	1	FALSE	TRUE	TRUE	727f72b1-5778-4b94-af77-57f2a85005a1	259	PotentialTransSplicing	-
NA12878-DirectRNA_All_Guppy_4.2.2.fastq	MALT1:RP11-1151B14.4	chr18	58671852	+	chr18	58536154	+	135.693	0	1	FALSE	TRUE	TRUE	14e44258-86ee-4e18-8895-5a2a7baedb2c	293	PotentialTransSplicing	-
NA12878-DirectRNA_All_Guppy_4.2.2.fastq	VOPP1:LANCL2	chr7	55572271	-	chr7	55425254	+	147.024	0	1	TRUE	TRUE	TRUE	5c64eab4-c3e0-427f-a450-b10b74980d66	209	PotentialTransSplicing	Yes
NA12878-cDNA_All_Guppy_4.2.2.fastq	NCOR1:UBB	chr17	16215362	-	chr17	16381902	+	166.542	0	1	FALSE	TRUE	TRUE	dfb85762-7a28-430e-8639-589d539ab340	911	PotentialTransSplicing	-
NA12878-cDNA_All_Guppy_4.2.2.fastq	USP10:COTL1	chr16	84733503	+	chr16	84566955	-	166.546	0	1	TRUE	TRUE	TRUE	9c6f865c-d117-4fd2-a16e-a9ec006c450e	290	PotentialTransSplicing	-
NA12878-cDNA_All_Guppy_4.2.2.fastq	RP11-305P22.9:TCFL5	chr20	63009473	+	chr20	62842097	-	167.376	0	1	FALSE	TRUE	TRUE	d344c197-0cad-40f7-949c-a34eca443c17	1038	PotentialTransSplicing	-
NA12878-cDNA_All_Guppy_4.2.2.fastq	CBFA2T3:ACSF3	chr16	88976657	-	chr16	89145267	+	168.606	0	1	TRUE	TRUE	TRUE	4aa01890-5728-4b97-a3b7-0890ef0bddb1	527	PotentialTransSplicing	Yes
NA12878-cDNA_All_Guppy_4.2.2.fastq	ZFAS1:CSE1L	chr20	49279208	+	chr20	49096349	+	182.855	0	1	FALSE	TRUE	TRUE	0a54dec9-d346-41dc-b5f9-b6046cc3301b	325	PotentialTransSplicing	-
NA12878-cDNA_All_Guppy_4.2.2.fastq	EML4:COX7A2L	chr2	42169636	+	chr2	42353343	-	183.708	0	1	FALSE	TRUE	TRUE	44bcc1c0-f441-4f88-9f55-cc3e17f72fe1	353	PotentialTransSplicing	Yes
NA12878-DirectRNA_All_Guppy_4.2.2.fastq	YAF2:PPHLN1	chr12	42237599	-	chr12	42441315	+	203.715	0	1	FALSE	TRUE	TRUE	d10896b7-3fd5-4906-9e42-e60e391eddf5	193	PotentialTransSplicing	-
NA12878-cDNA_All_Guppy_4.2.2.fastq	VTI1A:RP11-57H14.3	chr10	112668998	+	chr10	112888735	+	219.739	0	1	FALSE	TRUE	FALSE	2a750e75-c701-449f-a5ce-c0d792fd8545	508	PotentialTransSplicing	-
NA12878-DirectRNA_All_Guppy_4.2.2.fastq	ZZZ3:FAM73A	chr1	77576068	-	chr1	77801331	+	225.262	0	1	TRUE	TRUE	TRUE	ff467e73-842f-49d6-9938-c0bbed6030aa	2803	PotentialTransSplicing	-
NA12878-DirectRNA_All_Guppy_4.2.2.fastq	PRMT1:PIH1D1	chr19	49680588	+	chr19	49450848	-	229.737	0	1	TRUE	TRUE	TRUE	51359c9d-2221-4c9c-a24e-995577aed6ab	226	PotentialTransSplicing	-
NA12878-DirectRNA_All_Guppy_4.2.2.fastq	MKRN1:NDUFB2	chr7	140471883	-	chr7	140702866	+	230.979	0	1	TRUE	TRUE	TRUE	0c6e59ea-5c70-4236-aea0-313f75085c23	311	PotentialTransSplicing	-
NA12878-DirectRNA_All_Guppy_4.2.2.fastq	C9orf91:AKNA	chr9	114617301	+	chr9	114381446	-	235.852	0	1	FALSE	TRUE	TRUE	aa68bfc4-3bcf-48de-ad3b-b511816eae7b	403	PotentialTransSplicing	-
NA12878-cDNA_All_Guppy_4.2.2.fastq	YIPF4:DPY30	chr2	32278234	+	chr2	32029736	-	248.498	0	1	FALSE	TRUE	TRUE	0900a6f1-eb41-42fd-8f49-4994d484ef30	906	PotentialTransSplicing	-
NA12878-DirectRNA_All_Guppy_4.2.2.fastq	LMTK2:BAIAP2L1	chr7	98107280	+	chr7	98362432	-	255.154	0	1	FALSE	TRUE	TRUE	bda1cc48-706b-455f-b2ff-a1a1a30f0141	438	PotentialTransSplicing	-
NA12878-DirectRNA_All_Guppy_4.2.2.fastq	KANSL1:ARL17B	chr17	46094560	-	chr17	46352930	-	258.366	0	1	FALSE	TRUE	TRUE	61f9e5d8-fd4f-4f1d-b3be-8737d14dac10	1802	PotentialTransSplicing	Yes
NA12878-DirectRNA_All_Guppy_4.2.2.fastq	LINC00339:USP48	chr1	22025372	+	chr1	21757783	-	267.591	0	1	FALSE	TRUE	TRUE	6ebc3c97-7a1d-4212-981e-3b8712aa8786	158	PotentialTransSplicing	-
NA12878-DirectRNA_All_Guppy_4.2.2.fastq	CASC15:PRL	chr6	22020542	+	chr6	22292645	-	272.102	0	1	FALSE	TRUE	TRUE	b9cec1e1-45dd-4105-8e30-243c8cc04cb7	570	PotentialTransSplicing	-
NA12878-cDNA_All_Guppy_4.2.2.fastq	TTYH3:EIF3B	chr7	2656534	+	chr7	2378689	+	277.842	0	1	FALSE	TRUE	TRUE	a166dafe-0f1e-407a-ae53-8c687fd540b7	579	PotentialTransSplicing	Yes
NA12878-cDNA_All_Guppy_4.2.2.fastq	CTIF:DYM	chr18	48761689	+	chr18	49044204	-	282.518	0	1	TRUE	TRUE	TRUE	a8b7282c-9c1a-41a1-a4cd-923d704df97e	1153	PotentialTransSplicing	Yes
NA12878-DirectRNA_All_Guppy_4.2.2.fastq	SEMA6A:COMMD10	chr5	116574185	-	chr5	116291517	+	282.673	0	1	FALSE	TRUE	TRUE	eb21f7bd-e443-45f1-a586-bffa2821ed2f	672	PotentialTransSplicing	-
NA12878-DirectRNA_All_Guppy_4.2.2.fastq	CACNB4:ARL5A	chr2	152098330	-	chr2	151815199	-	283.133	0	1	FALSE	TRUE	FALSE	80b83bca-8823-4fc0-bb90-a6df7dcb210e	144	PotentialTransSplicing	-
NA12878-DirectRNA_All_Guppy_4.2.2.fastq	CTD-2337A12.1:CAST	chr5	96379652	+	chr5	96675539	+	295.892	0	1	FALSE	TRUE	FALSE	95d77ec8-cf4a-4d6e-98b8-4f51812d3094	414	PotentialTransSplicing	-
NA12878-cDNA_All_Guppy_4.2.2.fastq	IGHV3-15:IGHM	chr14	106154038	-	chr14	105856217	-	297.825	0	1	TRUE	TRUE	FALSE	d5d6229b-eba7-4ac1-b842-5fa2847d308d	1777	PotentialTransSplicing	-
NA12878-DirectRNA_All_Guppy_4.2.2.fastq	TRPM7:GABPB1	chr15	50609581	-	chr15	50309798	-	299.785	0	1	TRUE	TRUE	FALSE	9a9dc6ae-3942-478b-b102-677bfdf7aa15	1442	PotentialTransSplicing	Yes
NA12878-DirectRNA_All_Guppy_4.2.2.fastq	SETD5:MTMR14	chr3	9397977	+	chr3	9701790	+	303.817	0	1	FALSE	TRUE	FALSE	979e818e-883d-466f-b96d-53e358d1695c	140	PotentialTransSplicing	-
NA12878-cDNA_All_Guppy_4.2.2.fastq	SERINC3:OSER1	chr20	44521913	-	chr20	44203074	-	318.844	0	1	FALSE	TRUE	FALSE	71ca46f1-8f9b-43da-9ae7-00191422ad16	205	PotentialTransSplicing	-
NA12878-cDNA_All_Guppy_4.2.2.fastq	RP13-188A5.1:KLF8	chrX	55908800	+	chrX	56250231	+	341.437	0	1	FALSE	TRUE	FALSE	b43ee9f2-e384-49d6-9fac-97fbb752a895	1744	PotentialTransSplicing	-
NA12878-DirectRNA_All_Guppy_4.2.2.fastq	MATR3:CTNNA1	chr5	139279129	+	chr5	138933802	+	345.326	0	1	FALSE	TRUE	TRUE	16b5793e-7b98-4e2a-b256-358d7fce6920	273	PotentialTransSplicing	Yes
NA12878-DirectRNA_All_Guppy_4.2.2.fastq	RALBP1:NDUFV2	chr18	9475691	+	chr18	9126831	+	348.856	0	1	FALSE	TRUE	TRUE	014beef0-f3b3-4220-8ac2-4a5a3a00ecfe	135	PotentialTransSplicing	-
NA12878-DirectRNA_All_Guppy_4.2.2.fastq	GTDC1:ARHGAP15	chr2	144141882	-	chr2	143767989	+	373.895	0	1	TRUE	TRUE	TRUE	eff10845-83fd-411c-aeb9-0ce2205d5eba	653	PotentialTransSplicing	-
NA12878-DirectRNA_All_Guppy_4.2.2.fastq	FER:PJA2	chr5	108959347	+	chr5	109337356	-	378.013	0	1	TRUE	TRUE	TRUE	41dd0185-65a8-4040-9809-d3bd2c9d6c23	474	PotentialTransSplicing	-
NA12878-cDNA_All_Guppy_4.2.2.fastq	CELF2:USP6NL	chr10	11217507	+	chr10	11597717	-	380.214	0	1	TRUE	TRUE	TRUE	6142fe64-9905-48c2-9ee3-8fea6d91e8b1	264	PotentialTransSplicing	-
NA12878-DirectRNA_All_Guppy_4.2.2.fastq	CTD-2545M3.6:KLK1	chr19	50419973	+	chr19	50820443	-	400.471	0	1	FALSE	TRUE	TRUE	d8f78e92-0979-4adc-b89e-ed4b91a8f89c	151	PotentialTransSplicing	-
NA12878-cDNA_All_Guppy_4.2.2.fastq	RELL1:TBC1D1	chr4	37686200	-	chr4	38089932	+	403.731	0	1	TRUE	TRUE	TRUE	c4c03b7c-8588-4e02-a27e-f1c21eca7da0	241	PotentialTransSplicing	-
NA12878-DirectRNA_All_Guppy_4.2.2.fastq	COG5:DLD	chr7	107527237	-	chr7	107931431	+	404.192	0	1	FALSE	TRUE	TRUE	2890b1b6-eb0d-4385-8399-d258c367ba7d	533	PotentialTransSplicing	-
NA12878-DirectRNA_All_Guppy_4.2.2.fastq	DGKH:VWA8	chr13	42048965	+	chr13	41615084	-	433.879	0	1	TRUE	TRUE	TRUE	a5788be5-f957-4f8f-a9b2-9c7f25917b6c	455	PotentialTransSplicing	-
NA12878-DirectRNA_All_Guppy_4.2.2.fastq	SLC25A17:ADSL	chr22	40794514	-	chr22	40358864	+	435.646	0	1	TRUE	TRUE	TRUE	4a5e53b2-4b72-424c-bbfe-620a49177667	278	PotentialTransSplicing	-
NA12878-cDNA_All_Guppy_4.2.2.fastq	MANBA:SLC39A8	chr4	102714438	-	chr4	102268079	-	446.365	0	1	FALSE	TRUE	FALSE	3d5c7b9a-a2a5-40df-aa00-a539819bcd44	1916	PotentialTransSplicing	-
NA12878-cDNA_All_Guppy_4.2.2.fastq	COQ3:FBXL4	chr6	99377386	-	chr6	98905670	-	471.722	0	1	TRUE	TRUE	FALSE	f143ba1d-6d80-4569-9b5b-9f9be82e8839	1238	PotentialTransSplicing	-
NA12878-DirectRNA_All_Guppy_4.2.2.fastq	CMSS1:TBC1D23	chr3	99818043	+	chr3	100290578	+	472.543	0	1	FALSE	TRUE	FALSE	8e3effe1-52c1-4fc7-b1f0-7b37e02d80bb	167	PotentialTransSplicing	Yes
NA12878-cDNA_All_Guppy_4.2.2.fastq	IQGAP1:PRC1	chr15	90477889	+	chr15	90967202	-	489.313	0	1	FALSE	TRUE	TRUE	ffe38e6f-940a-4cd8-9779-9676a4f151c7	1225	PotentialTransSplicing	-
NA12878-cDNA_All_Guppy_4.2.2.fastq	LAMTOR5:CD53	chr1	110403919	-	chr1	110899124	+	495.206	0	1	FALSE	TRUE	TRUE	c49c3bab-3270-4a0b-90d7-cec9e026e7c1	347	PotentialTransSplicing	-
NA12878-DirectRNA_All_Guppy_4.2.2.fastq	KCTD17:EIF3D	chr22	37059438	+	chr22	36525709	-	533.719	0	1	TRUE	TRUE	TRUE	debf8d93-bd30-4165-a6b1-e9a60e4995b7	595	PotentialTransSplicing	-
NA12878-cDNA_All_Guppy_4.2.2.fastq	PSMA6:BAZ1A	chr14	35292552	+	chr14	34754914	-	537.638	0	1	FALSE	TRUE	TRUE	edfa9e26-b9a5-40c5-8212-036842534f0d	1129	PotentialTransSplicing	-
NA12878-DirectRNA_All_Guppy_4.2.2.fastq	MAML2:CEP57	chr11	96341383	-	chr11	95799232	+	542.154	0	1	TRUE	TRUE	TRUE	89dc20ae-6d2a-4bfe-a35e-2b89ac21f4ee	1719	PotentialTransSplicing	-
NA12878-DirectRNA_All_Guppy_4.2.2.fastq	KLF3:TBC1D1	chr4	38664461	+	chr4	38089932	+	574.528	0	1	FALSE	TRUE	TRUE	0bfd72f4-0268-4908-8de6-c0e52602c37f	262	PotentialTransSplicing	-
NA12878-DirectRNA_All_Guppy_4.2.2.fastq	SLC25A16:SRGN	chr10	68527246	-	chr10	69103871	+	576.626	0	1	FALSE	TRUE	TRUE	51200c42-f094-4c56-b18c-d7d534456c7e	190	PotentialTransSplicing	-
NA12878-cDNA_All_Guppy_4.2.2.fastq	IGHV3-43:IGHM	chr14	106470675	-	chr14	105856217	-	614.462	0	1	TRUE	TRUE	FALSE	43159943-0fd4-457d-a215-7039bd9cd29e	1239	PotentialTransSplicing	-
NA12878-cDNA_All_Guppy_4.2.2.fastq	FBXW11:NPM1	chr5	172006458	-	chr5	171391305	+	615.152	0	1	TRUE	TRUE	TRUE	ac29f4ab-de14-4aaf-8472-a3f769abafbf	1208	PotentialTransSplicing	-
NA12878-cDNA_All_Guppy_4.2.2.fastq	TDRD3:DIAPH3	chr13	60397405	+	chr13	59774823	-	622.581	0	1	FALSE	TRUE	TRUE	29192d64-e8d5-4491-9616-41c92b071a4b	1405	PotentialTransSplicing	Yes
NA12878-cDNA_All_Guppy_4.2.2.fastq	LBR:H3F3A	chr1	225427954	-	chr1	226064329	+	636.374	0	1	FALSE	TRUE	TRUE	ebd89411-1975-4eb0-95f5-d9adfaf9ca57	149	PotentialTransSplicing	-
NA12878-cDNA_All_Guppy_4.2.2.fastq	AKAP6:NUBPL	chr14	32433817	+	chr14	31787780	+	646.031	0	1	TRUE	TRUE	TRUE	e8fdc222-64c2-4e31-97d7-f024a8b3986d	444	PotentialTransSplicing	-
NA12878-cDNA_All_Guppy_4.2.2.fastq	FNTA:VDAC3	chr8	43056546	+	chr8	42401788	+	654.756	0	1	TRUE	TRUE	TRUE	51624a5e-654f-41d4-ac75-64ecc7bc47ac	979	PotentialTransSplicing	-
NA12878-DirectRNA_All_Guppy_4.2.2.fastq	PPARD:MAPK14	chr6	35347150	+	chr6	36102571	+	755.427	0	1	FALSE	TRUE	FALSE	4af2cff0-5e95-42f5-8fbb-a2f1ebe8f3c2	205	PotentialTransSplicing	-
NA12878-cDNA_All_Guppy_4.2.2.fastq	ZNF182:UBA1	chrX	47988524	-	chrX	47214327	+	774.199	0	1	TRUE	TRUE	TRUE	1e19ca49-32ea-485e-a2ff-606edff3733c	624	PotentialTransSplicing	-
NA12878-DirectRNA_All_Guppy_4.2.2.fastq	USP12:CDK8	chr13	27171592	-	chr13	26337567	+	834.026	0	1	FALSE	TRUE	TRUE	02b23dff-b8ee-4f0d-9d29-e8ef7558dfc2	235	PotentialTransSplicing	-
NA12878-DirectRNA_All_Guppy_4.2.2.fastq	P2RY10:PGK1	chrX	78947863	+	chrX	78109867	+	837.995	0	1	FALSE	TRUE	TRUE	3f8b49a7-e7c9-41ab-8aa3-9bd5a72aaf28	166	PotentialTransSplicing	-
NA12878-DirectRNA_All_Guppy_4.2.2.fastq	SREBF2:RBX1	chr22	41871035	+	chr22	40953555	+	917.477	0	1	TRUE	TRUE	TRUE	d2e0432a-f09b-4883-8456-8d5e58363eea	202	PotentialTransSplicing	-
NA12878-cDNA_All_Guppy_4.2.2.fastq	CREBBP:ZNF500	chr16	3736036	-	chr16	4753058	-	1017.02	0	1	FALSE	TRUE	TRUE	371a79c2-4735-45bd-ac49-034c6ca4c534	620	PotentialTransSplicing	Yes
NA12878-cDNA_All_Guppy_4.2.2.fastq	EIF2S2:UQCC1	chr20	34112096	-	chr20	35347272	-	1235.17	0	1	FALSE	TRUE	TRUE	bf3fe0a1-c328-45c5-a6bf-30fe9ffa504b	201	PotentialTransSplicing	-
NA12878-cDNA_All_Guppy_4.2.2.fastq	CREB3L2:UBN2	chr7	138001604	-	chr7	139237005	+	1235.4	0	1	TRUE	TRUE	TRUE	43e9d209-d46b-47d7-9d4d-d3237efa51cf	417	PotentialTransSplicing	-
NA12878-cDNA_All_Guppy_4.2.2.fastq	RP5-864K19.4:SMAP2	chr1	38860239	+	chr1	40406736	+	1546.5	0	1	FALSE	TRUE	FALSE	1670051e-2b14-4a47-b6c0-fc22b81025e8	378	PotentialTransSplicing	-
NA12878-cDNA_All_Guppy_4.2.2.fastq	WDR75:STAT1	chr2	189441578	+	chr2	190991320	-	1549.74	0	1	TRUE	TRUE	TRUE	546a05d8-340a-43fa-b214-bd9716749fe7	1522	PotentialTransSplicing	-
NA12878-cDNA_All_Guppy_4.2.2.fastq	FAM13B:UBE2D2	chr5	138032782	-	chr5	139600372	+	1567.59	0	1	FALSE	TRUE	TRUE	252ee40b-6589-4d29-a736-056d1af59452	338	PotentialTransSplicing	-
NA12878-DirectRNA_All_Guppy_4.2.2.fastq	RB1:ESD	chr13	48364971	+	chr13	46787109	-	1577.87	0	1	FALSE	TRUE	TRUE	c091acc0-b9f3-4ded-9c81-191e2e229a59	949	PotentialTransSplicing	-
NA12878-cDNA_All_Guppy_4.2.2.fastq	AMPD2:CHI3L2	chr1	109620278	+	chr1	111243217	+	1622.94	0	1	FALSE	TRUE	FALSE	810e5766-ac89-4935-be0c-2c68f9a911c0	284	PotentialTransSplicing	-
NA12878-DirectRNA_All_Guppy_4.2.2.fastq	RIMBP2:SLC15A4	chr12	130628322	-	chr12	128809473	-	1818.85	0	1	FALSE	TRUE	FALSE	ce1473b0-4c42-4d7a-aa2c-46936242fc71	198	PotentialTransSplicing	-
NA12878-cDNA_All_Guppy_4.2.2.fastq	PCMTD1:ATP6V1H	chr8	51845661	-	chr8	53769743	-	1924.07	0	1	TRUE	TRUE	TRUE	fa397fd8-f72e-4dff-8f9d-b948f82f5993	647	PotentialTransSplicing	-
NA12878-cDNA_All_Guppy_4.2.2.fastq	MRRF:PSMB7	chr9	122271075	+	chr9	124384656	-	2113.58	0	1	TRUE	TRUE	TRUE	26b125fa-6b0b-436e-a151-60d368657038	518	PotentialTransSplicing	-
NA12878-cDNA_All_Guppy_4.2.2.fastq	TPP2:PCCA	chr13	102597203	+	chr13	100425633	+	2171.57	0	1	TRUE	TRUE	TRUE	9b39d62d-691d-4c90-bede-a8a9dbe095cd	265	PotentialTransSplicing	-
NA12878-cDNA_All_Guppy_4.2.2.fastq	CHCHD3:CNOT4	chr7	133081857	-	chr7	135364066	-	2282.21	0	1	FALSE	TRUE	TRUE	a8831f64-f703-43db-be13-999e8231ac5e	1623	PotentialTransSplicing	-
NA12878-DirectRNA_All_Guppy_4.2.2.fastq	IL9R:BCAP31	chrX	156001508	+	chrX	153715689	-	2285.82	0	1	TRUE	TRUE	TRUE	deadfabb-20a6-4c96-b481-b2aad053b951	224	PotentialTransSplicing	-
NA12878-cDNA_All_Guppy_4.2.2.fastq	SREBF2:PARVB	chr22	41833358	+	chr22	44131487	+	2298.13	0	1	TRUE	TRUE	FALSE	a589cc73-33bd-491b-8b19-64c9ac86afcd	277	PotentialTransSplicing	-
NA12878-DirectRNA_All_Guppy_4.2.2.fastq	BCAT1:STK38L	chr12	24948927	-	chr12	27297710	+	2348.78	0	1	TRUE	TRUE	TRUE	ca4772f6-bb49-48b9-9f59-70a5acec1e68	328	PotentialTransSplicing	-
NA12878-DirectRNA_All_Guppy_4.2.2.fastq	BCL11A:VRK2	chr2	60545971	-	chr2	58084089	+	2461.89	0	1	TRUE	TRUE	TRUE	c78de313-e3ec-4522-b0b4-20b059e27500	673	PotentialTransSplicing	-
NA12878-DirectRNA_All_Guppy_4.2.2.fastq	KIF2A:CWC27	chr5	62306536	+	chr5	64774691	+	2468.16	0	1	FALSE	TRUE	FALSE	f1fe2d00-949a-4b0b-8183-4c92b8f77083	374	PotentialTransSplicing	-
NA12878-cDNA_All_Guppy_4.2.2.fastq	PDHA1:RBBP7	chrX	19344094	+	chrX	16845938	-	2498.16	0	1	TRUE	TRUE	TRUE	c67ea5dd-758e-4a43-b8a8-a32b2e49cba0	502	PotentialTransSplicing	-
NA12878-cDNA_All_Guppy_4.2.2.fastq	CDC42SE2:CTD-2410N18.5	chr5	131264166	+	chr5	134167243	-	2903.08	0	1	FALSE	TRUE	TRUE	de207b82-d9ab-4d7f-b3a6-4b7a0b50718f	741	PotentialTransSplicing	-
NA12878-DirectRNA_All_Guppy_4.2.2.fastq	TMEM156:SLC30A9	chr4	39032226	-	chr4	42049377	+	3017.15	0	1	FALSE	TRUE	TRUE	b66d159f-6d46-4bd9-901e-4d7f6257dcd7	144	PotentialTransSplicing	-
NA12878-DirectRNA_All_Guppy_4.2.2.fastq	MPP5:SYNJ2BP-COX16	chr14	67269783	+	chr14	70342729	-	3072.95	0	1	FALSE	TRUE	TRUE	fef3ccc4-d3f6-493e-9cfc-7b98137a149f	252	PotentialTransSplicing	-
NA12878-DirectRNA_All_Guppy_4.2.2.fastq	STK24:ABCC4	chr13	98519243	-	chr13	95178091	-	3341.16	0	1	TRUE	TRUE	FALSE	fd401cb4-6981-4763-b42e-221c5ae21dd5	580	PotentialTransSplicing	-
NA12878-cDNA_All_Guppy_4.2.2.fastq	ZNF160:PRMT1	chr19	53091637	-	chr19	49680487	+	3411.15	0	1	FALSE	TRUE	TRUE	405ea7ea-a3de-4699-9569-5e2875070dc4	298	PotentialTransSplicing	-
NA12878-DirectRNA_All_Guppy_4.2.2.fastq	UBE2D3:AIMP1	chr4	102799407	-	chr4	106324985	+	3525.58	0	1	FALSE	TRUE	TRUE	c67103fd-e5f4-432a-9cbf-5ed80973d1a6	697	PotentialTransSplicing	-
NA12878-DirectRNA_All_Guppy_4.2.2.fastq	DST:ELOVL5	chr6	56843055	-	chr6	53295707	-	3547.35	0	1	FALSE	TRUE	FALSE	8188e1c2-abd8-4b9f-9b26-937af8cfcd09	605	PotentialTransSplicing	-
NA12878-cDNA_All_Guppy_4.2.2.fastq	RPS19:SNRPD2	chr19	41861212	+	chr19	45688566	-	3827.36	0	1	FALSE	TRUE	TRUE	2f5be4c1-9c9b-4d8a-bf81-75e41dd2d438	516	PotentialTransSplicing	-
NA12878-cDNA_All_Guppy_4.2.2.fastq	ZFAND6:ETFA	chr15	80059809	+	chr15	76231398	-	3828.42	0	1	FALSE	TRUE	TRUE	9bbc4189-fa1e-4cb9-a1ab-515179d12c2e	509	PotentialTransSplicing	-
NA12878-DirectRNA_All_Guppy_4.2.2.fastq	MBTPS1:BANP	chr16	84116735	-	chr16	88018428	+	3901.69	0	1	FALSE	TRUE	TRUE	9007a4a4-55bf-4164-9f23-bcea04629623	154	PotentialTransSplicing	-
NA12878-DirectRNA_All_Guppy_4.2.2.fastq	FCHO2:WDR41	chr5	72968589	+	chr5	77464809	-	4496.22	0	1	TRUE	TRUE	TRUE	07ecbbe8-8a42-4509-aa88-24dc4725cf92	224	PotentialTransSplicing	-
NA12878-DirectRNA_All_Guppy_4.2.2.fastq	STRN:YIPF4	chr2	36966230	-	chr2	32298234	+	4668	0	1	FALSE	TRUE	TRUE	f8534779-db85-47bf-8439-a6bc16e73458	368	PotentialTransSplicing	-
NA12878-DirectRNA_All_Guppy_4.2.2.fastq	SRD5A1:NDUFS6	chr5	6633869	+	chr5	1814339	+	4819.52	0	1	FALSE	TRUE	TRUE	adf9cb0a-c1b8-4282-bcab-1a1093dfe920	448	PotentialTransSplicing	-
NA12878-DirectRNA_All_Guppy_4.2.2.fastq	HP1BP3:ZBTB17	chr1	20787195	-	chr1	15948497	-	4838.7	0	1	FALSE	TRUE	FALSE	3bff9d22-6e59-4061-953d-35bcb7f1361e	114	PotentialTransSplicing	-
NA12878-DirectRNA_All_Guppy_4.2.2.fastq	ATG2B:PPP2R5C	chr14	96362815	-	chr14	101890237	+	5527.42	0	1	FALSE	TRUE	TRUE	31d5d769-6265-43e3-84a8-f2bf39d435ab	473	PotentialTransSplicing	-
NA12878-cDNA_All_Guppy_4.2.2.fastq	CHORDC1:CEP57	chr11	90218135	-	chr11	95812932	+	5594.79	0	1	FALSE	TRUE	TRUE	d385bb01-ebad-46eb-8e27-d8ce219b5090	250	PotentialTransSplicing	-
NA12878-cDNA_All_Guppy_4.2.2.fastq	DSE:CDK19	chr6	116371121	+	chr6	110746201	-	5624.91	0	1	FALSE	TRUE	TRUE	ac40fa7d-d985-4595-a25d-a5cde4a52267	233	PotentialTransSplicing	-
NA12878-DirectRNA_All_Guppy_4.2.2.fastq	PIK3C3:RPRD1A	chr18	41962632	+	chr18	35993300	-	5969.33	0	1	FALSE	TRUE	TRUE	d6976209-876b-4cf9-ad88-37d05faf03e5	415	PotentialTransSplicing	-
NA12878-cDNA_All_Guppy_4.2.2.fastq	SFT2D1:ACAT2	chr6	166342419	-	chr6	159778170	+	6564.25	0	1	TRUE	TRUE	TRUE	93ef7fe1-3f91-4cdb-a13a-bbae46b2d811	188	PotentialTransSplicing	-
NA12878-cDNA_All_Guppy_4.2.2.fastq	CEBPZOS:LRPPRC	chr2	37199819	+	chr2	43979948	-	6780.13	0	1	TRUE	TRUE	TRUE	c472f950-3ff7-413e-b755-9497bfb4931c	204	PotentialTransSplicing	-
NA12878-cDNA_All_Guppy_4.2.2.fastq	NCALD:NDUFAF6	chr8	101887141	-	chr8	95031995	+	6855.15	0	1	FALSE	TRUE	TRUE	a768b6cb-7041-40b9-8ec7-ce514fc50b9e	268	PotentialTransSplicing	-
NA12878-cDNA_All_Guppy_4.2.2.fastq	RFTN1:UBE2E2	chr3	16493725	-	chr3	23532554	+	7038.83	0	1	FALSE	TRUE	TRUE	706689bc-5c61-4539-b0f0-c2cc9ab93c74	456	PotentialTransSplicing	-
NA12878-DirectRNA_All_Guppy_4.2.2.fastq	SELT:RSRC1	chr3	150603499	+	chr3	158203072	+	7599.58	0	1	TRUE	TRUE	FALSE	555284f6-6ce1-4dd2-83c5-01804347ba26	165	PotentialTransSplicing	-
NA12878-cDNA_All_Guppy_4.2.2.fastq	PTPN1:GNAS	chr20	50510590	+	chr20	58895612	+	8385.03	0	1	FALSE	TRUE	FALSE	ac1ce989-65b3-4792-8b90-9ee3209b3266	1425	PotentialTransSplicing	-
NA12878-cDNA_All_Guppy_4.2.2.fastq	AIM2:PRPF3	chr1	159076633	-	chr1	150349157	+	8727.48	0	1	FALSE	TRUE	TRUE	70929226-bd34-45ca-b007-65ffeb9ef67c	568	PotentialTransSplicing	-
NA12878-cDNA_All_Guppy_4.2.2.fastq	GCFC2:KDM3A	chr2	75706523	-	chr2	86451103	+	10744.6	0	1	FALSE	TRUE	TRUE	0ebbb32d-fb69-415f-9a4d-e9412d4af9f9	263	PotentialTransSplicing	-
NA12878-DirectRNA_All_Guppy_4.2.2.fastq	TRAF3IP2-AS1:ASCC3	chr6	111483665	+	chr6	100725703	-	10758	0	1	FALSE	TRUE	TRUE	c895e872-900d-4a09-9b4c-99e73343f7b2	259	PotentialTransSplicing	-
NA12878-DirectRNA_All_Guppy_4.2.2.fastq	NUDCD1:RPL30	chr8	109322309	-	chr8	98041850	-	11280.5	0	1	FALSE	TRUE	FALSE	06fa5f20-afd2-4d78-ad91-c505b955b7a9	320	PotentialTransSplicing	-
NA12878-cDNA_All_Guppy_4.2.2.fastq	STK4:CDK5RAP1	chr20	44987296	+	chr20	33374212	-	11613.1	0	1	TRUE	TRUE	TRUE	7d8cf271-66b5-4b23-8079-75bc6373bc68	632	PotentialTransSplicing	-
NA12878-DirectRNA_All_Guppy_4.2.2.fastq	GFOD1:GMDS	chr6	13486638	-	chr6	1624540	-	11862.1	0	1	FALSE	TRUE	FALSE	6ee83645-19f0-45dc-a68a-61ae1ef03057	946	PotentialTransSplicing	-
NA12878-cDNA_All_Guppy_4.2.2.fastq	HEATR1:CNIH4	chr1	236571351	-	chr1	224365879	+	12205.5	0	1	TRUE	TRUE	TRUE	8c613647-ae12-45e0-af9b-68fc542b3137	518	PotentialTransSplicing	-
NA12878-DirectRNA_All_Guppy_4.2.2.fastq	ATP11A:GGACT	chr13	112785257	+	chr13	100532601	-	12252.7	0	1	TRUE	TRUE	TRUE	fec27ac2-3a93-4661-bca0-1c2a74d8680b	559	PotentialTransSplicing	-
NA12878-DirectRNA_All_Guppy_4.2.2.fastq	SMG1:FUS	chr16	18890863	-	chr16	31190742	+	12299.9	0	1	TRUE	TRUE	TRUE	22a6c92b-2677-4503-b039-3ef3ce941243	588	PotentialTransSplicing	-
NA12878-cDNA_All_Guppy_4.2.2.fastq	PGK1:LAS1L	chrX	78118170	+	chrX	65525050	-	12593.1	0	1	TRUE	TRUE	TRUE	07fffdd1-e34d-479c-bbef-c69cb3fbd40d	1447	PotentialTransSplicing	-
NA12878-cDNA_All_Guppy_4.2.2.fastq	PAK2:LAMP3	chr3	196740157	+	chr3	183140595	-	13599.6	0	1	FALSE	TRUE	TRUE	3c3f34a1-971a-4ad2-8c84-b1c7e409deff	2354	PotentialTransSplicing	-
NA12878-cDNA_All_Guppy_4.2.2.fastq	MIR181A1HG:ANGEL2	chr1	198900411	-	chr1	213000912	-	14100.5	0	1	FALSE	TRUE	TRUE	2d430d83-9fc7-4749-97c9-7c7f6a2c23f0	409	PotentialTransSplicing	-
NA12878-cDNA_All_Guppy_4.2.2.fastq	BIN3:MCPH1	chr8	22644755	-	chr8	6621454	+	16023.3	0	1	TRUE	TRUE	TRUE	89f408c0-0904-4c17-9365-b4d6e7ce09ee	489	PotentialTransSplicing	-
NA12878-cDNA_All_Guppy_4.2.2.fastq	TIMM23B:HNRNPH3	chr10	49958480	+	chr10	68339140	+	18380.7	0	1	TRUE	TRUE	FALSE	3b15aca0-9b40-4ffa-b8ef-9ae04237a406	890	PotentialTransSplicing	-
NA12878-cDNA_All_Guppy_4.2.2.fastq	FAM172A:YTHDC2	chr5	94111511	-	chr5	113579586	+	19468.1	0	1	FALSE	TRUE	TRUE	391d7322-fe7f-4c72-ae2e-23c028302fcc	201	PotentialTransSplicing	-
NA12878-cDNA_All_Guppy_4.2.2.fastq	SLC25A42:MAP4K1	chr19	19106385	+	chr19	38593337	-	19487	0	1	FALSE	TRUE	TRUE	d7ccf3c2-bacf-4b01-a5b0-7d112199aeea	303	PotentialTransSplicing	-
NA12878-cDNA_All_Guppy_4.2.2.fastq	SVIL-AS1:PARG	chr10	29415412	+	chr10	49935142	-	20519.7	0	1	FALSE	TRUE	TRUE	734ddc89-3763-4da9-96c4-2be21f8989eb	207	PotentialTransSplicing	-
NA12878-DirectRNA_All_Guppy_4.2.2.fastq	TOX:MRPS28	chr8	59118886	-	chr8	80003180	-	20884.3	0	1	TRUE	TRUE	TRUE	702372c9-53be-4129-a24d-599311c689ec	290	PotentialTransSplicing	-
NA12878-DirectRNA_All_Guppy_4.2.2.fastq	HSD17B4:ANKHD1-EIF4EBP3	chr5	119452633	+	chr5	140548906	+	21096.3	0	1	FALSE	TRUE	FALSE	ac44342b-38a1-43a0-82a4-a30f0f2bc2bd	130	PotentialTransSplicing	-
NA12878-DirectRNA_All_Guppy_4.2.2.fastq	IGF2BP3:SNX8	chr7	23469936	-	chr7	2278305	-	21191.6	0	1	FALSE	TRUE	FALSE	81ff2c89-ea69-4a98-b019-d6f95dadc2a1	400	PotentialTransSplicing	-
NA12878-DirectRNA_All_Guppy_4.2.2.fastq	RAB30-AS1:PATL1	chr11	83072702	+	chr11	59639383	-	23433.3	0	1	FALSE	TRUE	TRUE	5ce2791a-908c-40a1-9d42-bb5694960286	140	PotentialTransSplicing	-
NA12878-cDNA_All_Guppy_4.2.2.fastq	LHFPL2:PPIP5K2	chr5	78564813	-	chr5	103190842	+	24626	0	1	FALSE	TRUE	TRUE	422b42f1-ff4e-40d4-a26c-c62830bff7b0	589	PotentialTransSplicing	-
NA12878-DirectRNA_All_Guppy_4.2.2.fastq	RFTN1:CTNNB1	chr3	16471961	-	chr3	41233341	+	24761.4	0	1	FALSE	TRUE	TRUE	f7c43605-c84e-41d9-9a06-040e17a5d292	1381	PotentialTransSplicing	-
NA12878-cDNA_All_Guppy_4.2.2.fastq	ELMO1:PHF14	chr7	37342613	-	chr7	11111350	+	26231.3	0	1	FALSE	TRUE	TRUE	4b9dadfd-d7c8-46b0-8d1e-16d34a1ae207	255	PotentialTransSplicing	-
NA12878-cDNA_All_Guppy_4.2.2.fastq	DTX2:PMPCB	chr7	76461836	+	chr7	103308952	+	26847.1	0	1	FALSE	TRUE	FALSE	c88d6c69-b987-4741-92d8-b35b2e95cdbd	170	PotentialTransSplicing	-
NA12878-cDNA_All_Guppy_4.2.2.fastq	MCFD2:TTC32	chr2	46907810	-	chr2	19898035	-	27009.8	0	1	FALSE	TRUE	FALSE	dc24ea5d-4bb4-482c-82f0-7ef9774204fb	665	PotentialTransSplicing	-
NA12878-DirectRNA_All_Guppy_4.2.2.fastq	RPL23:NOL11	chr17	38853022	-	chr17	67743479	+	28890.5	0	1	FALSE	TRUE	TRUE	1547210c-cffb-4607-83ff-804b392857a3	108	PotentialTransSplicing	-
NA12878-cDNA_All_Guppy_4.2.2.fastq	MBD5:NFE2L2	chr2	148021684	+	chr2	177234271	-	29212.6	0	1	FALSE	TRUE	TRUE	ee99253b-5e5d-4825-b9fa-b6074e38b28e	218	PotentialTransSplicing	-
NA12878-DirectRNA_All_Guppy_4.2.2.fastq	CUX1:BPGM	chr7	102178657	+	chr7	134678853	+	32500.2	0	1	FALSE	TRUE	FALSE	15d5309f-c0b1-465a-babf-375ff57ac38e	420	PotentialTransSplicing	-
NA12878-cDNA_All_Guppy_4.2.2.fastq	KLF7:MTERF4	chr2	207165467	-	chr2	241089365	-	33923.9	0	1	TRUE	TRUE	TRUE	986e7620-b8ba-4956-9f99-db860bcf0c32	308	PotentialTransSplicing	-
NA12878-DirectRNA_All_Guppy_4.2.2.fastq	RCC1:ITGB3BP	chr1	28508905	+	chr1	63454968	-	34946.1	0	1	FALSE	TRUE	TRUE	97096ef6-a451-4889-82ec-4637123c3b5b	129	PotentialTransSplicing	Yes
NA12878-DirectRNA_All_Guppy_4.2.2.fastq	PTGES3:NUDT4	chr12	56687998	-	chr12	93394609	+	36706.6	0	1	FALSE	TRUE	TRUE	ebef6812-b7de-402a-98d7-7494840d03d4	202	PotentialTransSplicing	-
NA12878-cDNA_All_Guppy_4.2.2.fastq	FUT11:PDCD4	chr10	73773815	+	chr10	110895948	+	37122.1	0	1	FALSE	TRUE	FALSE	d7a16038-bc16-4342-bd80-e6ddc2e77f11	699	PotentialTransSplicing	-
NA12878-DirectRNA_All_Guppy_4.2.2.fastq	RRP1B:U2AF1	chr21	43659794	+	chr21	6487412	-	37172.4	0	1	TRUE	TRUE	TRUE	4f177054-51a2-47d2-ba0d-ace72c52da7c	219	PotentialTransSplicing	-
NA12878-DirectRNA_All_Guppy_4.2.2.fastq	PPIP5K2:ANKHD1	chr5	103120488	+	chr5	140472239	+	37351.8	0	1	FALSE	TRUE	FALSE	341ba1fe-d507-45d3-aca0-854b549e8fc3	162	PotentialTransSplicing	-
NA12878-cDNA_All_Guppy_4.2.2.fastq	TM2D1:HMGCL	chr1	61724920	-	chr1	23808323	-	37916.6	0	1	TRUE	TRUE	FALSE	443317a9-2bd0-4c67-beaa-c3d782cceb79	259	PotentialTransSplicing	-
NA12878-cDNA_All_Guppy_4.2.2.fastq	ARRB2:TUBG2	chr17	4715043	+	chr17	42660639	+	37945.6	0	1	TRUE	TRUE	FALSE	e9de3e0b-a971-46ea-9192-5723d5187482	315	PotentialTransSplicing	-
NA12878-DirectRNA_All_Guppy_4.2.2.fastq	TRIM25:PRPSAP2	chr17	56913392	-	chr17	18889822	+	38023.6	0	1	TRUE	TRUE	TRUE	8c4e5114-5003-4446-b307-1eba7af93dcc	650	PotentialTransSplicing	-
NA12878-DirectRNA_All_Guppy_4.2.2.fastq	CD37:EIF3G	chr19	49337221	+	chr19	10117188	-	39220	0	1	TRUE	TRUE	TRUE	8c60d9a9-e52c-4aef-b059-f6aade0c591b	404	PotentialTransSplicing	-
NA12878-cDNA_All_Guppy_4.2.2.fastq	MYBBP1A:SLC25A39	chr17	4547958	-	chr17	44321767	-	39773.8	0	1	TRUE	TRUE	TRUE	afc656b8-1f73-4dac-86c4-b2ba7f3e8352	1930	PotentialTransSplicing	-
NA12878-DirectRNA_All_Guppy_4.2.2.fastq	SLK:JMJD1C	chr10	103993133	+	chr10	63177856	-	40815.3	0	1	TRUE	TRUE	TRUE	44e274a8-5754-4b2f-b3e4-262f875efd08	1048	PotentialTransSplicing	-
NA12878-cDNA_All_Guppy_4.2.2.fastq	ING3:PTPN12	chr7	120955624	+	chr7	77632348	+	43323.3	0	1	FALSE	TRUE	TRUE	8a10efc3-4bb5-4b42-ba18-3a0c797aa1b4	478	PotentialTransSplicing	-
NA12878-cDNA_All_Guppy_4.2.2.fastq	ACTR3:CYTIP	chr2	113890323	+	chr2	157418589	-	43528.3	0	1	FALSE	TRUE	TRUE	920e0419-530e-4a94-b3b1-b1227daa28c8	251	PotentialTransSplicing	-
NA12878-cDNA_All_Guppy_4.2.2.fastq	AC005154.6:LAT2	chr7	30568833	-	chr7	74228944	+	43660.1	0	1	FALSE	TRUE	TRUE	fe5f357d-d9a7-43fa-93f1-a02171f0d3d0	1098	PotentialTransSplicing	-
NA12878-DirectRNA_All_Guppy_4.2.2.fastq	ZFAND3:RRAGD	chr6	37820016	+	chr6	89387590	-	51567.6	0	1	FALSE	TRUE	TRUE	c36a4021-042b-45f9-84c5-440e6b7530db	219	PotentialTransSplicing	-
NA12878-cDNA_All_Guppy_4.2.2.fastq	TUBGCP3:DIAPH3	chr13	112587905	-	chr13	59924870	-	52663	0	1	TRUE	TRUE	FALSE	120e74a6-bfc8-4b1f-81b8-099e149b7b77	292	PotentialTransSplicing	-
NA12878-cDNA_All_Guppy_4.2.2.fastq	DIS3:PSPC1	chr13	72780846	-	chr13	19677823	-	53103	0	1	FALSE	TRUE	FALSE	ecb72c52-d7b3-4171-a678-2102e4730d93	511	PotentialTransSplicing	-
NA12878-DirectRNA_All_Guppy_4.2.2.fastq	DAPK1:UBAP2	chr9	87499139	+	chr9	34017189	-	53481.9	0	1	FALSE	TRUE	TRUE	e14d9bbf-dcf2-4373-81da-8b6606bc5ed9	508	PotentialTransSplicing	-
NA12878-cDNA_All_Guppy_4.2.2.fastq	SF1:CYB5R2	chr11	64776498	-	chr11	7668561	-	57107.9	0	1	TRUE	TRUE	FALSE	c277129d-b1bb-4438-92ea-817a3f72826f	271	PotentialTransSplicing	-
NA12878-cDNA_All_Guppy_4.2.2.fastq	GPR160:CD47	chr3	170039043	+	chr3	108071182	-	61967.9	0	1	FALSE	TRUE	TRUE	779b80db-3a90-4d26-82e0-5bfea53989ae	859	PotentialTransSplicing	-
NA12878-DirectRNA_All_Guppy_4.2.2.fastq	PPM1K:SEPSECS	chr4	88284406	-	chr4	25159107	-	63125.3	0	1	FALSE	TRUE	FALSE	17db3eff-fc01-4b27-863d-28b2c5f36647	140	PotentialTransSplicing	-
NA12878-DirectRNA_All_Guppy_4.2.2.fastq	GTF2I:PHF14	chr7	74658068	+	chr7	11111350	+	63546.7	0	1	FALSE	TRUE	TRUE	c05c5311-2844-4f8e-92a7-19959410904f	322	PotentialTransSplicing	-
NA12878-cDNA_All_Guppy_4.2.2.fastq	MEF2C-AS1:GALNT10	chr5	88905270	+	chr5	154409541	+	65504.3	0	1	FALSE	TRUE	FALSE	19773a8c-8d20-4366-a7d7-f0c4472f7623	2756	PotentialTransSplicing	-
NA12878-DirectRNA_All_Guppy_4.2.2.fastq	DNAJB12:GDI2	chr10	72340789	-	chr10	5800705	-	66540.1	0	1	TRUE	TRUE	FALSE	8410e84c-7b83-4d8c-bdd4-6b65bd409857	743	PotentialTransSplicing	-
NA12878-cDNA_All_Guppy_4.2.2.fastq	CCNB1:CDC23	chr5	69175537	+	chr5	138202155	-	69026.6	0	1	FALSE	TRUE	TRUE	4c195ff8-9517-4f8f-b6a3-5f310bde2fe8	1264	PotentialTransSplicing	-
NA12878-cDNA_All_Guppy_4.2.2.fastq	ARID5A:DNMT3A	chr2	96536830	+	chr2	25314161	-	71222.7	0	1	FALSE	TRUE	TRUE	f6b26be4-ba1c-4ab2-adea-2ca5df7f68d6	171	PotentialTransSplicing	-
NA12878-cDNA_All_Guppy_4.2.2.fastq	SEPT9:RPA1	chr17	77280806	+	chr17	1895009	+	75385.8	0	1	FALSE	TRUE	TRUE	34293cb9-5dbc-4053-946f-d56aed6e6833	1156	PotentialTransSplicing	-
NA12878-cDNA_All_Guppy_4.2.2.fastq	DUSP2:AC078883.3	chr2	96144761	-	chr2	172464574	-	76319.8	0	1	FALSE	TRUE	TRUE	4d63e441-03de-488f-bf31-67a1e42e64ea	359	PotentialTransSplicing	-
NA12878-DirectRNA_All_Guppy_4.2.2.fastq	FBXW11:TTC37	chr5	171869729	-	chr5	95513645	-	76356.1	0	1	TRUE	TRUE	FALSE	5acce0f7-b276-4914-83ea-2394088a8b58	1480	PotentialTransSplicing	-
NA12878-cDNA_All_Guppy_4.2.2.fastq	COPB2:SELK	chr3	139374489	-	chr3	53885912	-	85488.6	0	1	FALSE	TRUE	FALSE	f11f0538-6a7f-494f-bc64-524cfb6a7692	1097	PotentialTransSplicing	-
NA12878-cDNA_All_Guppy_4.2.2.fastq	GEN1:TMEM87B	chr2	17754345	+	chr2	112107788	+	94353.4	0	1	FALSE	TRUE	FALSE	f12b8da7-a1af-49d7-9b69-2e8733f1d42d	549	PotentialTransSplicing	-
NA12878-cDNA_All_Guppy_4.2.2.fastq	CDC42:MAN1A2	chr1	22078583	+	chr1	117402186	+	95323.6	0	1	FALSE	TRUE	FALSE	42eaea79-84ed-4d9d-9ae1-7670ce8dbdc6	247	PotentialTransSplicing	-
NA12878-cDNA_All_Guppy_4.2.2.fastq	POMT1:PIGO	chr9	131507514	+	chr9	35090672	-	96416.8	0	1	TRUE	TRUE	TRUE	91cdd393-fb51-46b4-9eea-1559b18c6c81	654	PotentialTransSplicing	-
NA12878-cDNA_All_Guppy_4.2.2.fastq	TSPAN12:KLHL7	chr7	120806549	-	chr7	23123777	+	97682.8	0	1	TRUE	TRUE	TRUE	3a7476d8-334f-4a9b-badd-5554dbd93171	1066	PotentialTransSplicing	-
NA12878-cDNA_All_Guppy_4.2.2.fastq	TRA2A:CHCHD3	chr7	23531789	-	chr7	132838469	-	109307	0	1	TRUE	TRUE	TRUE	0b11583b-b792-498a-8794-8aaa626ecd68	1038	PotentialTransSplicing	-
NA12878-DirectRNA_All_Guppy_4.2.2.fastq	HIVEP3:F11R	chr1	41628749	-	chr1	160999091	-	119370	0	1	FALSE	TRUE	TRUE	322cb65e-9dff-449c-8be2-1f4e42e5b479	424	PotentialTransSplicing	-
NA12878-cDNA_All_Guppy_4.2.2.fastq	ATF6B:TCP1	chr6	32120771	-	chr6	159788143	-	127667	0	1	TRUE	TRUE	TRUE	e65786f6-b448-48c0-9457-5636684077e0	2059	PotentialTransSplicing	-
NA12878-cDNA_All_Guppy_4.2.2.fastq	GEMIN6:METTL5	chr2	38779118	+	chr2	169821273	-	131042	0	1	TRUE	TRUE	TRUE	9c89987f-d52d-45db-8a1f-001d6ac43b3e	248	PotentialTransSplicing	-
NA12878-DirectRNA_All_Guppy_4.2.2.fastq	AKT3:SARS	chr1	243695591	-	chr1	109235210	+	134460	0	1	FALSE	TRUE	TRUE	fa790d44-dae3-4b46-8602-ec9bfcbbfa3c	235	PotentialTransSplicing	-
NA12878-DirectRNA_All_Guppy_4.2.2.fastq	RABGAP1L:CLSPN	chr1	174957549	+	chr1	35765326	-	139192	0	1	TRUE	TRUE	TRUE	e74e8403-a3be-4fdc-a510-d924d65ed5cb	2393	PotentialTransSplicing	-
NA12878-DirectRNA_All_Guppy_4.2.2.fastq	UBE3C:PSMG3	chr7	157163863	+	chr7	1569360	-	155594	0	1	TRUE	TRUE	TRUE	84d46ac9-0ca4-4f08-959a-47309ad93434	405	PotentialTransSplicing	-
NA12878-cDNA_All_Guppy_4.2.2.fastq	CEP72:GNB2L1	chr5	635584	+	chr5	181242345	-	180607	0	1	TRUE	TRUE	TRUE	6a497868-18d0-498e-adc8-355c58f03957	913	PotentialTransSplicing	-
NA12878-cDNA_All_Guppy_4.2.2.fastq	RP11-488L18.8:FAM132A	chr1	247210691	-	chr1	1244497	-	245966	0	1	FALSE	TRUE	FALSE	22e8d855-7537-4546-a882-5ca3c43a2354	913	PotentialTransSplicing	-
NA12878-cDNA_All_Guppy_4.2.2.fastq	FBXW4:KPNA1	chr10	101667886	-	chr3	122442116	-	Inf	0	1	TRUE	TRUE	TRUE	8b64007e-7e42-4bed-ad6c-972f3af2db56	860	PotentialTransSplicing	-
NA12878-cDNA_All_Guppy_4.2.2.fastq	NT5C2:GCLM	chr10	103174858	-	chr1	93901669	-	Inf	0	1	FALSE	TRUE	TRUE	ad981798-90db-4052-b5b0-357230ceda50	356	PotentialTransSplicing	-
NA12878-cDNA_All_Guppy_4.2.2.fastq	MLLT10:OST4	chr10	21538912	+	chr2	27071463	-	Inf	0	1	TRUE	TRUE	TRUE	910cce8c-bcb2-4a45-952f-009c9af33207	388	PotentialTransSplicing	-
NA12878-cDNA_All_Guppy_4.2.2.fastq	ZNF248:COX7A2L	chr10	37831232	-	chr2	42353343	-	Inf	0	1	FALSE	TRUE	TRUE	24bc53ae-6ba8-4f28-8c75-da4409d0dfe1	1075	PotentialTransSplicing	-
NA12878-cDNA_All_Guppy_4.2.2.fastq	GDI2:WRNIP1	chr10	5813214	-	chr6	2779263	+	Inf	0	1	FALSE	TRUE	TRUE	3dbc5ea7-e190-40b4-9493-445eaacb8b13	1280	PotentialTransSplicing	-
NA12878-cDNA_All_Guppy_4.2.2.fastq	MRPS16:EEF1D	chr10	73252470	-	chr8	143586849	-	Inf	0	1	FALSE	TRUE	TRUE	42b534fe-7cba-4015-b715-9fc13b8b6f32	222	PotentialTransSplicing	-
NA12878-cDNA_All_Guppy_4.2.2.fastq	RP11-574K11.31:RPL30	chr10	73807108	-	chr8	98041850	-	Inf	0	1	TRUE	TRUE	TRUE	bd129655-dd10-4907-9bef-1c7185f9c761	216	PotentialTransSplicing	-
NA12878-cDNA_All_Guppy_4.2.2.fastq	ANXA11:HLA-B	chr10	80159100	-	chr6	31354665	-	Inf	0	1	TRUE	TRUE	TRUE	0dc14c52-5105-4ff0-9fa9-7ae7bd09f78d	556	PotentialTransSplicing	-
NA12878-cDNA_All_Guppy_4.2.2.fastq	HPS1:NXF1	chr10	98443124	-	chr11	62795007	-	Inf	0	1	FALSE	TRUE	TRUE	b84c0596-1273-4f5a-84fb-f9383c67c142	778	PotentialTransSplicing	-
NA12878-cDNA_All_Guppy_4.2.2.fastq	HPS1:PIK3CD	chr10	98443124	-	chr1	9716440	+	Inf	0	1	TRUE	TRUE	TRUE	09dda1e7-2f92-4b6e-b1f7-6ea398e36461	4368	PotentialTransSplicing	-
NA12878-cDNA_All_Guppy_4.2.2.fastq	HPS1:AC147651.4	chr10	98443124	-	chr7	607865	+	Inf	0	1	FALSE	TRUE	TRUE	2744a400-cec0-4686-85dc-78ea85ca2bea	425	PotentialTransSplicing	-
NA12878-cDNA_All_Guppy_4.2.2.fastq	BIRC3:KIAA1429	chr11	102317571	+	chr8	94490082	-	Inf	0	1	FALSE	TRUE	TRUE	2c65e2bc-6402-4d9a-b87f-aa7df7aceeaf	197	PotentialTransSplicing	-
NA12878-cDNA_All_Guppy_4.2.2.fastq	NPAT:CH507-154B10.1	chr11	108192118	-	chr21	6659578	-	Inf	0	1	FALSE	TRUE	TRUE	efaec545-63e9-44bc-8bd9-21d0690bafcc	471	PotentialTransSplicing	-
NA12878-cDNA_All_Guppy_4.2.2.fastq	NPAT:TMEM50B	chr11	108222500	-	chr21	33439297	-	Inf	0	1	FALSE	TRUE	TRUE	08149ed9-ab6f-4c4a-89ef-294f8c0b0540	478	PotentialTransSplicing	-
NA12878-cDNA_All_Guppy_4.2.2.fastq	VPS11:VPS29	chr11	119069344	+	chr12	110502078	-	Inf	0	1	FALSE	TRUE	TRUE	1567dad5-c16d-42da-a262-5709f7a9112f	762	PotentialTransSplicing	-
NA12878-cDNA_All_Guppy_4.2.2.fastq	METTL15:FAM120B	chr11	28113604	+	chr6	170395487	+	Inf	0	1	FALSE	TRUE	TRUE	cc457716-def3-4221-af8f-9fa5a11cdaff	531	PotentialTransSplicing	-
NA12878-cDNA_All_Guppy_4.2.2.fastq	IFITM1:PGK1	chr11	314356	+	chrX	78123195	+	Inf	0	1	TRUE	TRUE	TRUE	dafa94a0-3146-43d3-9ebf-c35d310322f0	990	PotentialTransSplicing	-
NA12878-cDNA_All_Guppy_4.2.2.fastq	MRPL20:FUS	chr1	1405809	-	chr16	31189665	+	Inf	0	1	TRUE	TRUE	TRUE	aded4e71-8761-4383-99d4-41160cc06238	353	PotentialTransSplicing	-
NA12878-cDNA_All_Guppy_4.2.2.fastq	RP11-403I13.8:RPS16	chr1	145215639	-	chr19	39435948	-	Inf	0	1	FALSE	TRUE	TRUE	8ac20c9a-bb54-4f94-a9ea-06eac617040c	643	PotentialTransSplicing	-
NA12878-cDNA_All_Guppy_4.2.2.fastq	PRPF3:SNAPC1	chr1	150325881	+	chr14	61782247	+	Inf	0	1	TRUE	TRUE	TRUE	1454c7ba-0e19-46b0-b671-0d08080f8201	518	PotentialTransSplicing	-
NA12878-cDNA_All_Guppy_4.2.2.fastq	GOLPH3L:SCAI	chr1	150696992	-	chr9	124995015	-	Inf	0	1	FALSE	TRUE	TRUE	fa857277-eccf-48e9-9351-b5835ae82c5d	625	PotentialTransSplicing	-
NA12878-cDNA_All_Guppy_4.2.2.fastq	CTNND1:PSIP1	chr11	57815500	+	chr9	15471176	-	Inf	0	1	FALSE	TRUE	TRUE	baa0f113-632a-4e2e-82f9-fa902092e7c9	533	PotentialTransSplicing	-
NA12878-cDNA_All_Guppy_4.2.2.fastq	NCSTN:BAG1	chr1	160350250	+	chr9	33259033	-	Inf	0	1	TRUE	TRUE	TRUE	f103956c-ce66-46ed-95d7-30ec34d35829	731	PotentialTransSplicing	-
NA12878-cDNA_All_Guppy_4.2.2.fastq	SLAMF1:HINT1	chr1	160634613	-	chr5	131159611	-	Inf	0	1	FALSE	TRUE	TRUE	c7e5da9c-074d-4361-95b0-03e7a0c2822a	397	PotentialTransSplicing	-
NA12878-cDNA_All_Guppy_4.2.2.fastq	CYB561A3:ANAPC2	chr11	61361733	-	chr9	137175837	-	Inf	0	1	FALSE	TRUE	TRUE	9f45aa48-f9bb-4928-a0c3-d880c152eb7c	787	PotentialTransSplicing	-
NA12878-cDNA_All_Guppy_4.2.2.fastq	IRF7:HLA-DPB1	chr11	614476	-	chr6	33086539	+	Inf	0	1	TRUE	TRUE	TRUE	e520e637-0f07-439f-a181-953cf090a587	322	PotentialTransSplicing	-
NA12878-cDNA_All_Guppy_4.2.2.fastq	FBXO42:DECR1	chr1	16352255	-	chr8	90017203	+	Inf	0	1	FALSE	TRUE	TRUE	0f227c03-27ea-4c64-a6c9-51791c4b4d7e	241	PotentialTransSplicing	-
NA12878-cDNA_All_Guppy_4.2.2.fastq	VPS51:ALDOC	chr11	65096478	+	chr17	28573621	-	Inf	0	1	TRUE	TRUE	TRUE	f1e2523e-4f2f-43de-afe0-e6b25b85c56e	567	PotentialTransSplicing	-
NA12878-cDNA_All_Guppy_4.2.2.fastq	VPS51:ATP5J2-PTCD1	chr11	65097127	+	chr7	99460193	-	Inf	0	1	TRUE	TRUE	TRUE	8a70897b-3404-4163-a44c-93f98d382533	533	PotentialTransSplicing	-
NA12878-cDNA_All_Guppy_4.2.2.fastq	FRMD8:ICAM2	chr11	65387121	+	chr17	64006735	-	Inf	0	1	FALSE	TRUE	TRUE	4eb147ee-5187-4bc3-999c-ffa75c53183a	1093	PotentialTransSplicing	-
NA12878-cDNA_All_Guppy_4.2.2.fastq	SF3B2:FAM118A	chr11	66053104	+	chr22	45330603	+	Inf	0	1	TRUE	TRUE	TRUE	2eb68252-53d1-47fd-ad42-e4b32eb364e2	311	PotentialTransSplicing	-
NA12878-cDNA_All_Guppy_4.2.2.fastq	GAS5:IFT74	chr1	173866528	-	chr9	27044742	+	Inf	0	1	FALSE	TRUE	TRUE	d86e3fdc-f8cf-4bf9-872f-45ebb85b8409	200	PotentialTransSplicing	-
NA12878-cDNA_All_Guppy_4.2.2.fastq	PAAF1:GLRX3	chr11	73891201	+	chr10	130179342	+	Inf	0	1	TRUE	TRUE	TRUE	26e6f69f-9c61-4084-be12-e8e1bbf89e24	330	PotentialTransSplicing	-
NA12878-cDNA_All_Guppy_4.2.2.fastq	SPCS2:CNPPD1	chr11	74965117	+	chr2	219176847	-	Inf	0	1	TRUE	TRUE	TRUE	920ee0db-c665-4fa8-adff-5be8758a8b8e	300	PotentialTransSplicing	-
NA12878-cDNA_All_Guppy_4.2.2.fastq	RGS1:VDAC3	chr1	192575929	+	chr8	42403311	+	Inf	0	1	TRUE	TRUE	TRUE	85ba5e7a-2900-43e6-973d-f8a0018a1d7b	898	PotentialTransSplicing	-
NA12878-cDNA_All_Guppy_4.2.2.fastq	CD46:TUBGCP5	chr1	207767195	+	chr15	23005610	-	Inf	0	1	TRUE	TRUE	TRUE	716ae914-f6d3-4129-a73c-4bef1ea8acf5	1012	PotentialTransSplicing	-
NA12878-cDNA_All_Guppy_4.2.2.fastq	ACTR6:TRMT11	chr12	100207786	+	chr6	126021160	+	Inf	0	1	FALSE	TRUE	TRUE	504ddfc4-ea40-4ab6-a524-924130756324	760	PotentialTransSplicing	-
NA12878-cDNA_All_Guppy_4.2.2.fastq	CCDC53:AHSA2	chr12	102039868	-	chr2	61178981	+	Inf	0	1	FALSE	TRUE	TRUE	d532ac40-49b0-4678-a5bc-ad0cb7a2475a	525	PotentialTransSplicing	-
NA12878-cDNA_All_Guppy_4.2.2.fastq	SLC15A4:CDC45	chr12	128814775	-	chr22	19518844	+	Inf	0	1	FALSE	TRUE	TRUE	7b75a4ca-5315-4c70-83e0-86efa2f17b06	510	PotentialTransSplicing	-
NA12878-cDNA_All_Guppy_4.2.2.fastq	RAN:GAS5	chr12	130872912	+	chr1	173864506	-	Inf	0	1	FALSE	TRUE	TRUE	caa74587-da9d-4f85-a4d1-0d271e05c52c	220	PotentialTransSplicing	-
NA12878-cDNA_All_Guppy_4.2.2.fastq	RAB3GAP2:CAND1	chr1	220210801	-	chr12	67311693	+	Inf	0	1	TRUE	TRUE	TRUE	14b0b9b8-84da-4900-a77e-f55c4ef1d47c	664	PotentialTransSplicing	-
NA12878-cDNA_All_Guppy_4.2.2.fastq	TOMM20:CHMP1A	chr1	235113768	-	chr16	89647331	-	Inf	0	1	TRUE	TRUE	TRUE	88e4d8c1-504d-4889-a5be-d46855ed93b2	565	PotentialTransSplicing	-
NA12878-cDNA_All_Guppy_4.2.2.fastq	ARID4B:PCK2	chr1	235326914	-	chr14	24094766	+	Inf	0	1	FALSE	TRUE	TRUE	1f42f5a4-4368-421a-9f17-d97d0ceec8e9	658	PotentialTransSplicing	-
NA12878-cDNA_All_Guppy_4.2.2.fastq	KDM5A:RP11-613M10.8	chr12	384031	-	chr9	37588932	-	Inf	0	1	FALSE	TRUE	TRUE	f830ee1f-ce93-4e63-a165-7618e83ec6e2	318	PotentialTransSplicing	-
NA12878-cDNA_All_Guppy_4.2.2.fastq	SDCCAG8:PAICS	chr1	243256240	+	chr4	56453603	+	Inf	0	1	TRUE	TRUE	TRUE	ea816300-278f-4383-9f90-6f3344754966	507	PotentialTransSplicing	-
NA12878-cDNA_All_Guppy_4.2.2.fastq	SRRM1:ACSM3	chr1	24646789	+	chr16	20790587	+	Inf	0	1	TRUE	TRUE	TRUE	c80c72ab-d4f9-4087-9c9f-8c79ecd49c9c	753	PotentialTransSplicing	-
NA12878-cDNA_All_Guppy_4.2.2.fastq	ASB8:MRPS36	chr12	48153368	-	chr5	69228200	+	Inf	0	1	TRUE	TRUE	TRUE	f420bdf2-f40e-4498-8e6d-ee9e2f69eebf	269	PotentialTransSplicing	-
NA12878-cDNA_All_Guppy_4.2.2.fastq	NCKAP5L:EBI3	chr12	49805980	-	chr19	4233129	+	Inf	0	1	FALSE	TRUE	TRUE	254092df-2539-4ce6-9060-2e6f17de1878	222	PotentialTransSplicing	-
NA12878-cDNA_All_Guppy_4.2.2.fastq	SHMT2:SUCLG1	chr12	57234110	+	chr2	84423772	-	Inf	0	1	FALSE	TRUE	TRUE	b52b17af-647d-46fc-be25-91f21777ee84	224	PotentialTransSplicing	-
NA12878-cDNA_All_Guppy_4.2.2.fastq	CD27:ASTN2	chr12	6445555	+	chr9	116487500	-	Inf	0	1	TRUE	TRUE	TRUE	7dbab719-a7d9-4985-b432-3a1de04f605b	1432	PotentialTransSplicing	-
NA12878-cDNA_All_Guppy_4.2.2.fastq	ING4:COX11	chr12	6652271	-	chr17	54952112	-	Inf	0	1	FALSE	TRUE	TRUE	f82b71f6-a98a-4fe6-97a4-06930ae960db	704	PotentialTransSplicing	-
NA12878-cDNA_All_Guppy_4.2.2.fastq	MDM2:ANKHD1	chr12	68820374	+	chr5	140472239	+	Inf	0	1	FALSE	TRUE	TRUE	34ffb1f3-e293-4671-aab3-5d5c736077f2	253	PotentialTransSplicing	-
NA12878-cDNA_All_Guppy_4.2.2.fastq	CPSF6:CHCHD3	chr12	69239706	+	chr7	133070229	-	Inf	0	1	TRUE	TRUE	TRUE	d3bd8cf8-7436-455d-b9f6-6fe47a10c363	207	PotentialTransSplicing	-
NA12878-cDNA_All_Guppy_4.2.2.fastq	WASF2:POLR2F	chr1	27404226	-	chr22	37953699	+	Inf	0	1	FALSE	TRUE	TRUE	fdb8a398-860d-4d40-9293-74f28d4018fc	659	PotentialTransSplicing	-
NA12878-cDNA_All_Guppy_4.2.2.fastq	RCC1:MYL6B	chr1	28508905	+	chr12	56157468	+	Inf	0	1	FALSE	TRUE	TRUE	52204bb4-3649-43c4-b9d4-5717e0d9d41f	324	PotentialTransSplicing	-
NA12878-cDNA_All_Guppy_4.2.2.fastq	RCC1:NMRAL1	chr1	28508905	+	chr16	4463850	-	Inf	0	1	FALSE	TRUE	TRUE	68f991a0-23ad-473b-974b-82fff72fca5f	577	PotentialTransSplicing	-
NA12878-cDNA_All_Guppy_4.2.2.fastq	RCC1:FDFT1	chr1	28508905	+	chr8	11821750	+	Inf	0	1	FALSE	TRUE	TRUE	a99ea39a-da42-4ba1-a18d-0f939c81f89e	1484	PotentialTransSplicing	-
NA12878-cDNA_All_Guppy_4.2.2.fastq	CLEC2D:PER2	chr12	9688086	+	chr2	238258644	-	Inf	0	1	FALSE	TRUE	TRUE	b246f0b6-1f68-4ccf-872e-d6ea435ecdc5	784	PotentialTransSplicing	-
NA12878-cDNA_All_Guppy_4.2.2.fastq	STARD13:ATL2	chr13	33205819	-	chr2	38319019	-	Inf	0	1	FALSE	TRUE	TRUE	ac820cde-0d1f-42b6-8f75-d4bdd6b15510	1387	PotentialTransSplicing	-
NA12878-cDNA_All_Guppy_4.2.2.fastq	ARL11:PPHLN1	chr13	49628615	+	chr12	42374863	+	Inf	0	1	FALSE	TRUE	TRUE	8fe0a1bf-05ac-49e3-8e62-0676b8bf63b5	1311	PotentialTransSplicing	-
NA12878-cDNA_All_Guppy_4.2.2.fastq	DLEU2:HAUS1	chr13	50068097	-	chr18	46122467	+	Inf	0	1	FALSE	TRUE	TRUE	0d119c4b-7fd4-4d22-8256-1810fb6ff7eb	402	PotentialTransSplicing	-
NA12878-cDNA_All_Guppy_4.2.2.fastq	THRAP3:CTD-2576D5.4	chr1	36282700	+	chr16	17138242	+	Inf	0	1	FALSE	TRUE	TRUE	f9974ba5-122a-4ee1-b6e7-ce43a3712036	558	PotentialTransSplicing	-
NA12878-cDNA_All_Guppy_4.2.2.fastq	UBAC2:USP40	chr13	99238554	+	chr2	233559924	-	Inf	0	1	TRUE	TRUE	TRUE	84868fc8-4fc8-4e2a-808e-c355c571c356	3275	PotentialTransSplicing	-
NA12878-cDNA_All_Guppy_4.2.2.fastq	UBAC2:ZRSR2	chr13	99244624	+	chrX	15822731	+	Inf	0	1	FALSE	TRUE	TRUE	afa5195f-6cf8-4fcf-a880-47ff8bd2a43b	475	PotentialTransSplicing	-
NA12878-cDNA_All_Guppy_4.2.2.fastq	SCMH1:LINC00158	chr1	41186121	-	chr21	25386338	-	Inf	0	1	FALSE	TRUE	TRUE	cce6457d-ab6f-4d5f-a59b-a49077559683	586	PotentialTransSplicing	-
NA12878-cDNA_All_Guppy_4.2.2.fastq	RP11-16B13.1:KIAA1429	chr14	60091703	-	chr8	94499506	-	Inf	0	1	FALSE	TRUE	TRUE	2030ff49-27ab-48fe-93a3-30677c37379b	194	PotentialTransSplicing	-
NA12878-cDNA_All_Guppy_4.2.2.fastq	UQCRH:UIMC1	chr1	46310316	+	chr5	176943488	-	Inf	0	1	TRUE	TRUE	TRUE	afbbbe9d-054b-4c0f-81a0-d2365d649853	331	PotentialTransSplicing	-
NA12878-cDNA_All_Guppy_4.2.2.fastq	FUT8:EIF4ENIF1	chr14	65455718	+	chr22	31450360	-	Inf	0	1	FALSE	TRUE	TRUE	3b500fdb-da47-4eff-a67c-287612b28a5d	2001	PotentialTransSplicing	-
NA12878-cDNA_All_Guppy_4.2.2.fastq	FUT8:MRPS6	chr14	65629606	+	chr21	34125341	+	Inf	0	1	TRUE	TRUE	TRUE	9cd026b5-ec60-4d36-b896-e65748ba7008	838	PotentialTransSplicing	-
NA12878-cDNA_All_Guppy_4.2.2.fastq	ERH:MRPS23	chr14	69394825	-	chr17	57841260	-	Inf	0	1	FALSE	TRUE	TRUE	1dcd7c7f-512b-4171-9d7c-54c478ecab84	252	PotentialTransSplicing	-
NA12878-cDNA_All_Guppy_4.2.2.fastq	AHSA1:SNHG12	chr14	77462759	+	chr1	28578680	-	Inf	0	1	FALSE	TRUE	TRUE	f1d13c20-ec27-4c61-a5c2-99094319e3eb	663	PotentialTransSplicing	-
NA12878-cDNA_All_Guppy_4.2.2.fastq	TRIP11:PCF11	chr14	92039547	-	chr11	83177085	+	Inf	0	1	TRUE	TRUE	TRUE	1afabec2-b158-4e73-9f0e-982efae4c2c1	1266	PotentialTransSplicing	-
NA12878-cDNA_All_Guppy_4.2.2.fastq	DDX24:MRPL44	chr14	94079025	-	chr2	223959534	+	Inf	0	1	FALSE	TRUE	TRUE	4ad55082-4381-42b1-b550-888978a5a6ba	868	PotentialTransSplicing	-
NA12878-cDNA_All_Guppy_4.2.2.fastq	C15orf57:MALAT1	chr15	40557216	-	chr11	65506386	+	Inf	0	1	FALSE	TRUE	TRUE	44c92966-f160-4cc1-867a-6385baff941d	158	PotentialTransSplicing	-
NA12878-cDNA_All_Guppy_4.2.2.fastq	LRRC57:SSH1	chr15	42545077	-	chr12	108792829	-	Inf	0	1	FALSE	TRUE	TRUE	830575df-91aa-45ed-a182-2d0746904015	800	PotentialTransSplicing	-
NA12878-cDNA_All_Guppy_4.2.2.fastq	B2M:GNAS	chr15	44711613	+	chr20	58895612	+	Inf	0	1	TRUE	TRUE	TRUE	8f1077f4-5790-4570-9072-bf4819cf1537	163	PotentialTransSplicing	-
NA12878-cDNA_All_Guppy_4.2.2.fastq	B2M:TRPC1	chr15	44711613	+	chr3	142736379	+	Inf	0	1	TRUE	TRUE	TRUE	abe43097-a825-4098-8c77-b0613cf3bb41	1252	PotentialTransSplicing	-
NA12878-cDNA_All_Guppy_4.2.2.fastq	SNAPC5:CNOT10	chr15	66497642	-	chr3	32764455	+	Inf	0	1	FALSE	TRUE	TRUE	3e373968-b903-4f71-9014-e9763b623cfc	1486	PotentialTransSplicing	-
NA12878-cDNA_All_Guppy_4.2.2.fastq	RPLP1:C11orf1	chr15	69453721	+	chr11	111883771	+	Inf	0	1	FALSE	TRUE	TRUE	d266b5d6-c77b-4fe8-8da9-eb703f5e4039	403	PotentialTransSplicing	-
NA12878-cDNA_All_Guppy_4.2.2.fastq	PKM:RP11-290F5.1	chr15	72206728	-	chr4	184379129	-	Inf	0	1	FALSE	TRUE	TRUE	34729ea0-3e4b-409b-8781-67e8c5f8d3dd	377	PotentialTransSplicing	-
NA12878-cDNA_All_Guppy_4.2.2.fastq	ARID3B:SNX5	chr15	74544488	+	chr20	17961326	-	Inf	0	1	FALSE	TRUE	TRUE	a6fba301-1c2b-47b8-98ce-378f9abb179e	1582	PotentialTransSplicing	-
NA12878-cDNA_All_Guppy_4.2.2.fastq	CLK3:TBCD	chr15	74620225	+	chr17	82939367	+	Inf	0	1	TRUE	TRUE	TRUE	bae753e7-f354-4850-ae6d-0903edbb4051	463	PotentialTransSplicing	-
NA12878-cDNA_All_Guppy_4.2.2.fastq	MORF4L1:ZADH2	chr15	78873057	+	chr18	75202340	-	Inf	0	1	FALSE	TRUE	TRUE	a0904404-f34d-4b26-aebf-c2d79fe98c86	1288	PotentialTransSplicing	-
NA12878-cDNA_All_Guppy_4.2.2.fastq	SNX29:RTTN	chr16	11999358	+	chr18	70005267	-	Inf	0	1	TRUE	TRUE	TRUE	6573cc2f-ef18-4893-807c-fb3fa31fe868	655	PotentialTransSplicing	-
NA12878-cDNA_All_Guppy_4.2.2.fastq	TM2D1:HINT1	chr1	61724288	-	chr5	131159611	-	Inf	0	1	FALSE	TRUE	TRUE	2dcaeb2b-42ea-4eea-9415-367d7e0b8eff	366	PotentialTransSplicing	-
NA12878-cDNA_All_Guppy_4.2.2.fastq	RPS15A:DRAM1	chr16	18786240	-	chr12	101897863	+	Inf	0	1	FALSE	TRUE	TRUE	3eb4afa6-3620-4752-a2ae-260d98e8bbb6	402	PotentialTransSplicing	-
NA12878-cDNA_All_Guppy_4.2.2.fastq	ERI2:EPM2AIP1	chr16	20799263	-	chr3	36990435	-	Inf	0	1	FALSE	TRUE	TRUE	486e772f-e72d-4fde-9458-c4552c21cb1b	748	PotentialTransSplicing	-
NA12878-cDNA_All_Guppy_4.2.2.fastq	IL21R:AC147651.4	chr16	27402618	+	chr7	607865	+	Inf	0	1	FALSE	TRUE	TRUE	a1987d30-fc3e-4c2c-a1e0-e41e1833e536	696	PotentialTransSplicing	-
NA12878-cDNA_All_Guppy_4.2.2.fastq	HMOX2:STX8	chr16	4476487	+	chr17	9378653	-	Inf	0	1	FALSE	TRUE	TRUE	554621e2-9072-4762-8a81-61e3e585082b	185	PotentialTransSplicing	-
NA12878-cDNA_All_Guppy_4.2.2.fastq	ORC6:RP4-777O23.3	chr16	46695674	+	chr7	30497235	-	Inf	0	1	FALSE	TRUE	TRUE	60a1609a-eb27-4511-aa0c-6f50e3cc07a9	628	PotentialTransSplicing	-
NA12878-cDNA_All_Guppy_4.2.2.fastq	FAM192A:CRYZL1	chr16	57172251	-	chr21	33591228	-	Inf	0	1	FALSE	TRUE	TRUE	8c3d727a-bd27-403c-8b75-e69400e3f345	566	PotentialTransSplicing	-
NA12878-cDNA_All_Guppy_4.2.2.fastq	PRMT7:CHORDC1	chr16	68316074	+	chr11	90203427	-	Inf	0	1	FALSE	TRUE	TRUE	483209b6-a1d8-4019-8f6f-1f30144b9da0	896	PotentialTransSplicing	-
NA12878-cDNA_All_Guppy_4.2.2.fastq	ZC3H18:CPSF6	chr16	88631339	+	chr12	69269512	+	Inf	0	1	FALSE	TRUE	TRUE	f2187e06-faf2-47ce-9da1-79e23bdfaf1d	1122	PotentialTransSplicing	-
NA12878-cDNA_All_Guppy_4.2.2.fastq	CYBA:RGCC	chr16	88650956	-	chr13	41466823	+	Inf	0	1	TRUE	TRUE	TRUE	a08eb5e5-7794-4623-8663-34b823078bd8	644	PotentialTransSplicing	-
NA12878-cDNA_All_Guppy_4.2.2.fastq	RPL13:CD70	chr16	89563067	+	chr19	6591055	-	Inf	0	1	FALSE	TRUE	TRUE	da91d025-a296-42e9-b916-967578b7536e	855	PotentialTransSplicing	-
NA12878-cDNA_All_Guppy_4.2.2.fastq	LRRC75A-AS1:TUBGCP2	chr17	16439414	+	chr10	133282342	-	Inf	0	1	FALSE	TRUE	TRUE	c70f37c0-a0f5-4acb-ae43-e532cdc24f4f	628	PotentialTransSplicing	-
NA12878-cDNA_All_Guppy_4.2.2.fastq	TVP23B:SMYD3	chr17	18804266	+	chr1	245915640	-	Inf	0	1	TRUE	TRUE	TRUE	44f43c9a-ef06-465e-87e2-898c715e9bc2	653	PotentialTransSplicing	-
NA12878-cDNA_All_Guppy_4.2.2.fastq	METTL16:AHSA2	chr17	2464208	-	chr2	61178981	+	Inf	0	1	FALSE	TRUE	TRUE	1773ed0d-2aaf-4ddd-9f46-81607be267b1	780	PotentialTransSplicing	-
NA12878-cDNA_All_Guppy_4.2.2.fastq	RPL23A:TRMT1	chr17	28723640	+	chr19	13105396	-	Inf	0	1	FALSE	TRUE	TRUE	3eedb82d-560e-4c23-b401-410a96b0c102	518	PotentialTransSplicing	-
NA12878-cDNA_All_Guppy_4.2.2.fastq	RPL23:WNK1	chr17	38853022	-	chr12	813642	+	Inf	0	1	FALSE	TRUE	TRUE	27e3a45e-5d8b-422a-b3f5-4b5961d118c2	1022	PotentialTransSplicing	-
NA12878-cDNA_All_Guppy_4.2.2.fastq	RPL23:LAT2	chr17	38853022	-	chr7	74214822	+	Inf	0	1	FALSE	TRUE	TRUE	b77dacf1-3d48-4719-858f-9a76bc79bb17	178	PotentialTransSplicing	-
NA12878-cDNA_All_Guppy_4.2.2.fastq	IKZF3:PRKCSH	chr17	39829387	-	chr19	11450646	+	Inf	0	1	FALSE	TRUE	TRUE	07f93f62-307d-4c00-aa47-6c5757e0b302	380	PotentialTransSplicing	-
NA12878-cDNA_All_Guppy_4.2.2.fastq	TMEM106A:FBXO16	chr17	43213891	+	chr8	28428736	-	Inf	0	1	TRUE	TRUE	TRUE	513f14c1-fe4f-45b8-b8bb-30400ad1a4c5	220	PotentialTransSplicing	-
NA12878-cDNA_All_Guppy_4.2.2.fastq	CBX1:NAE1	chr17	48075006	-	chr16	66803118	-	Inf	0	1	FALSE	TRUE	TRUE	76a30b52-3c07-4328-8b04-72890ada6024	317	PotentialTransSplicing	-
NA12878-cDNA_All_Guppy_4.2.2.fastq	SNX11:GDI2	chr17	48113401	+	chr10	5786050	-	Inf	0	1	FALSE	TRUE	TRUE	b4558ea8-0491-410e-8341-507f33759818	1043	PotentialTransSplicing	-
NA12878-cDNA_All_Guppy_4.2.2.fastq	SKAP1:CD58	chr17	48162469	-	chr1	116514822	-	Inf	0	1	FALSE	TRUE	TRUE	d54334c8-ebba-4b60-a1fd-46779f36d9e8	390	PotentialTransSplicing	-
NA12878-cDNA_All_Guppy_4.2.2.fastq	CALCOCO2:EIF3K	chr17	48841887	+	chr19	38632430	+	Inf	0	1	TRUE	TRUE	TRUE	1c586ee6-fcf1-42e2-9c0f-a5f17c96d008	417	PotentialTransSplicing	-
NA12878-cDNA_All_Guppy_4.2.2.fastq	NME2:RPL30	chr17	51168343	+	chr8	98041850	-	Inf	0	1	FALSE	TRUE	TRUE	40cb5294-46af-4915-ac3b-2b56098b27d2	194	PotentialTransSplicing	-
NA12878-cDNA_All_Guppy_4.2.2.fastq	VMP1:LRRFIP2	chr17	59838397	+	chr3	37055165	-	Inf	0	1	FALSE	TRUE	TRUE	9e02538c-6645-4350-93f4-971e72539f42	1222	PotentialTransSplicing	-
NA12878-cDNA_All_Guppy_4.2.2.fastq	CCDC47:SRP54	chr17	63773412	-	chr14	35028088	+	Inf	0	1	FALSE	TRUE	TRUE	294e5681-a6c0-4ee5-bf65-4b3a307a46ec	225	PotentialTransSplicing	-
NA12878-cDNA_All_Guppy_4.2.2.fastq	ENDOV:SAE1	chr17	80415821	+	chr19	47209159	+	Inf	0	1	TRUE	TRUE	TRUE	37125b8d-2e09-459a-ae7d-fbce79a28433	1116	PotentialTransSplicing	-
NA12878-cDNA_All_Guppy_4.2.2.fastq	IFI44L:PRDX3	chr1	78620571	+	chr10	119169342	-	Inf	0	1	FALSE	TRUE	TRUE	befb5432-b589-4623-ba33-8161ec990494	187	PotentialTransSplicing	-
NA12878-cDNA_All_Guppy_4.2.2.fastq	IFI44L:NCAPG	chr1	78620571	+	chr4	17842310	+	Inf	0	1	FALSE	TRUE	TRUE	d2a74b11-a6a6-4e99-8381-d95d8bc24e83	191	PotentialTransSplicing	-
NA12878-cDNA_All_Guppy_4.2.2.fastq	IFI44L:FAM120B	chr1	78620571	+	chr6	170395487	+	Inf	0	1	FALSE	TRUE	TRUE	926f4ea0-35d0-4dbc-8150-42ffbc76e14f	589	PotentialTransSplicing	-
NA12878-cDNA_All_Guppy_4.2.2.fastq	ZNF519:TMOD1	chr18	14124350	-	chr9	97591291	+	Inf	0	1	FALSE	TRUE	TRUE	7ce10b34-267a-4c16-8f0d-5815246a8fd3	608	PotentialTransSplicing	-
NA12878-cDNA_All_Guppy_4.2.2.fastq	PRKACB:CHMP1A	chr1	84078371	+	chr16	89647331	-	Inf	0	1	FALSE	TRUE	TRUE	8027e12e-368e-4c8b-8546-8b700684b022	359	PotentialTransSplicing	-
NA12878-cDNA_All_Guppy_4.2.2.fastq	SKA1:HPRT1	chr18	50380250	+	chrX	134473359	+	Inf	0	1	TRUE	TRUE	TRUE	4805786e-8d88-4d02-9ee6-e9057a660d05	1277	PotentialTransSplicing	-
NA12878-cDNA_All_Guppy_4.2.2.fastq	BCL2:SNRPN	chr18	63319174	-	chr15	24976877	+	Inf	0	1	FALSE	TRUE	TRUE	1beb3c10-f83f-48b1-aef5-659baf216a49	667	PotentialTransSplicing	-
NA12878-cDNA_All_Guppy_4.2.2.fastq	CTD-3105H18.18:MXI1	chr19	12484655	-	chr10	110228189	+	Inf	0	1	FALSE	TRUE	TRUE	0ed15e5a-dc32-4478-aa46-ab63a9c9e8a7	771	PotentialTransSplicing	-
NA12878-cDNA_All_Guppy_4.2.2.fastq	ZNF791:GSDMB	chr19	12624710	+	chr17	39912497	-	Inf	0	1	FALSE	TRUE	TRUE	05057793-ac32-492a-af3e-0c29718528ea	1954	PotentialTransSplicing	-
NA12878-cDNA_All_Guppy_4.2.2.fastq	CIRBP:POMZP3	chr19	1272051	+	chr7	76610215	-	Inf	0	1	FALSE	TRUE	TRUE	aecd485e-7ff5-4607-8191-7078f16708ff	297	PotentialTransSplicing	-
NA12878-cDNA_All_Guppy_4.2.2.fastq	IER2:NOC4L	chr19	13150552	+	chr12	132151258	+	Inf	0	1	FALSE	TRUE	TRUE	becd3379-d5ef-4c4d-b24b-62d600c821ee	740	PotentialTransSplicing	-
NA12878-cDNA_All_Guppy_4.2.2.fastq	ZNF738:SDF2	chr19	21375964	+	chr17	28655483	-	Inf	0	1	TRUE	TRUE	TRUE	4285da5e-c1f2-4901-9e8c-f5f50714f2d5	514	PotentialTransSplicing	-
NA12878-cDNA_All_Guppy_4.2.2.fastq	ZNF429:VKORC1	chr19	21506080	+	chr16	31091342	-	Inf	0	1	FALSE	TRUE	TRUE	37185ce5-f2b2-4814-bb05-857c8c97180b	609	PotentialTransSplicing	-
NA12878-cDNA_All_Guppy_4.2.2.fastq	OAZ1:RAC2	chr19	2269744	+	chr22	37226803	-	Inf	0	1	FALSE	TRUE	TRUE	e0bd9566-5c9d-4dee-900a-58d7763c5581	286	PotentialTransSplicing	-
NA12878-cDNA_All_Guppy_4.2.2.fastq	CEP89:DEK	chr19	32931429	-	chr6	18226242	-	Inf	0	1	TRUE	TRUE	TRUE	53d5aef8-6fa6-4f21-9b68-4345b5a1ee21	1680	PotentialTransSplicing	-
NA12878-cDNA_All_Guppy_4.2.2.fastq	ZNF302:IDH3A	chr19	34677833	+	chr15	78166150	+	Inf	0	1	FALSE	TRUE	TRUE	953eb936-5cc6-4fcd-bdf5-33af241bccbc	3229	PotentialTransSplicing	-
NA12878-cDNA_All_Guppy_4.2.2.fastq	PIP5K1C:ATP6V1A	chr19	3641705	-	chr3	113778741	+	Inf	0	1	FALSE	TRUE	TRUE	c881bd46-9c6b-4056-a01f-d04409f5ee15	1646	PotentialTransSplicing	-
NA12878-cDNA_All_Guppy_4.2.2.fastq	ZNF567:RP11-532F12.5	chr19	36712867	+	chr15	40836282	-	Inf	0	1	FALSE	TRUE	TRUE	3293a016-1d33-4385-9cf2-8b754f93d817	1306	PotentialTransSplicing	-
NA12878-cDNA_All_Guppy_4.2.2.fastq	ZFP30:EAPP	chr19	37644610	-	chr14	34516586	-	Inf	0	1	FALSE	TRUE	TRUE	b831e77c-9cf5-4f2d-b517-7865881f6070	500	PotentialTransSplicing	-
NA12878-cDNA_All_Guppy_4.2.2.fastq	PLD3:RNF31	chr19	40371873	+	chr14	24155157	+	Inf	0	1	TRUE	TRUE	TRUE	416495ce-93be-4ce6-bcfe-4e5b629ca087	882	PotentialTransSplicing	-
NA12878-cDNA_All_Guppy_4.2.2.fastq	B9D2:CUL4A	chr19	41363432	-	chr13	113260607	+	Inf	0	1	FALSE	TRUE	TRUE	21d18539-f71d-447a-8670-9d82bb188f59	288	PotentialTransSplicing	-
NA12878-cDNA_All_Guppy_4.2.2.fastq	RPS19:CD53	chr19	41861212	+	chr1	110899124	+	Inf	0	1	FALSE	TRUE	TRUE	b8298fa0-4266-4d55-a36f-d1f10323f8c6	941	PotentialTransSplicing	-
NA12878-cDNA_All_Guppy_4.2.2.fastq	RPS19:LSM5	chr19	41861212	+	chr7	32487757	-	Inf	0	1	FALSE	TRUE	TRUE	b9c8642c-2917-44d2-a06f-ded5c158916b	266	PotentialTransSplicing	-
NA12878-cDNA_All_Guppy_4.2.2.fastq	ZC3H4:NUP160	chr19	47084345	-	chr11	47783198	-	Inf	0	1	TRUE	TRUE	TRUE	d3ed52b4-1f89-445a-8b73-5622528c27f9	1238	PotentialTransSplicing	-
NA12878-cDNA_All_Guppy_4.2.2.fastq	PNKP:MRPL9	chr19	49866399	-	chr1	151761552	-	Inf	0	1	TRUE	TRUE	TRUE	aca37bdb-6c3f-457a-a412-9d1ea3796d46	366	PotentialTransSplicing	-
NA12878-cDNA_All_Guppy_4.2.2.fastq	ZNF83:RAD17	chr19	52618936	-	chr5	69373830	+	Inf	0	1	FALSE	TRUE	TRUE	68d5f1c0-12a8-4ee5-b0d6-3bff3edfdaf8	647	PotentialTransSplicing	-
NA12878-cDNA_All_Guppy_4.2.2.fastq	ZNF765:NOP58	chr19	53402191	+	chr2	202277950	+	Inf	0	1	FALSE	TRUE	TRUE	f9acbd02-47e1-4fe1-ab15-ec2fd6a81c95	338	PotentialTransSplicing	-
NA12878-cDNA_All_Guppy_4.2.2.fastq	LILRB1:NAP1L1	chr19	54617349	+	chr12	76067473	-	Inf	0	1	FALSE	TRUE	TRUE	6e3f6a72-1161-42ab-b040-08363365acf6	1167	PotentialTransSplicing	-
NA12878-cDNA_All_Guppy_4.2.2.fastq	ZFAS1:CARS2	chr20	49279208	+	chr13	110641608	-	Inf	0	1	FALSE	TRUE	TRUE	f92950f7-2712-409d-a3d3-6d4d00f79eaa	285	PotentialTransSplicing	-
NA12878-cDNA_All_Guppy_4.2.2.fastq	RANBP2:CD79A	chr2	108731474	+	chr19	41877280	+	Inf	0	1	TRUE	TRUE	TRUE	d2edc95d-60a3-41db-8c6e-0d96f7229bf2	196	PotentialTransSplicing	-
NA12878-cDNA_All_Guppy_4.2.2.fastq	MIR155HG:DZANK1	chr21	25562257	+	chr20	18385090	-	Inf	0	1	FALSE	TRUE	TRUE	865fbdf9-5669-4c64-843a-86cf932e70d2	190	PotentialTransSplicing	-
NA12878-cDNA_All_Guppy_4.2.2.fastq	MIR155HG:XRCC5	chr21	25569921	+	chr2	216137088	+	Inf	0	1	FALSE	TRUE	TRUE	6dfd6338-cb5f-48ab-9934-eb40e1a06844	1385	PotentialTransSplicing	-
NA12878-cDNA_All_Guppy_4.2.2.fastq	ZRANB3:TCTEX1D2	chr2	135504329	-	chr3	196296069	-	Inf	0	1	TRUE	TRUE	TRUE	e043e3c9-ecb8-418f-b549-95ace5941677	295	PotentialTransSplicing	-
NA12878-cDNA_All_Guppy_4.2.2.fastq	MCM3AP:RPL18	chr21	46265321	-	chr19	48619168	-	Inf	0	1	TRUE	TRUE	TRUE	8e091a26-3929-42e2-9a6b-f446d32f2ffa	1095	PotentialTransSplicing	-
NA12878-cDNA_All_Guppy_4.2.2.fastq	CH507-145C22.1:PSMA3	chr21	6320974	+	chr14	58270418	+	Inf	0	1	FALSE	TRUE	TRUE	3b1f0ce3-2d8b-4cc5-9465-d51626c60b61	332	PotentialTransSplicing	-
NA12878-cDNA_All_Guppy_4.2.2.fastq	CH507-145C22.1:RPL30	chr21	6322697	+	chr8	98041850	-	Inf	0	1	FALSE	TRUE	TRUE	8f19a248-3111-4c1a-9bad-652d64c9dd87	431	PotentialTransSplicing	-
NA12878-cDNA_All_Guppy_4.2.2.fastq	SP3:YJEFN3	chr2	173965165	-	chr19	19529364	+	Inf	0	1	FALSE	TRUE	TRUE	f2cd95ab-39a7-402f-bc50-f06e3caba203	836	PotentialTransSplicing	-
NA12878-cDNA_All_Guppy_4.2.2.fastq	GEN1:ATG16L2	chr2	17754345	+	chr11	72824060	+	Inf	0	1	FALSE	TRUE	TRUE	7b6ebfae-3a39-4f54-8e44-d13f805c8fb3	261	PotentialTransSplicing	-
NA12878-cDNA_All_Guppy_4.2.2.fastq	GEN1:UBE2J1	chr2	17754345	+	chr6	89333205	-	Inf	0	1	FALSE	TRUE	TRUE	ecd41e1e-ad42-42dd-b503-ef6c19b02981	549	PotentialTransSplicing	-
NA12878-cDNA_All_Guppy_4.2.2.fastq	GEN1:PDHA1	chr2	17754345	+	chrX	19354491	+	Inf	0	1	FALSE	TRUE	TRUE	1dc4801a-5172-4db3-ae6f-70ddf293af8f	868	PotentialTransSplicing	-
NA12878-cDNA_All_Guppy_4.2.2.fastq	ITGA4:FKBP3	chr2	181481683	+	chr14	45130800	-	Inf	0	1	TRUE	TRUE	TRUE	ccae8ee1-6d67-401d-b978-35a7db234821	957	PotentialTransSplicing	-
NA12878-cDNA_All_Guppy_4.2.2.fastq	ITGA4:IRF8	chr2	181485992	+	chr16	85911570	+	Inf	0	1	TRUE	TRUE	TRUE	8a7c12eb-66fa-42d6-a27d-f951779a9ba6	474	PotentialTransSplicing	-
NA12878-cDNA_All_Guppy_4.2.2.fastq	PMS1:C5orf45	chr2	189818180	+	chr5	179848066	-	Inf	0	1	TRUE	TRUE	TRUE	266699c1-3304-43a9-8372-e77d8c3dff4e	1106	PotentialTransSplicing	-
NA12878-cDNA_All_Guppy_4.2.2.fastq	STAT1:LDHA	chr2	190998217	-	chr11	18400907	+	Inf	0	1	FALSE	TRUE	TRUE	47f9cf51-f92b-4f31-870f-d0153b648090	833	PotentialTransSplicing	-
NA12878-cDNA_All_Guppy_4.2.2.fastq	CREB1:GLCCI1	chr2	207560372	+	chr7	8055436	+	Inf	0	1	TRUE	TRUE	TRUE	73a81993-9c9c-4bcb-b741-0725e3ea56e1	402	PotentialTransSplicing	-
NA12878-cDNA_All_Guppy_4.2.2.fastq	ATIC:TRIP6	chr2	215326138	+	chr7	100871543	+	Inf	0	1	TRUE	TRUE	TRUE	6a9c1374-9b7c-45e5-91ff-f63cbea2aa2e	650	PotentialTransSplicing	-
NA12878-cDNA_All_Guppy_4.2.2.fastq	ASCC2:MCOLN2	chr22	29834489	-	chr1	84929679	-	Inf	0	1	FALSE	TRUE	TRUE	d940c77e-3782-4641-9039-798825b3e6e2	187	PotentialTransSplicing	-
NA12878-cDNA_All_Guppy_4.2.2.fastq	INPP5D:TMEM161B	chr2	233198376	+	chr5	88190261	-	Inf	0	1	FALSE	TRUE	TRUE	9bf44786-8772-41b6-b8c5-9f5c836253d6	1282	PotentialTransSplicing	-
NA12878-cDNA_All_Guppy_4.2.2.fastq	USP40:ZNF720	chr2	233533479	-	chr16	31759357	+	Inf	0	1	TRUE	TRUE	TRUE	0dba4e87-60e7-4492-805f-ab662d43ded7	558	PotentialTransSplicing	-
NA12878-cDNA_All_Guppy_4.2.2.fastq	MYH9:HRAS	chr22	36387807	-	chr11	533944	-	Inf	0	1	FALSE	TRUE	TRUE	c8e636aa-1802-4ec4-8ee7-f5384efd81ff	207	PotentialTransSplicing	-
NA12878-cDNA_All_Guppy_4.2.2.fastq	CSNK1E:CCDC91	chr22	38361399	-	chr12	28484052	+	Inf	0	1	FALSE	TRUE	TRUE	e2678d47-2ae7-405a-bdf5-58ed41ab4612	1203	PotentialTransSplicing	-
NA12878-cDNA_All_Guppy_4.2.2.fastq	UBXN2A:KLK1	chr2	23984831	+	chr19	50820443	-	Inf	0	1	TRUE	TRUE	TRUE	4be49a1b-6b62-4620-8fb5-eb28f033681b	133	PotentialTransSplicing	-
NA12878-cDNA_All_Guppy_4.2.2.fastq	GRAP2:MARK2	chr22	39901330	+	chr11	63895159	+	Inf	0	1	FALSE	TRUE	TRUE	1881bcb5-1ded-44ff-9ffb-663aa5073143	254	PotentialTransSplicing	-
NA12878-cDNA_All_Guppy_4.2.2.fastq	RBX1:LRRC75A-AS1	chr22	40972662	+	chr17	16439038	+	Inf	0	1	FALSE	TRUE	TRUE	bfc70977-1466-43ff-9ac9-5dcb5bdc9abe	993	PotentialTransSplicing	-
NA12878-cDNA_All_Guppy_4.2.2.fastq	MTERF4:RPAIN	chr2	241089188	-	chr17	5428071	+	Inf	0	1	FALSE	TRUE	TRUE	7c6d825c-85ad-4f2e-aee8-fa0141268f95	475	PotentialTransSplicing	-
NA12878-cDNA_All_Guppy_4.2.2.fastq	MEMO1:HSPA4	chr2	32010187	-	chr5	133076654	+	Inf	0	1	FALSE	TRUE	TRUE	16943fc8-a692-4783-97b3-5f9710efbd8f	1978	PotentialTransSplicing	-
NA12878-cDNA_All_Guppy_4.2.2.fastq	BCL11A:SNX5	chr2	60545971	-	chr20	17961326	-	Inf	0	1	FALSE	TRUE	TRUE	b0dc7765-fec9-45ea-ad79-f5fbf8409c23	1345	PotentialTransSplicing	-
NA12878-cDNA_All_Guppy_4.2.2.fastq	PELI1:CHMP1A	chr2	64144081	-	chr16	89647331	-	Inf	0	1	FALSE	TRUE	TRUE	a3ed1a5e-7198-4c3d-9a14-159461166b5c	378	PotentialTransSplicing	-
NA12878-cDNA_All_Guppy_4.2.2.fastq	EIF5B:FIP1L1	chr2	99337589	+	chr4	53425872	+	Inf	0	1	TRUE	TRUE	TRUE	48dbe884-0b64-4e85-812a-d450168af54c	1145	PotentialTransSplicing	-
NA12878-cDNA_All_Guppy_4.2.2.fastq	RPL24:HLA-C	chr3	101681092	-	chr6	31357158	-	Inf	0	1	FALSE	TRUE	TRUE	5a1977ae-ab98-46e8-afa5-c32593ed617f	1586	PotentialTransSplicing	-
NA12878-cDNA_All_Guppy_4.2.2.fastq	DZIP3:GPR98	chr3	108654310	+	chr5	90788071	+	Inf	0	1	TRUE	TRUE	TRUE	c055d231-6ead-47ee-aca3-ea04eaf6c16a	887	PotentialTransSplicing	-
NA12878-cDNA_All_Guppy_4.2.2.fastq	GCSAM:SLC29A2	chr3	112130445	-	chr11	66366564	-	Inf	0	1	FALSE	TRUE	TRUE	edd6e8a9-93ca-4fd3-9443-d70944fd771e	1627	PotentialTransSplicing	-
NA12878-cDNA_All_Guppy_4.2.2.fastq	ZBTB20:FAM120B	chr3	115071219	-	chr6	170395487	+	Inf	0	1	FALSE	TRUE	TRUE	a1e68664-e247-41b6-a916-2660260cffe8	400	PotentialTransSplicing	-
NA12878-cDNA_All_Guppy_4.2.2.fastq	SEC22A:C19orf53	chr3	123225297	+	chr19	13778052	+	Inf	0	1	FALSE	TRUE	TRUE	e3769bb7-cfe9-4a02-a5ee-5a6068015fd6	645	PotentialTransSplicing	-
NA12878-cDNA_All_Guppy_4.2.2.fastq	CCDC14:ATG12	chr3	123961144	-	chr5	115832664	-	Inf	0	1	FALSE	TRUE	TRUE	09864b02-b5dc-4836-960c-c7ebc63bbc17	1306	PotentialTransSplicing	-
NA12878-cDNA_All_Guppy_4.2.2.fastq	SLC25A36:SRSF1	chr3	140963227	+	chr17	58005041	-	Inf	0	1	FALSE	TRUE	TRUE	f98e43a0-e4ab-4271-99e9-684027981896	636	PotentialTransSplicing	-
NA12878-cDNA_All_Guppy_4.2.2.fastq	RNF13:FAM120B	chr3	149872154	+	chr6	170388287	+	Inf	0	1	TRUE	TRUE	TRUE	7dec3d50-6a7c-4fb9-9c9b-a46614b15a09	854	PotentialTransSplicing	-
NA12878-cDNA_All_Guppy_4.2.2.fastq	MBNL1:CHMP1A	chr3	152244440	+	chr16	89647331	-	Inf	0	1	FALSE	TRUE	TRUE	8b2851c9-8536-4562-a18a-ec8de14dd26a	332	PotentialTransSplicing	-
NA12878-cDNA_All_Guppy_4.2.2.fastq	EAF1:LINC00173	chr3	15430007	+	chr12	116536120	+	Inf	0	1	FALSE	TRUE	TRUE	ac6cee62-4ca7-4e08-ac8b-98a48730fc0b	348	PotentialTransSplicing	-
NA12878-cDNA_All_Guppy_4.2.2.fastq	PLCL2:B3GNT2	chr3	16885366	+	chr2	62222212	+	Inf	0	1	TRUE	TRUE	TRUE	5f366337-24ee-40b3-9e57-6630adf833a3	236	PotentialTransSplicing	-
NA12878-cDNA_All_Guppy_4.2.2.fastq	TBC1D5:SNX5	chr3	17742481	-	chr20	17957037	-	Inf	0	1	FALSE	TRUE	TRUE	36ad1c23-5960-4463-bf56-ef0b6bc27b64	222	PotentialTransSplicing	-
NA12878-cDNA_All_Guppy_4.2.2.fastq	SOX2-OT:CREM	chr3	181175583	+	chr10	35206895	+	Inf	0	1	FALSE	TRUE	TRUE	8fc9624f-5782-44e8-b609-4f4c5e1d980e	365	PotentialTransSplicing	-
NA12878-cDNA_All_Guppy_4.2.2.fastq	EIF4A2:SUV39H2	chr3	186786645	+	chr10	14902406	+	Inf	0	1	FALSE	TRUE	TRUE	721d9077-aa8b-48b8-a4bd-0b75cbe180a5	766	PotentialTransSplicing	-
NA12878-cDNA_All_Guppy_4.2.2.fastq	MB21D2:UBE2G1	chr3	192917630	-	chr17	4307123	-	Inf	0	1	TRUE	TRUE	TRUE	5b9f9187-dbd0-48a5-9171-4b8bd0630c79	285	PotentialTransSplicing	-
NA12878-cDNA_All_Guppy_4.2.2.fastq	PPP1R2:MAPK8	chr3	195529794	-	chr10	48431193	+	Inf	0	1	FALSE	TRUE	TRUE	457c2f48-9ede-4d9a-a3b6-77c807ee02a5	671	PotentialTransSplicing	-
NA12878-cDNA_All_Guppy_4.2.2.fastq	UBXN7:PHACTR1	chr3	196402952	-	chr6	13272860	+	Inf	0	1	FALSE	TRUE	TRUE	c7afadfd-3220-455f-b89e-cae686ecf6ba	236	PotentialTransSplicing	-
NA12878-cDNA_All_Guppy_4.2.2.fastq	PAK2:HADH	chr3	196782833	+	chr4	108033176	+	Inf	0	1	TRUE	TRUE	TRUE	5da13e9c-2585-4cb7-bf17-a1ff61ee4130	503	PotentialTransSplicing	-
NA12878-cDNA_All_Guppy_4.2.2.fastq	RPL35A:PAIP2	chr3	197951311	+	chr5	139368733	+	Inf	0	1	FALSE	TRUE	TRUE	daa47778-08ce-4d76-a0a0-4b033d7b5289	1006	PotentialTransSplicing	-
NA12878-cDNA_All_Guppy_4.2.2.fastq	NGLY1:MBD2	chr3	25783260	-	chr18	54166166	-	Inf	0	1	FALSE	TRUE	TRUE	ee4a8d08-374c-4ba1-ad00-007b5b663214	249	PotentialTransSplicing	-
NA12878-cDNA_All_Guppy_4.2.2.fastq	CNOT10:NDUFS5	chr3	32764809	+	chr1	39034392	+	Inf	0	1	TRUE	TRUE	TRUE	7a297b27-4c99-4d19-8d25-5b741af6a09e	292	PotentialTransSplicing	-
NA12878-cDNA_All_Guppy_4.2.2.fastq	TRANK1:NOP58	chr3	36908323	-	chr2	202302921	+	Inf	0	1	FALSE	TRUE	TRUE	05f01381-23cc-4b61-93c5-120fe008c0ff	227	PotentialTransSplicing	-
NA12878-cDNA_All_Guppy_4.2.2.fastq	NKTR:FAM216A	chr3	42632823	+	chr12	110490019	+	Inf	0	1	FALSE	TRUE	TRUE	6415c475-9b70-4a87-9883-ed2806bc8bca	778	PotentialTransSplicing	-
NA12878-cDNA_All_Guppy_4.2.2.fastq	NKTR:XPO1	chr3	42632823	+	chr2	61481281	-	Inf	0	1	TRUE	TRUE	TRUE	4126bf9f-a76e-44d0-8a9d-19dbda53638f	1131	PotentialTransSplicing	-
NA12878-cDNA_All_Guppy_4.2.2.fastq	USP4:PTP4A2	chr3	49324702	-	chr1	31919658	-	Inf	0	1	FALSE	TRUE	TRUE	29794a15-da0a-498f-b517-af01f3857072	1419	PotentialTransSplicing	-
NA12878-cDNA_All_Guppy_4.2.2.fastq	RBM6:MRPL9	chr3	50066502	+	chr1	151761552	-	Inf	0	1	TRUE	TRUE	TRUE	a1439ac2-ae72-4a49-a0bb-c6968ea4dd44	932	PotentialTransSplicing	-
NA12878-cDNA_All_Guppy_4.2.2.fastq	RBM6:FGR	chr3	50066502	+	chr1	27613350	-	Inf	0	1	FALSE	TRUE	TRUE	efa59d71-dbf2-442a-9ea1-a75416be2cc7	982	PotentialTransSplicing	-
NA12878-cDNA_All_Guppy_4.2.2.fastq	RBM5:HERPUD1	chr3	50093875	+	chr16	56935235	+	Inf	0	1	TRUE	TRUE	TRUE	b80f53b0-685d-45ef-b614-d607696cac4d	1688	PotentialTransSplicing	-
NA12878-cDNA_All_Guppy_4.2.2.fastq	RBM5:WDR27	chr3	50105142	+	chr6	169660766	-	Inf	0	1	FALSE	TRUE	TRUE	ba572abf-825b-4255-a228-ae48182bc93f	788	PotentialTransSplicing	-
NA12878-cDNA_All_Guppy_4.2.2.fastq	GNL3:SRSF2	chr3	52691071	+	chr17	76735158	-	Inf	0	1	FALSE	TRUE	TRUE	6437cb85-5d25-471a-a71e-aa3226210be5	594	PotentialTransSplicing	-
NA12878-cDNA_All_Guppy_4.2.2.fastq	RPP14:PRR4	chr3	58316591	+	chr12	10845950	-	Inf	0	1	TRUE	TRUE	TRUE	24e72024-171c-4eae-9b27-8030e9aed9fc	211	PotentialTransSplicing	-
NA12878-cDNA_All_Guppy_4.2.2.fastq	CLDND1:EIF3G	chr3	98516711	-	chr19	10119878	-	Inf	0	1	FALSE	TRUE	TRUE	9e3aa211-d83c-4a36-96dc-275d66ad8e6d	1062	PotentialTransSplicing	-
NA12878-cDNA_All_Guppy_4.2.2.fastq	CPOX:AC005785.2	chr3	98590632	-	chr19	15381055	+	Inf	0	1	FALSE	TRUE	TRUE	ec3c79a4-3a19-4708-8615-6bb920d481ac	256	PotentialTransSplicing	-
NA12878-cDNA_All_Guppy_4.2.2.fastq	ALPK1:PSPC1	chr4	112315852	+	chr13	19759418	-	Inf	0	1	FALSE	TRUE	TRUE	3f4d0dd8-416d-4d5a-9b6c-87338efa155d	1283	PotentialTransSplicing	-
NA12878-cDNA_All_Guppy_4.2.2.fastq	SNHG8:NOP58	chr4	118279137	+	chr2	202295674	+	Inf	0	1	FALSE	TRUE	TRUE	f4dc3d5c-0190-4ce2-839f-df726ed8902b	711	PotentialTransSplicing	-
NA12878-cDNA_All_Guppy_4.2.2.fastq	SEPSECS:NPRL3	chr4	25158953	-	chr16	92725	-	Inf	0	1	TRUE	TRUE	TRUE	3b5820ef-7dd9-44ff-ac98-c77b6e857ef4	1088	PotentialTransSplicing	-
NA12878-cDNA_All_Guppy_4.2.2.fastq	TLR10:FERMT3	chr4	38778971	-	chr11	64219251	+	Inf	0	1	FALSE	TRUE	TRUE	2b5f15e2-eb01-479f-9934-e627f389d634	193	PotentialTransSplicing	-
NA12878-cDNA_All_Guppy_4.2.2.fastq	SMIM14:HLA-DRB1	chr4	39638739	-	chr6	32584378	-	Inf	0	1	FALSE	TRUE	TRUE	9382717b-6365-4b8b-9520-16278027c205	1103	PotentialTransSplicing	-
NA12878-cDNA_All_Guppy_4.2.2.fastq	RHOH:MS4A1	chr4	40197300	+	chr11	60462359	+	Inf	0	1	FALSE	TRUE	TRUE	46a80418-ec9f-4051-8d39-2a9280c44d93	298	PotentialTransSplicing	-
NA12878-cDNA_All_Guppy_4.2.2.fastq	PIGG:NDUFS6	chr4	500601	+	chr5	1814339	+	Inf	0	1	TRUE	TRUE	TRUE	cc1b9689-5e42-4442-842f-e468df90fea9	429	PotentialTransSplicing	-
NA12878-cDNA_All_Guppy_4.2.2.fastq	DANCR:RPS11	chr4	52712959	+	chr19	49497194	+	Inf	0	1	FALSE	TRUE	TRUE	3a49b36a-c0b7-46a3-bf76-65f04df2da98	1313	PotentialTransSplicing	-
NA12878-cDNA_All_Guppy_4.2.2.fastq	ST8SIA4:C9orf3	chr5	100895654	-	chr9	95086682	+	Inf	0	1	FALSE	TRUE	TRUE	264b3694-764d-4736-8088-0119b80e5204	535	PotentialTransSplicing	-
NA12878-cDNA_All_Guppy_4.2.2.fastq	MARCH6:SFPQ	chr5	10353917	+	chr1	35178036	-	Inf	0	1	FALSE	TRUE	TRUE	fd12a457-d238-445e-9dac-5fb9f514e9af	226	PotentialTransSplicing	-
NA12878-cDNA_All_Guppy_4.2.2.fastq	MARCH6:PITPNC1	chr5	10353917	+	chr17	67632143	+	Inf	0	1	FALSE	TRUE	TRUE	a878234b-f91e-461a-b337-9d4aea59799a	281	PotentialTransSplicing	-
NA12878-cDNA_All_Guppy_4.2.2.fastq	DMXL1:PPIH	chr5	119098104	+	chr1	42676584	+	Inf	0	1	FALSE	TRUE	TRUE	fc94e544-0720-4788-bacd-ec9a6a6fd441	263	PotentialTransSplicing	-
NA12878-cDNA_All_Guppy_4.2.2.fastq	MATR3:ATIC	chr5	139279129	+	chr2	215349094	+	Inf	0	1	FALSE	TRUE	TRUE	7d5bfa47-e7f7-49c6-9c39-6155fc774746	431	PotentialTransSplicing	-
NA12878-cDNA_All_Guppy_4.2.2.fastq	LARS:HDAC2	chr5	146177547	-	chr6	113944410	-	Inf	0	1	TRUE	TRUE	TRUE	48df69c3-27f2-4079-94ba-2a41329583ec	296	PotentialTransSplicing	-
NA12878-cDNA_All_Guppy_4.2.2.fastq	RP11-449H3.3:RP11-292F9.1	chr5	146219103	+	chr9	41763641	+	Inf	0	1	FALSE	TRUE	TRUE	6c6fcc5b-066f-4041-aad5-60c68cb8d7b5	440	PotentialTransSplicing	-
NA12878-cDNA_All_Guppy_4.2.2.fastq	EBF1:KIF21A	chr5	159073396	-	chr12	39370261	-	Inf	0	1	TRUE	TRUE	TRUE	9b5bcaa8-10cf-4c90-a86b-7d5f1f268172	190	PotentialTransSplicing	-
NA12878-cDNA_All_Guppy_4.2.2.fastq	DOCK2:PHF14	chr5	169654486	+	chr7	11169416	+	Inf	0	1	FALSE	TRUE	TRUE	b4c46023-80d4-4ba8-995e-5d44b8eeb1ac	229	PotentialTransSplicing	-
NA12878-cDNA_All_Guppy_4.2.2.fastq	NPM1:U2AF1	chr5	171407774	+	chr21	43094788	-	Inf	0	1	TRUE	TRUE	TRUE	bb466da1-a35e-4f1c-9c67-9d15dfe3da27	559	PotentialTransSplicing	-
NA12878-cDNA_All_Guppy_4.2.2.fastq	C5orf45:PLXNB1	chr5	179840872	-	chr3	48404590	-	Inf	0	1	TRUE	TRUE	TRUE	7cc1cb9e-e65f-4aa0-bc05-17b61d9ee672	835	PotentialTransSplicing	-
NA12878-cDNA_All_Guppy_4.2.2.fastq	CNOT6:FANCL	chr5	180564743	+	chr2	58165874	-	Inf	0	1	FALSE	TRUE	TRUE	d63ac0bc-63df-41a6-af8c-8dbf458a99c5	780	PotentialTransSplicing	-
NA12878-cDNA_All_Guppy_4.2.2.fastq	CDK7:SNHG12	chr5	69235453	+	chr1	28579587	-	Inf	0	1	FALSE	TRUE	TRUE	92f0c2c0-8c73-4042-bdd1-1b9fc5199d54	230	PotentialTransSplicing	-
NA12878-cDNA_All_Guppy_4.2.2.fastq	GTF2H2:PA2G4	chr5	71067494	-	chr12	56110399	+	Inf	0	1	FALSE	TRUE	TRUE	958bff13-ce9e-46d0-b308-836cb534a4e5	848	PotentialTransSplicing	-
NA12878-cDNA_All_Guppy_4.2.2.fastq	TMEM14B:NCL	chr6	10770204	+	chr2	231455624	-	Inf	0	1	FALSE	TRUE	TRUE	81dd1882-340c-4c6b-aac6-3043dcc99009	653	PotentialTransSplicing	-
NA12878-cDNA_All_Guppy_4.2.2.fastq	RPS12:TAF1D	chr6	132816563	+	chr11	93730712	-	Inf	0	1	FALSE	TRUE	TRUE	611bc33a-e507-4223-9a29-e85fb571090f	339	PotentialTransSplicing	-
NA12878-cDNA_All_Guppy_4.2.2.fastq	DTNBP1:CWC27	chr6	15662814	-	chr5	64774691	+	Inf	0	1	FALSE	TRUE	TRUE	2df235ea-71fe-4c1f-ba11-6f8ddf6e8781	638	PotentialTransSplicing	-
NA12878-cDNA_All_Guppy_4.2.2.fastq	SFT2D1:UBE2B	chr6	166328276	-	chr5	134390225	+	Inf	0	1	TRUE	TRUE	TRUE	76c4f4f8-d02d-4616-86de-d49c030903f5	444	PotentialTransSplicing	-
NA12878-cDNA_All_Guppy_4.2.2.fastq	FGFR1OP:FAM118A	chr6	167024894	+	chr22	45330603	+	Inf	0	1	FALSE	TRUE	TRUE	1b009d3f-4594-49ac-866f-dc36160cefc6	573	PotentialTransSplicing	-
NA12878-cDNA_All_Guppy_4.2.2.fastq	TBP:SUMO3	chr6	170564632	+	chr21	44814104	-	Inf	0	1	TRUE	TRUE	TRUE	3cfb3678-111a-4b6b-aed5-4c8368850c30	595	PotentialTransSplicing	-
NA12878-cDNA_All_Guppy_4.2.2.fastq	PRR3:B3GNTL1	chr6	30558212	+	chr17	83048785	-	Inf	0	1	FALSE	TRUE	TRUE	9435bcaa-649f-4c6d-b079-7f56f06abc8a	294	PotentialTransSplicing	-
NA12878-cDNA_All_Guppy_4.2.2.fastq	ATF6B:PRPF3	chr6	32120771	-	chr1	150349157	+	Inf	0	1	TRUE	TRUE	TRUE	7394eb94-a1d0-4e37-9fb8-4f59e1851698	541	PotentialTransSplicing	-
NA12878-cDNA_All_Guppy_4.2.2.fastq	VPS52:CD47	chr6	33269014	-	chr3	108047292	-	Inf	0	1	FALSE	TRUE	TRUE	971d9c02-1588-462e-8a79-aa90cd4401f7	387	PotentialTransSplicing	-
NA12878-cDNA_All_Guppy_4.2.2.fastq	RGL2:SLC25A3	chr6	33296157	-	chr12	98597856	+	Inf	0	1	FALSE	TRUE	TRUE	a4d47d73-9607-4739-a15d-bce045c8d48c	1026	PotentialTransSplicing	-
NA12878-cDNA_All_Guppy_4.2.2.fastq	MRPL2:SNRPB	chr6	43058065	-	chr20	2463899	-	Inf	0	1	FALSE	TRUE	TRUE	b4079ec4-9efa-45ed-842e-71046cb3e9e9	351	PotentialTransSplicing	-
NA12878-cDNA_All_Guppy_4.2.2.fastq	MCM3:PSME4	chr6	52282045	-	chr2	53893799	-	Inf	0	1	TRUE	TRUE	TRUE	878840ad-315f-4a71-ae13-dd0e1a48e0f8	2334	PotentialTransSplicing	-
NA12878-cDNA_All_Guppy_4.2.2.fastq	LY86-AS1:CD53	chr6	6564295	-	chr1	110899124	+	Inf	0	1	FALSE	TRUE	TRUE	01240f1b-2499-44b2-9d24-7d9898d69849	922	PotentialTransSplicing	-
NA12878-cDNA_All_Guppy_4.2.2.fastq	FAM135A:CDC42SE2	chr6	70502791	+	chr5	131398209	+	Inf	0	1	TRUE	TRUE	TRUE	7fa91e50-b174-469f-a214-baa03cac64dd	1588	PotentialTransSplicing	-
NA12878-cDNA_All_Guppy_4.2.2.fastq	SNRNP48:ETFA	chr6	7595101	+	chr15	76225929	-	Inf	0	1	FALSE	TRUE	TRUE	539bee3d-a67f-406e-860a-9579e8ea4159	514	PotentialTransSplicing	-
NA12878-cDNA_All_Guppy_4.2.2.fastq	SYNCRIP:RP11-432J22.2	chr6	85636967	-	chr9	135908652	+	Inf	0	1	FALSE	TRUE	TRUE	c1cd38e7-9013-4916-80a2-dc069e1d237c	759	PotentialTransSplicing	-
NA12878-cDNA_All_Guppy_4.2.2.fastq	SNHG5:DLGAP5	chr6	85677954	-	chr14	55163075	-	Inf	0	1	FALSE	TRUE	TRUE	ccf1b27e-19bc-42f4-b3e6-c370bdd2aaf3	237	PotentialTransSplicing	-
NA12878-cDNA_All_Guppy_4.2.2.fastq	SNHG5:SNX5	chr6	85677954	-	chr20	17961326	-	Inf	0	1	FALSE	TRUE	TRUE	8bfa59a4-3b24-48f1-bd25-35bb5f6b3526	1601	PotentialTransSplicing	-
NA12878-cDNA_All_Guppy_4.2.2.fastq	CNR1:PHYKPL	chr6	88165803	-	chr5	178225429	-	Inf	0	1	FALSE	TRUE	TRUE	39b7493a-f3f5-4fff-bacb-0f403c690e7a	1395	PotentialTransSplicing	-
NA12878-cDNA_All_Guppy_4.2.2.fastq	LYRM2:UBE2D2	chr6	89637742	-	chr5	139600372	+	Inf	0	1	TRUE	TRUE	TRUE	0337ecc3-7954-4d61-9519-dc2de372b43e	562	PotentialTransSplicing	-
NA12878-cDNA_All_Guppy_4.2.2.fastq	PNISR:HNRNPDL	chr6	99404603	-	chr4	82424883	-	Inf	0	1	FALSE	TRUE	TRUE	891a40e2-ef42-484a-9327-8333aee1d07b	152	PotentialTransSplicing	-
NA12878-cDNA_All_Guppy_4.2.2.fastq	PNISR:PSME4	chr6	99416349	-	chr2	53869538	-	Inf	0	1	FALSE	TRUE	TRUE	22a055be-2f82-4909-93a9-56c6f44c9e67	1204	PotentialTransSplicing	-
NA12878-cDNA_All_Guppy_4.2.2.fastq	COPS6:HAUS4	chr7	100091907	+	chr14	22957073	-	Inf	0	1	FALSE	TRUE	TRUE	610cb3fe-a314-4c7c-9e6f-72f95eeaf3ae	1118	PotentialTransSplicing	-
NA12878-cDNA_All_Guppy_4.2.2.fastq	STAG3L5P-PVRIG2P-PILRB:GALNT2	chr7	100338889	+	chr1	230178218	+	Inf	0	1	FALSE	TRUE	TRUE	a7a97288-7fdc-4d81-ba3e-433741fdca54	496	PotentialTransSplicing	-
NA12878-cDNA_All_Guppy_4.2.2.fastq	CUX1:PSMA7	chr7	101916225	+	chr20	62140944	-	Inf	0	1	TRUE	TRUE	TRUE	7070e930-ab28-41ed-898d-9902ef03d320	288	PotentialTransSplicing	-
NA12878-cDNA_All_Guppy_4.2.2.fastq	SH2B2:FAM195B	chr7	102306822	+	chr17	81824554	-	Inf	0	1	TRUE	TRUE	TRUE	875a4991-e28d-4621-abf0-987df12d0f50	952	PotentialTransSplicing	-
NA12878-cDNA_All_Guppy_4.2.2.fastq	AC091729.9:NDUFAF4	chr7	1162543	+	chr6	96896847	-	Inf	0	1	FALSE	TRUE	TRUE	38abec70-dd42-43d9-a862-27d65251e469	560	PotentialTransSplicing	-
NA12878-cDNA_All_Guppy_4.2.2.fastq	ING3:PRKCB	chr7	120955624	+	chr16	24219961	+	Inf	0	1	TRUE	TRUE	TRUE	4c7268f5-8c26-4563-80a0-2831aed019dc	448	PotentialTransSplicing	-
NA12878-cDNA_All_Guppy_4.2.2.fastq	ING3:CHMP1A	chr7	120955624	+	chr16	89647331	-	Inf	0	1	TRUE	TRUE	TRUE	c48c735a-96d7-43c0-a519-2439512d339e	448	PotentialTransSplicing	-
NA12878-cDNA_All_Guppy_4.2.2.fastq	LINC-PINT:LAMP3	chr7	131107720	-	chr3	183154391	-	Inf	0	1	FALSE	TRUE	TRUE	24e8f845-4f4a-40a8-9ec1-30f75abb2ae5	280	PotentialTransSplicing	-
NA12878-cDNA_All_Guppy_4.2.2.fastq	AGBL3:PPP1R21	chr7	134987996	+	chr2	48507269	+	Inf	0	1	TRUE	TRUE	TRUE	e48f1ddc-c415-4d60-8ae6-091b36761113	321	PotentialTransSplicing	-
NA12878-cDNA_All_Guppy_4.2.2.fastq	MKRN1:MS4A1	chr7	140479160	-	chr11	60466998	+	Inf	0	1	FALSE	TRUE	TRUE	5b804844-0c74-43b1-984d-a7fe828f32f8	1050	PotentialTransSplicing	-
NA12878-cDNA_All_Guppy_4.2.2.fastq	TPK1:SFPQ	chr7	144765880	-	chr1	35178036	-	Inf	0	1	FALSE	TRUE	TRUE	d5df9c9f-3921-4c9d-962c-ecf65ae91ff4	306	PotentialTransSplicing	-
NA12878-cDNA_All_Guppy_4.2.2.fastq	EZH2:GNAS	chr7	148817877	-	chr20	58895612	+	Inf	0	1	TRUE	TRUE	TRUE	6ea96516-2c4b-45ac-9d87-1e20b57a6e34	1409	PotentialTransSplicing	-
NA12878-cDNA_All_Guppy_4.2.2.fastq	GALNT11:ATP5O	chr7	152025884	+	chr21	33904021	-	Inf	0	1	FALSE	TRUE	TRUE	a4a2e18a-a001-433a-a89a-101439f03b61	357	PotentialTransSplicing	-
NA12878-cDNA_All_Guppy_4.2.2.fastq	AC009403.2:SCLT1	chr7	155643468	-	chr4	128891137	-	Inf	0	1	FALSE	TRUE	TRUE	5461276d-c5d6-4a46-b6bf-c654969414e6	364	PotentialTransSplicing	-
NA12878-cDNA_All_Guppy_4.2.2.fastq	NUPL2:ZFAT	chr7	23187146	+	chr8	134509749	-	Inf	0	1	TRUE	TRUE	TRUE	d43feae6-12eb-47f3-861a-67d334dd6238	1125	PotentialTransSplicing	-
NA12878-cDNA_All_Guppy_4.2.2.fastq	LINC00265:SEC62	chr7	39779385	+	chr3	169975608	+	Inf	0	1	FALSE	TRUE	TRUE	4ffeac18-d51a-44fa-b1ce-7f8833c55402	339	PotentialTransSplicing	-
NA12878-cDNA_All_Guppy_4.2.2.fastq	MRPL32:CIB1	chr7	42935136	+	chr15	90231507	-	Inf	0	1	TRUE	TRUE	TRUE	c7d912db-8db6-4991-9603-fa174bb962b9	360	PotentialTransSplicing	-
NA12878-cDNA_All_Guppy_4.2.2.fastq	POLR2J4:PSMB5	chr7	44013593	-	chr14	23033674	-	Inf	0	1	FALSE	TRUE	TRUE	d26683e2-f49d-4c47-b387-63f2a5de26ef	480	PotentialTransSplicing	-
NA12878-cDNA_All_Guppy_4.2.2.fastq	ZNF736:CHMP1A	chr7	64336982	+	chr16	89647331	-	Inf	0	1	FALSE	TRUE	TRUE	43f4b6fb-e29a-4b02-bb5d-c940820f769c	452	PotentialTransSplicing	-
NA12878-cDNA_All_Guppy_4.2.2.fastq	ZNF107:SLCO4A1	chr7	64679336	+	chr20	62671750	+	Inf	0	1	FALSE	TRUE	TRUE	8b278c85-799c-4202-8bd2-1fda7ff48fbe	620	PotentialTransSplicing	-
NA12878-cDNA_All_Guppy_4.2.2.fastq	RABGEF1:CATSPER2	chr7	66682258	+	chr15	43632363	-	Inf	0	1	FALSE	TRUE	TRUE	0dc21196-7823-4505-9847-12acf9f2a2f4	406	PotentialTransSplicing	-
NA12878-cDNA_All_Guppy_4.2.2.fastq	NCF1:NAP1L1	chr7	74783632	+	chr12	76053110	-	Inf	0	1	TRUE	TRUE	TRUE	369b0f1b-4f15-4dc2-8e4a-7460a6f98a61	755	PotentialTransSplicing	-
NA12878-cDNA_All_Guppy_4.2.2.fastq	GTPBP10:NBN	chr7	90353009	+	chr8	89935612	-	Inf	0	1	TRUE	TRUE	TRUE	40ae481f-9700-4e5c-8ca2-42cdd760721f	257	PotentialTransSplicing	-
NA12878-cDNA_All_Guppy_4.2.2.fastq	FDFT1:MAEA	chr8	11802931	+	chr4	1339074	+	Inf	0	1	TRUE	TRUE	TRUE	9fac6116-3f39-443b-8996-b490666a5791	1109	PotentialTransSplicing	-
NA12878-cDNA_All_Guppy_4.2.2.fastq	ZHX1:PSPC1	chr8	123274122	-	chr13	19709599	-	Inf	0	1	FALSE	TRUE	TRUE	1eb1043f-1665-4289-85fe-44493787900c	803	PotentialTransSplicing	-
NA12878-cDNA_All_Guppy_4.2.2.fastq	FAM49B:XIST	chr8	129970943	-	chrX	73833374	-	Inf	0	1	FALSE	TRUE	TRUE	81c65a85-29d1-484d-967d-d3e096a10f66	167	PotentialTransSplicing	-
NA12878-cDNA_All_Guppy_4.2.2.fastq	ZNF251:CHMP1A	chr8	144753683	-	chr16	89647331	-	Inf	0	1	FALSE	TRUE	TRUE	e283869f-b104-4aa6-829d-5ccb23732843	2025	PotentialTransSplicing	-
NA12878-cDNA_All_Guppy_4.2.2.fastq	PROSC:RPS6KC1	chr8	37766355	+	chr1	213242569	+	Inf	0	1	TRUE	TRUE	TRUE	8183ce98-9f41-441d-bb0e-9f08e6c3ad13	378	PotentialTransSplicing	-
NA12878-cDNA_All_Guppy_4.2.2.fastq	PROSC:GPATCH2L	chr8	37766355	+	chr14	76176623	+	Inf	0	1	FALSE	TRUE	TRUE	c4f5f7e5-6ca3-488f-8f0c-6d910d973132	445	PotentialTransSplicing	-
NA12878-cDNA_All_Guppy_4.2.2.fastq	PROSC:OGFOD3	chr8	37766355	+	chr17	82392534	-	Inf	0	1	TRUE	TRUE	TRUE	989ccbbb-2ed0-4428-82e8-8a6fceea501b	383	PotentialTransSplicing	-
NA12878-cDNA_All_Guppy_4.2.2.fastq	PROSC:ZNF516	chr8	37766355	+	chr18	76358608	-	Inf	0	1	FALSE	TRUE	TRUE	a4e456d5-091e-432c-860f-c742459993da	543	PotentialTransSplicing	-
NA12878-cDNA_All_Guppy_4.2.2.fastq	PROSC:C7orf55-LUC7L2	chr8	37766355	+	chr7	139422163	+	Inf	0	1	FALSE	TRUE	TRUE	3026ddba-3204-42a7-9057-9e97d0c6a654	447	PotentialTransSplicing	-
NA12878-cDNA_All_Guppy_4.2.2.fastq	DDHD2:LDHA	chr8	38238209	+	chr11	18407117	+	Inf	0	1	FALSE	TRUE	TRUE	653d6ab4-d350-4e06-9b0c-dc2d12052573	822	PotentialTransSplicing	-
NA12878-cDNA_All_Guppy_4.2.2.fastq	HOOK3:DUSP22	chr8	42897188	+	chr6	304628	+	Inf	0	1	TRUE	TRUE	TRUE	3acc1584-dc10-4246-ad97-6de5eb134db2	284	PotentialTransSplicing	-
NA12878-cDNA_All_Guppy_4.2.2.fastq	SPIDR:SEPT6	chr8	47294030	+	chrX	119620051	-	Inf	0	1	FALSE	TRUE	TRUE	d46699af-ad01-4f25-a737-2c31d97c7e30	768	PotentialTransSplicing	-
NA12878-cDNA_All_Guppy_4.2.2.fastq	PCMTD1:GMPS	chr8	51845661	-	chr3	155906160	+	Inf	0	1	TRUE	TRUE	TRUE	e6da5056-2b27-44cf-b9b1-2dd25ae02ece	1707	PotentialTransSplicing	-
NA12878-cDNA_All_Guppy_4.2.2.fastq	STAU2:FAM120B	chr8	73673107	-	chr6	170395487	+	Inf	0	1	FALSE	TRUE	TRUE	fdc66dbb-aaba-44d3-a057-98ec96f37a43	612	PotentialTransSplicing	-
NA12878-cDNA_All_Guppy_4.2.2.fastq	TPD52:TAOK2	chr8	80158437	-	chr16	29990784	+	Inf	0	1	FALSE	TRUE	TRUE	523c2021-a3b2-47cb-b5ff-81d7736cc81c	1364	PotentialTransSplicing	-
NA12878-cDNA_All_Guppy_4.2.2.fastq	TRIQK:TPP2	chr8	92954406	-	chr13	102657056	+	Inf	0	1	FALSE	TRUE	TRUE	87a0dc7b-5823-46bb-9e6f-0359a3af5b55	952	PotentialTransSplicing	-
NA12878-cDNA_All_Guppy_4.2.2.fastq	DNAJC25-GNG10:ETFB	chr9	111666946	+	chr19	51350391	-	Inf	0	1	FALSE	TRUE	TRUE	ceb3926f-9010-4179-8231-f0dad880a9ae	285	PotentialTransSplicing	-
NA12878-cDNA_All_Guppy_4.2.2.fastq	ZNF79:PSMD9	chr9	127424803	+	chr12	121903006	+	Inf	0	1	FALSE	TRUE	TRUE	cc9f74aa-82e5-492e-93c6-c2ddfff26088	600	PotentialTransSplicing	-
NA12878-cDNA_All_Guppy_4.2.2.fastq	RPL12:PSMG3	chr9	127449281	-	chr7	1569360	-	Inf	0	1	FALSE	TRUE	TRUE	c42d3a37-9612-4281-8668-46dd55f19a6f	849	PotentialTransSplicing	-
NA12878-cDNA_All_Guppy_4.2.2.fastq	RPL12:PPIA	chr9	127449281	-	chr7	44801287	+	Inf	0	1	FALSE	TRUE	TRUE	94bcd8c6-7c4d-4a56-a581-e50f1c76f76d	435	PotentialTransSplicing	-
NA12878-cDNA_All_Guppy_4.2.2.fastq	LRSAM1:PTPN1	chr9	127452084	+	chr20	50578420	+	Inf	0	1	FALSE	TRUE	TRUE	0d6b47ee-5e1f-459e-929d-1af0c010caff	1450	PotentialTransSplicing	-
NA12878-cDNA_All_Guppy_4.2.2.fastq	PMPCA:SETDB1	chr9	136412199	+	chr1	150963530	+	Inf	0	1	TRUE	TRUE	TRUE	76ab3c38-d1fe-4ec5-a6b7-3436cb9cfd52	358	PotentialTransSplicing	-
NA12878-cDNA_All_Guppy_4.2.2.fastq	PTPLAD2:GOLGA3	chr9	21026596	-	chr12	132822311	-	Inf	0	1	TRUE	TRUE	TRUE	098d2b8d-da22-42b6-8675-dc58c7e10e73	370	PotentialTransSplicing	-
NA12878-cDNA_All_Guppy_4.2.2.fastq	IFT74:B2M	chr9	27017050	+	chr15	44717844	+	Inf	0	1	FALSE	TRUE	TRUE	3c94edde-e62e-4c58-9afc-69811ae42f27	431	PotentialTransSplicing	-
NA12878-cDNA_All_Guppy_4.2.2.fastq	UBAP1:SRP54	chr9	34234340	+	chr14	35028088	+	Inf	0	1	FALSE	TRUE	TRUE	ffa383c8-04d2-4598-b61b-e0c015176d77	445	PotentialTransSplicing	-
NA12878-cDNA_All_Guppy_4.2.2.fastq	RCL1:UBE3A	chr9	4793227	+	chr15	25411971	-	Inf	0	1	FALSE	TRUE	TRUE	083b91f2-7cf4-41b0-a635-40c3657fae37	289	PotentialTransSplicing	-
NA12878-cDNA_All_Guppy_4.2.2.fastq	DAPK1:SMDT1	chr9	87640847	+	chr22	42083119	+	Inf	0	1	FALSE	TRUE	TRUE	ced8c0f6-e51b-4766-a59a-a7369e51ffc5	811	PotentialTransSplicing	-
NA12878-cDNA_All_Guppy_4.2.2.fastq	SECISBP2:C16orf62	chr9	89328886	+	chr16	19616114	+	Inf	0	1	TRUE	TRUE	TRUE	b7f35ec0-2aa5-4aa6-b85b-e74a14d7022d	2077	PotentialTransSplicing	-
NA12878-cDNA_All_Guppy_4.2.2.fastq	ZNF169:MRPS16	chr9	94293069	+	chr10	73252023	-	Inf	0	1	TRUE	TRUE	TRUE	026da8d2-8ba8-4d56-9929-96c8a5b14316	605	PotentialTransSplicing	-
NA12878-cDNA_All_Guppy_4.2.2.fastq	NANS:RCC1	chr9	98060997	+	chr1	28508128	+	Inf	0	1	FALSE	TRUE	TRUE	13520041-65e8-46c3-a66d-f050c96f55ff	271	PotentialTransSplicing	-
NA12878-cDNA_All_Guppy_4.2.2.fastq	ASMTL:MPHOSPH8	chrX	1439097	-	chr13	19671206	+	Inf	0	1	FALSE	TRUE	TRUE	3139a74f-5407-4fa8-908d-6abe8ed27cf0	799	PotentialTransSplicing	-
NA12878-cDNA_All_Guppy_4.2.2.fastq	P2RY8:KLK1	chrX	1536921	-	chr19	50820443	-	Inf	0	1	FALSE	TRUE	TRUE	7eebc8f3-06e6-409b-a721-f39348497678	671	PotentialTransSplicing	-
NA12878-cDNA_All_Guppy_4.2.2.fastq	GDI1:PSMB10	chrX	154440506	+	chr16	67934948	-	Inf	0	1	FALSE	TRUE	TRUE	00c8d1c0-ff7e-46dd-a803-1193883f2b1b	1082	PotentialTransSplicing	-
NA12878-cDNA_All_Guppy_4.2.2.fastq	DKC1:VAV1	chrX	154762981	+	chr19	6850670	+	Inf	0	1	FALSE	TRUE	TRUE	e15e46e1-167e-4da2-bba8-1f6c9e81fa07	754	PotentialTransSplicing	-
NA12878-cDNA_All_Guppy_4.2.2.fastq	RP13-297E16.4:HERC5	chrX	1734196	+	chr4	88504495	+	Inf	0	1	FALSE	TRUE	TRUE	94eca084-949e-469e-9fc9-235fc7619aba	492	PotentialTransSplicing	-
NA12878-cDNA_All_Guppy_4.2.2.fastq	DMD:ZADH2	chrX	31266810	-	chr18	75202340	-	Inf	0	1	FALSE	TRUE	TRUE	7d3a7b3a-2db2-4b2b-85ec-56e513b04b96	1002	PotentialTransSplicing	-
NA12878-cDNA_All_Guppy_4.2.2.fastq	NONO:PABPC4	chrX	71297461	+	chr1	39561122	-	Inf	0	1	FALSE	TRUE	TRUE	cffb3512-23e1-42a3-a23a-b6e750723bb9	1220	PotentialTransSplicing	-
NA12878-cDNA_All_Guppy_4.2.2.fastq	ATRX:ANKRD44	chrX	77785982	-	chr2	196967446	-	Inf	0	1	FALSE	TRUE	TRUE	72a6c73f-3438-495b-8f3b-b761903a814b	491	PotentialTransSplicing	-
NA12878-DirectRNA_All_Guppy_4.2.2.fastq	HIF1AN:ING1	chr10	100536661	+	chr13	110719229	+	Inf	0	1	FALSE	TRUE	TRUE	ee1bbcdb-2a1d-451c-bd1c-66093bb47968	432	PotentialTransSplicing	-
NA12878-DirectRNA_All_Guppy_4.2.2.fastq	RGS10:RPL5	chr10	119526032	-	chr1	92833389	+	Inf	0	1	TRUE	TRUE	TRUE	ec75ad12-fb5e-472f-a654-432c7a1bad3f	269	PotentialTransSplicing	-
NA12878-DirectRNA_All_Guppy_4.2.2.fastq	RGS10:UBA1	chr10	119526032	-	chrX	47214327	+	Inf	0	1	TRUE	TRUE	TRUE	ae0a4a3e-e143-41d9-9408-cf560c7d466a	310	PotentialTransSplicing	-
NA12878-DirectRNA_All_Guppy_4.2.2.fastq	TIAL1:BRAF	chr10	119596434	-	chr7	140739946	-	Inf	0	1	FALSE	TRUE	TRUE	22ba9eff-c6af-48ac-b0b2-26285a99f790	238	PotentialTransSplicing	-
NA12878-DirectRNA_All_Guppy_4.2.2.fastq	BUB3:ODC1	chr10	123162828	+	chr2	10442174	-	Inf	0	1	FALSE	TRUE	TRUE	6c91c829-2aa8-4a33-a1db-fbe9c5962ca2	1432	PotentialTransSplicing	-
NA12878-DirectRNA_All_Guppy_4.2.2.fastq	PPP2R2D:MARCKS	chr10	131901330	+	chr6	113859683	+	Inf	0	1	FALSE	TRUE	TRUE	0c9c526f-36c4-4cb0-82c1-88765fd9861f	205	PotentialTransSplicing	-
NA12878-DirectRNA_All_Guppy_4.2.2.fastq	PFKP:TAF9	chr10	3103944	+	chr5	69365754	-	Inf	0	1	FALSE	TRUE	TRUE	03045281-d14b-4051-9c44-34c7a63666f3	656	PotentialTransSplicing	-
NA12878-DirectRNA_All_Guppy_4.2.2.fastq	FAM208B:GLS	chr10	5685175	+	chr2	190900564	+	Inf	0	1	FALSE	TRUE	TRUE	7fb32251-ac7a-44d0-b8dd-8ef65f120aee	289	PotentialTransSplicing	-
NA12878-DirectRNA_All_Guppy_4.2.2.fastq	HERC4:TMEM161B	chr10	67954595	-	chr5	88207180	-	Inf	0	1	FALSE	TRUE	TRUE	409aa894-50fb-4ae6-90d9-94c476995da6	352	PotentialTransSplicing	-
NA12878-DirectRNA_All_Guppy_4.2.2.fastq	HNRNPH3:CHMP1A	chr10	68341680	+	chr16	89647331	-	Inf	0	1	FALSE	TRUE	TRUE	84a49d88-eef9-4edb-87f4-709e311a9155	1003	PotentialTransSplicing	-
NA12878-DirectRNA_All_Guppy_4.2.2.fastq	PPA1:ESYT1	chr10	70209558	-	chr12	56132421	+	Inf	0	1	TRUE	TRUE	TRUE	5798e4d5-2bdb-4a3a-ae29-d02ce7a08af7	648	PotentialTransSplicing	-
NA12878-DirectRNA_All_Guppy_4.2.2.fastq	ADK:UBE2V2	chr10	74224591	+	chr8	48060682	+	Inf	0	1	FALSE	TRUE	TRUE	6ea5e008-f68e-439d-a87b-85cdba7c2880	209	PotentialTransSplicing	-
NA12878-DirectRNA_All_Guppy_4.2.2.fastq	ZMIZ1:RAC2	chr10	79069270	+	chr22	37226803	-	Inf	0	1	FALSE	TRUE	TRUE	587ee1d8-3bc0-4187-a0dd-a64a11dc9a7d	328	PotentialTransSplicing	-
NA12878-DirectRNA_All_Guppy_4.2.2.fastq	ANXA11:UBB	chr10	80205343	-	chr17	16381902	+	Inf	0	1	FALSE	TRUE	TRUE	7ec8b510-8d0a-408e-84ac-afff1427c310	181	PotentialTransSplicing	-
NA12878-DirectRNA_All_Guppy_4.2.2.fastq	ACAT1:NPIPA1	chr11	108134316	+	chr16	14950050	+	Inf	0	1	FALSE	TRUE	TRUE	dbd9e204-0227-40ec-a9de-29a233d71e1a	358	PotentialTransSplicing	-
NA12878-DirectRNA_All_Guppy_4.2.2.fastq	HYOU1:TIMM44	chr11	119051035	-	chr19	7928166	-	Inf	0	1	TRUE	TRUE	TRUE	77b2ab07-9a5f-4e0a-8d12-fba665172093	1629	PotentialTransSplicing	-
NA12878-DirectRNA_All_Guppy_4.2.2.fastq	SORL1:NNT	chr11	121478243	+	chr5	43675511	+	Inf	0	1	TRUE	TRUE	TRUE	ca2dea85-2545-4b02-9e8e-70962dbe62dd	529	PotentialTransSplicing	-
NA12878-DirectRNA_All_Guppy_4.2.2.fastq	RP11-326C3.11:KLHL17	chr11	318746	+	chr1	963920	+	Inf	0	1	FALSE	TRUE	TRUE	66719954-4e09-4865-80d9-b9ee5e8d2ae0	116	PotentialTransSplicing	-
NA12878-DirectRNA_All_Guppy_4.2.2.fastq	MADD:MCOLN2	chr11	47275159	+	chr1	84926721	-	Inf	0	1	TRUE	TRUE	TRUE	41b1503c-fd8b-4f8f-9ed4-2429cb852cc4	818	PotentialTransSplicing	-
NA12878-DirectRNA_All_Guppy_4.2.2.fastq	SETDB1:NPEPPS	chr1	150927974	+	chr17	47619737	+	Inf	0	1	FALSE	TRUE	TRUE	5006e117-f6be-4822-b11d-0228091426fb	368	PotentialTransSplicing	-
NA12878-DirectRNA_All_Guppy_4.2.2.fastq	KIAA0907:BTBD1	chr1	155921375	-	chr15	83050178	-	Inf	0	1	TRUE	TRUE	TRUE	ca48e503-a52f-449a-9185-7823e06c59b8	1252	PotentialTransSplicing	-
NA12878-DirectRNA_All_Guppy_4.2.2.fastq	UBQLN4:EIF3M	chr1	156053594	-	chr11	32587012	+	Inf	0	1	TRUE	TRUE	TRUE	bffa1796-8eed-411e-b108-01db5830edf9	125	PotentialTransSplicing	-
NA12878-DirectRNA_All_Guppy_4.2.2.fastq	SLC25A44:SELT	chr1	156194247	+	chr3	150622385	+	Inf	0	1	FALSE	TRUE	TRUE	b1565bef-82c9-4c24-8df1-e1f310180eba	144	PotentialTransSplicing	-
NA12878-DirectRNA_All_Guppy_4.2.2.fastq	SLC25A45:RPL17	chr11	65379867	-	chr18	49491584	-	Inf	0	1	TRUE	TRUE	TRUE	25be7cf5-08e5-49b0-af5a-6a6237b3501f	254	PotentialTransSplicing	-
NA12878-DirectRNA_All_Guppy_4.2.2.fastq	PPFIA1:TPM3	chr11	70272436	+	chr1	154157721	-	Inf	0	1	FALSE	TRUE	TRUE	64404c54-4d81-4b6a-b89e-b7ff3287b227	430	PotentialTransSplicing	-
NA12878-DirectRNA_All_Guppy_4.2.2.fastq	C2CD3:RPL30	chr11	74168344	-	chr8	98041850	-	Inf	0	1	TRUE	TRUE	TRUE	87a866e8-f416-48b3-a623-f4168e22d476	376	PotentialTransSplicing	-
NA12878-DirectRNA_All_Guppy_4.2.2.fastq	PPME1:RP11-37B2.1	chr11	74204445	+	chr8	89725641	-	Inf	0	1	FALSE	TRUE	TRUE	3f983cb6-dfb5-4527-89d5-c28d2c580b0f	194	PotentialTransSplicing	-
NA12878-DirectRNA_All_Guppy_4.2.2.fastq	TAF1D:RNPC3	chr11	93737064	-	chr1	103555034	+	Inf	0	1	FALSE	TRUE	TRUE	069232dd-7f75-49ee-9fd3-4f0f3594829c	809	PotentialTransSplicing	-
NA12878-DirectRNA_All_Guppy_4.2.2.fastq	TAF1D:MPHOSPH8	chr11	93737064	-	chr13	19660939	+	Inf	0	1	FALSE	TRUE	TRUE	f3d4be8e-8556-4add-9318-da2a75d2e6d6	797	PotentialTransSplicing	-
NA12878-DirectRNA_All_Guppy_4.2.2.fastq	ASPM:PANK2	chr1	197139767	-	chr20	3918671	+	Inf	0	1	FALSE	TRUE	TRUE	b8e395b6-896a-42ae-9b07-311c9664e156	419	PotentialTransSplicing	-
NA12878-DirectRNA_All_Guppy_4.2.2.fastq	MDM4:SRSF5	chr1	204526434	+	chr14	69770467	+	Inf	0	1	TRUE	TRUE	TRUE	664c85ff-3273-40a8-811d-3dfbeaf93f97	255	PotentialTransSplicing	-
NA12878-DirectRNA_All_Guppy_4.2.2.fastq	MAGOHB:BMPR2	chr12	10607854	-	chr2	202518822	+	Inf	0	1	FALSE	TRUE	TRUE	278ae9b1-5222-4b96-bb45-2faffb41b052	816	PotentialTransSplicing	-
NA12878-DirectRNA_All_Guppy_4.2.2.fastq	FBXO21:KPNA6	chr12	117172471	-	chr1	32163235	+	Inf	0	1	TRUE	TRUE	TRUE	7034ac10-61e6-444f-96d6-4f21f2abafea	993	PotentialTransSplicing	-
NA12878-DirectRNA_All_Guppy_4.2.2.fastq	RFC5:SPG7	chr12	118019136	+	chr16	89544648	+	Inf	0	1	TRUE	TRUE	TRUE	2eb83043-3bd1-463f-97a9-1b30243361a2	227	PotentialTransSplicing	-
NA12878-DirectRNA_All_Guppy_4.2.2.fastq	RP11-214K3.25:ST20-MTHFS	chr12	123974020	+	chr15	79907684	-	Inf	0	1	TRUE	TRUE	TRUE	37fc5e35-805e-46b6-a98f-6fc6a63c8232	201	PotentialTransSplicing	-
NA12878-DirectRNA_All_Guppy_4.2.2.fastq	RAN:PYROXD2	chr12	130873128	+	chr10	98387307	-	Inf	0	1	TRUE	TRUE	TRUE	9049a4eb-fc97-466a-8221-fb8c8f752e25	289	PotentialTransSplicing	-
NA12878-DirectRNA_All_Guppy_4.2.2.fastq	RAN:BTF3	chr12	130873128	+	chr5	73505192	+	Inf	0	1	TRUE	TRUE	TRUE	21b6a72c-23e0-488f-aa31-d3449f10b406	280	PotentialTransSplicing	-
NA12878-DirectRNA_All_Guppy_4.2.2.fastq	WDR26:USP34	chr1	224424518	-	chr2	61344029	-	Inf	0	1	TRUE	TRUE	TRUE	8812268d-e2d0-42bd-8439-5ea99b91a9df	655	PotentialTransSplicing	-
NA12878-DirectRNA_All_Guppy_4.2.2.fastq	KLHL42:EIF3D	chr12	27791901	+	chr22	36524732	-	Inf	0	1	TRUE	TRUE	TRUE	3a56e477-f883-47d0-a431-73cda3f0654f	643	PotentialTransSplicing	-
NA12878-DirectRNA_All_Guppy_4.2.2.fastq	TOMM20:ZNF789	chr1	235128595	-	chr7	99486476	+	Inf	0	1	TRUE	TRUE	TRUE	7b40239e-6724-4f14-aa11-6ffb2c49c57e	229	PotentialTransSplicing	-
NA12878-DirectRNA_All_Guppy_4.2.2.fastq	CNR2:SEL1L3	chr1	23913246	-	chr4	25776360	-	Inf	0	1	FALSE	TRUE	TRUE	9197f4e1-f721-4be4-b41d-7c1bec67bdf9	408	PotentialTransSplicing	-
NA12878-DirectRNA_All_Guppy_4.2.2.fastq	SLC38A1:CDC25B	chr12	46197720	-	chr20	3798412	+	Inf	0	1	FALSE	TRUE	TRUE	2a75df4c-b8e0-4192-82eb-eefcda848a41	560	PotentialTransSplicing	-
NA12878-DirectRNA_All_Guppy_4.2.2.fastq	RP11-488L18.8:CHMP1A	chr1	247210691	-	chr16	89647331	-	Inf	0	1	FALSE	TRUE	TRUE	052cef63-fc9a-496b-bea5-e560beed63e9	154	PotentialTransSplicing	-
NA12878-DirectRNA_All_Guppy_4.2.2.fastq	RP1-197B17.3:SH3KBP1	chr12	47719272	+	chrX	19836282	-	Inf	0	1	FALSE	TRUE	TRUE	93ea7d65-5cbb-408d-ad78-f38b1b6fdb00	156	PotentialTransSplicing	-
NA12878-DirectRNA_All_Guppy_4.2.2.fastq	FMNL3:CTDP1	chr12	49707055	-	chr18	79753652	+	Inf	0	1	FALSE	TRUE	TRUE	8b8c3315-083c-4656-83ae-37bc4a4a9eb3	410	PotentialTransSplicing	-
NA12878-DirectRNA_All_Guppy_4.2.2.fastq	ATP5B:HNRNPDL	chr12	56643403	-	chr4	82424883	-	Inf	0	1	FALSE	TRUE	TRUE	86c51adc-eff2-4238-affc-c2aa1e9f478e	786	PotentialTransSplicing	-
NA12878-DirectRNA_All_Guppy_4.2.2.fastq	TMEM194A:CMC4	chr12	57070820	-	chrX	155064033	-	Inf	0	1	FALSE	TRUE	TRUE	eea2aace-878b-4fc4-9547-e5b4d46c1b29	305	PotentialTransSplicing	-
NA12878-DirectRNA_All_Guppy_4.2.2.fastq	R3HDM2:C5orf56	chr12	57395749	-	chr5	132475667	+	Inf	0	1	FALSE	TRUE	TRUE	a18adeb3-dfcc-46c0-9c21-b561a2c750d7	361	PotentialTransSplicing	-
NA12878-DirectRNA_All_Guppy_4.2.2.fastq	PTPN6:LHPP	chr12	6946739	+	chr10	124517180	+	Inf	0	1	FALSE	TRUE	TRUE	243ec4d8-8275-4019-9d52-7ef3bf1bba22	250	PotentialTransSplicing	-
NA12878-DirectRNA_All_Guppy_4.2.2.fastq	C1S:CHMP1A	chr12	6997342	+	chr16	89647331	-	Inf	0	1	FALSE	TRUE	TRUE	6af671b6-8de9-46ac-a554-8720c51bc881	1158	PotentialTransSplicing	-
NA12878-DirectRNA_All_Guppy_4.2.2.fastq	PPP1R12A:RAB6A	chr12	79807226	-	chr11	73707513	-	Inf	0	1	TRUE	TRUE	TRUE	a2880696-200b-4675-8d6e-87ef9f951138	1679	PotentialTransSplicing	-
NA12878-DirectRNA_All_Guppy_4.2.2.fastq	RCC1:CCNI	chr1	28508901	+	chr4	77055380	-	Inf	0	1	FALSE	TRUE	TRUE	f592f0ab-477d-4e28-84a0-28974fa8b270	135	PotentialTransSplicing	-
NA12878-DirectRNA_All_Guppy_4.2.2.fastq	TMPO:UBAC1	chr12	98545061	+	chr9	135946371	-	Inf	0	1	TRUE	TRUE	TRUE	66f6fdb9-05b0-462c-bb30-7fc6146ba1be	1211	PotentialTransSplicing	-
NA12878-DirectRNA_All_Guppy_4.2.2.fastq	ANKRD10:PHF14	chr13	110906033	-	chr7	11111350	+	Inf	0	1	FALSE	TRUE	TRUE	61de9c5e-7bc7-4dce-8e4b-a8c3bd5e432c	286	PotentialTransSplicing	-
NA12878-DirectRNA_All_Guppy_4.2.2.fastq	RASA3:DNAJC5	chr13	114132435	-	chr20	63928335	+	Inf	0	1	FALSE	TRUE	TRUE	736242ea-6031-4c2e-ac42-0617a42f0279	154	PotentialTransSplicing	-
NA12878-DirectRNA_All_Guppy_4.2.2.fastq	COL16A1:PFDN6	chr1	31684523	-	chr6	33290716	+	Inf	0	1	FALSE	TRUE	TRUE	0bd29a1d-b6c2-4149-aa9f-12aab9621366	505	PotentialTransSplicing	-
NA12878-DirectRNA_All_Guppy_4.2.2.fastq	MPHOSPH8:AC010642.1	chr13	19670363	+	chr19	58314748	+	Inf	0	1	FALSE	TRUE	TRUE	0e805590-24d7-4ca6-ba54-638173706656	2489	PotentialTransSplicing	-
NA12878-DirectRNA_All_Guppy_4.2.2.fastq	ZDHHC20:USP14	chr13	21400373	-	chr18	198047	+	Inf	0	1	TRUE	TRUE	TRUE	c9b505d2-380c-4efc-8ce7-869fa5531f68	715	PotentialTransSplicing	-
NA12878-DirectRNA_All_Guppy_4.2.2.fastq	DLEU2:GET4	chr13	50081823	-	chr7	886056	+	Inf	0	1	FALSE	TRUE	TRUE	ebd03304-1d07-4e4e-aca1-0086afa3e321	167	PotentialTransSplicing	-
NA12878-DirectRNA_All_Guppy_4.2.2.fastq	MACF1:AHSA2	chr1	39388658	+	chr2	61178981	+	Inf	0	1	FALSE	TRUE	TRUE	b65a23f1-3030-4da6-b129-2a67876d1aa2	2010	PotentialTransSplicing	-
NA12878-DirectRNA_All_Guppy_4.2.2.fastq	BMP8B:PYURF	chr1	39788152	-	chr4	88522029	-	Inf	0	1	FALSE	TRUE	TRUE	d9449886-25bb-459e-8273-e71bd79e2adf	387	PotentialTransSplicing	-
NA12878-DirectRNA_All_Guppy_4.2.2.fastq	STK24:GRK5	chr13	98576745	-	chr10	119380815	+	Inf	0	1	FALSE	TRUE	TRUE	2510419b-a7d6-48e0-b1ea-47283279e2b6	405	PotentialTransSplicing	-
NA12878-DirectRNA_All_Guppy_4.2.2.fastq	EVL:HINT1	chr14	100137802	+	chr5	131159611	-	Inf	0	1	FALSE	TRUE	TRUE	fe803d33-9391-4386-b765-f1aa76738e23	1154	PotentialTransSplicing	-
NA12878-DirectRNA_All_Guppy_4.2.2.fastq	HSP90AA1:LDHB	chr14	102083034	-	chr12	21654677	-	Inf	0	1	TRUE	TRUE	TRUE	ee220ce9-5a24-4c4f-a152-793b03a5aaef	1798	PotentialTransSplicing	-
NA12878-DirectRNA_All_Guppy_4.2.2.fastq	CDC42BPB:PTP4A3	chr14	102980773	-	chr8	141422181	+	Inf	0	1	TRUE	TRUE	TRUE	a88c1456-1f95-442a-8943-423484149bb7	1527	PotentialTransSplicing	-
NA12878-DirectRNA_All_Guppy_4.2.2.fastq	HAUS4:UBE2D2	chr14	22955100	-	chr5	139626756	+	Inf	0	1	FALSE	TRUE	TRUE	f005692a-57b9-46fe-b701-88fb877dcf20	217	PotentialTransSplicing	-
NA12878-DirectRNA_All_Guppy_4.2.2.fastq	NFKBIA:MRPL3	chr14	35404418	-	chr3	131471279	-	Inf	0	1	TRUE	TRUE	TRUE	b3e9cd26-ed53-4adf-b977-8f670aac1a50	316	PotentialTransSplicing	-
NA12878-DirectRNA_All_Guppy_4.2.2.fastq	CTD-2509G16.5:KNTC1	chr14	65318491	-	chr12	122594276	+	Inf	0	1	FALSE	TRUE	TRUE	c0214465-af5e-42c5-9205-81d20ef7d90c	233	PotentialTransSplicing	-
NA12878-DirectRNA_All_Guppy_4.2.2.fastq	PCNX:CDC25C	chr14	70962331	+	chr5	138292116	-	Inf	0	1	TRUE	TRUE	TRUE	4d8c8d21-4662-41a6-b037-2e2cf5ec227d	794	PotentialTransSplicing	-
NA12878-DirectRNA_All_Guppy_4.2.2.fastq	GOLGA5:MAK16	chr14	92809519	+	chr8	33490285	+	Inf	0	1	TRUE	TRUE	TRUE	07b5c712-6e41-42b2-9972-92b7331f39b0	109	PotentialTransSplicing	-
NA12878-DirectRNA_All_Guppy_4.2.2.fastq	HERC2:TPP2	chr15	28270695	-	chr13	102618722	+	Inf	0	1	TRUE	TRUE	TRUE	67cf2a95-5a48-4467-b23b-ed4ce2560950	1313	PotentialTransSplicing	-
NA12878-DirectRNA_All_Guppy_4.2.2.fastq	INO80:NUP214	chr15	41115973	-	chr9	131233454	+	Inf	0	1	FALSE	TRUE	TRUE	f1946ccd-f085-4187-bc8b-a8b6517579dc	298	PotentialTransSplicing	-
NA12878-DirectRNA_All_Guppy_4.2.2.fastq	MYO5A:FUT8	chr15	52528780	-	chr14	65721775	+	Inf	0	1	FALSE	TRUE	TRUE	a76ca18b-289b-4a9e-8adf-65f0a306eaab	323	PotentialTransSplicing	-
NA12878-DirectRNA_All_Guppy_4.2.2.fastq	LINC00926:SLC3A2	chr15	57300924	+	chr11	62882908	+	Inf	0	1	FALSE	TRUE	TRUE	558b0c48-0b37-4267-b690-5acbf9771467	530	PotentialTransSplicing	-
NA12878-DirectRNA_All_Guppy_4.2.2.fastq	LINC00926:ATP6V0A1	chr15	57300924	+	chr17	42480667	+	Inf	0	1	FALSE	TRUE	TRUE	5dc5ba33-005a-4c67-8923-df101c2ab8a8	566	PotentialTransSplicing	-
NA12878-DirectRNA_All_Guppy_4.2.2.fastq	FAM63B:PLD3	chr15	58802377	+	chr19	40374481	+	Inf	0	1	TRUE	TRUE	TRUE	9c986f70-4aed-482f-b2e5-b921932254ce	1036	PotentialTransSplicing	-
NA12878-DirectRNA_All_Guppy_4.2.2.fastq	MYO1E:CIRBP	chr15	59256284	-	chr19	1274307	+	Inf	0	1	FALSE	TRUE	TRUE	121d4e00-1f68-4e71-a742-6c5680c754f9	319	PotentialTransSplicing	-
NA12878-DirectRNA_All_Guppy_4.2.2.fastq	CLPX:TAF1D	chr15	65178934	-	chr11	93730712	-	Inf	0	1	FALSE	TRUE	TRUE	df685c20-eb90-4efc-8a2b-a45bcb1ee270	515	PotentialTransSplicing	-
NA12878-DirectRNA_All_Guppy_4.2.2.fastq	DENND4A:USP9X	chr15	65752379	-	chrX	41205303	+	Inf	0	1	TRUE	TRUE	TRUE	037c9d4b-8c4b-44e9-b872-4351b73caf8d	741	PotentialTransSplicing	-
NA12878-DirectRNA_All_Guppy_4.2.2.fastq	DIS3L:LSM8	chr15	66329399	+	chr7	118185647	+	Inf	0	1	TRUE	TRUE	TRUE	d31d6d63-30a7-4100-ba6f-a6ca0ce5d02c	2490	PotentialTransSplicing	-
NA12878-DirectRNA_All_Guppy_4.2.2.fastq	RPL4:SND1	chr15	66502612	-	chr7	127990947	+	Inf	0	1	TRUE	TRUE	TRUE	e06fff3e-d1cb-4551-8820-0fc12f911125	448	PotentialTransSplicing	-
NA12878-DirectRNA_All_Guppy_4.2.2.fastq	RPLP1:EIF3B	chr15	69453721	+	chr7	2364372	+	Inf	0	1	TRUE	TRUE	TRUE	550d8b90-1da3-45ff-b37f-1cbe21fd2dfb	255	PotentialTransSplicing	-
NA12878-DirectRNA_All_Guppy_4.2.2.fastq	PKM:UBB	chr15	72217409	-	chr17	16381902	+	Inf	0	1	TRUE	TRUE	TRUE	b9fcfc0e-c3c7-4ea7-8fd9-88b3836e8a13	318	PotentialTransSplicing	-
NA12878-DirectRNA_All_Guppy_4.2.2.fastq	PTPN9:MNDA	chr15	75517259	-	chr1	158845587	+	Inf	0	1	TRUE	TRUE	TRUE	3767a2a7-0391-444a-9886-dfde20ba0172	1167	PotentialTransSplicing	-
NA12878-DirectRNA_All_Guppy_4.2.2.fastq	AP3S2:HINT1	chr15	89871475	-	chr5	131159611	-	Inf	0	1	TRUE	TRUE	TRUE	6d2834dd-6ca6-400d-b654-adb07fddaaf6	366	PotentialTransSplicing	-
NA12878-DirectRNA_All_Guppy_4.2.2.fastq	PRC1:TPX2	chr15	90984018	-	chr20	31800970	+	Inf	0	1	TRUE	TRUE	TRUE	fec2c47e-91e5-4e03-9bfe-577b59863ceb	359	PotentialTransSplicing	-
NA12878-DirectRNA_All_Guppy_4.2.2.fastq	SNX29:SARS	chr16	12027444	+	chr1	109223978	+	Inf	0	1	TRUE	TRUE	TRUE	263da30d-d987-4e3e-9c84-1262035bd84f	277	PotentialTransSplicing	-
NA12878-DirectRNA_All_Guppy_4.2.2.fastq	PARN:RBM5	chr16	14606484	-	chr3	50104248	+	Inf	0	1	TRUE	TRUE	TRUE	9fb895cd-faa9-4e6d-94cd-4efeae568612	775	PotentialTransSplicing	-
NA12878-DirectRNA_All_Guppy_4.2.2.fastq	PDXDC1:PAXBP1	chr16	15030056	+	chr21	32759269	-	Inf	0	1	FALSE	TRUE	TRUE	8c4550f8-0f93-4f54-abfd-7c1bc4d9bf1d	1377	PotentialTransSplicing	-
NA12878-DirectRNA_All_Guppy_4.2.2.fastq	ABCC1:MS4A1	chr16	16111582	+	chr11	60466959	+	Inf	0	1	FALSE	TRUE	TRUE	49607743-a84c-4aa1-b8dd-3d64e7aaa52c	1162	PotentialTransSplicing	-
NA12878-DirectRNA_All_Guppy_4.2.2.fastq	RPL22:RPS13	chr1	6192930	-	chr11	17077477	-	Inf	0	1	TRUE	TRUE	TRUE	f776a6c4-9ef6-4379-a233-e11bc8c03942	244	PotentialTransSplicing	-
NA12878-DirectRNA_All_Guppy_4.2.2.fastq	ORAI3:SCAPER	chr16	30949517	+	chr15	76381615	-	Inf	0	1	FALSE	TRUE	TRUE	5edc1e9f-cc85-452f-921f-ef97ac3ac262	213	PotentialTransSplicing	-
NA12878-DirectRNA_All_Guppy_4.2.2.fastq	AMFR:ERO1LB	chr16	56385919	-	chr1	236235835	-	Inf	0	1	FALSE	TRUE	TRUE	8773c9b8-18e3-42eb-a81d-a4a89d7d8347	1503	PotentialTransSplicing	-
NA12878-DirectRNA_All_Guppy_4.2.2.fastq	DNAJC11:UQCRC2	chr1	6644558	-	chr16	21980547	+	Inf	0	1	TRUE	TRUE	TRUE	d60a9e96-eaf5-4385-a041-12bf21eaa99b	671	PotentialTransSplicing	-
NA12878-DirectRNA_All_Guppy_4.2.2.fastq	GLG1:INTS8	chr16	74468946	-	chr8	94867140	+	Inf	0	1	TRUE	TRUE	TRUE	435aae2f-b352-45f7-bedc-a6e07ddf42d5	1377	PotentialTransSplicing	-
NA12878-DirectRNA_All_Guppy_4.2.2.fastq	CMC2:SET	chr16	81006734	-	chr9	128691170	+	Inf	0	1	FALSE	TRUE	TRUE	587b8b58-d4b9-415a-8f81-f6d6934aca6c	139	PotentialTransSplicing	-
NA12878-DirectRNA_All_Guppy_4.2.2.fastq	PLCG2:DDX5	chr16	81854587	+	chr17	64500326	-	Inf	0	1	TRUE	TRUE	TRUE	cbe79d16-b2d6-4a54-84f7-f50968d8d354	484	PotentialTransSplicing	-
NA12878-DirectRNA_All_Guppy_4.2.2.fastq	COTL1:RBX1	chr16	84617501	-	chr22	40967799	+	Inf	0	1	FALSE	TRUE	TRUE	31b260c0-35cc-4209-b779-935dbf2acf6e	307	PotentialTransSplicing	-
NA12878-DirectRNA_All_Guppy_4.2.2.fastq	SLC25A39:CDK11A	chr17	44324711	-	chr1	1708245	-	Inf	0	1	FALSE	TRUE	TRUE	e69bc7ae-662c-4bc1-96dd-03fe03b3a183	148	PotentialTransSplicing	-
NA12878-DirectRNA_All_Guppy_4.2.2.fastq	CAMTA2:HM13	chr17	4982757	-	chr20	31550064	+	Inf	0	1	TRUE	TRUE	TRUE	3f6cff9a-1391-478f-8066-9d733a2352a3	447	PotentialTransSplicing	-
NA12878-DirectRNA_All_Guppy_4.2.2.fastq	TLK2:EXOC2	chr17	62608148	+	chr6	532610	-	Inf	0	1	TRUE	TRUE	TRUE	d35e1d23-476d-480f-ac1e-c92ba0c42b99	1583	PotentialTransSplicing	-
NA12878-DirectRNA_All_Guppy_4.2.2.fastq	XAF1:GGA2	chr17	6758224	+	chr16	23466778	-	Inf	0	1	FALSE	TRUE	TRUE	6571331a-431e-435e-9b1e-9a61490c547e	185	PotentialTransSplicing	-
NA12878-DirectRNA_All_Guppy_4.2.2.fastq	VPS53:CNOT2	chr17	710533	-	chr12	70353829	+	Inf	0	1	TRUE	TRUE	TRUE	5f8fded2-edee-46d1-b897-406e485ab9f4	287	PotentialTransSplicing	-
NA12878-DirectRNA_All_Guppy_4.2.2.fastq	SEC14L1:MTHFD1L	chr17	77200673	+	chr6	151101526	+	Inf	0	1	FALSE	TRUE	TRUE	c6ec97af-9d1b-44cb-9d69-fea60a9b636a	1096	PotentialTransSplicing	-
NA12878-DirectRNA_All_Guppy_4.2.2.fastq	RPTOR:TAGLN2	chr17	80823223	+	chr1	159919376	-	Inf	0	1	FALSE	TRUE	TRUE	59441725-7035-41f7-9c1c-c9ffb12cb134	1822	PotentialTransSplicing	-
NA12878-DirectRNA_All_Guppy_4.2.2.fastq	NARF:KLHDC4	chr17	82460072	+	chr16	87748809	-	Inf	0	1	TRUE	TRUE	TRUE	ca045936-30c4-4772-ac1c-fb01712618b3	206	PotentialTransSplicing	-
NA12878-DirectRNA_All_Guppy_4.2.2.fastq	IFI44L:PDHX	chr1	78620571	+	chr11	34984570	+	Inf	0	1	FALSE	TRUE	TRUE	96247080-3875-4c2a-b934-825f6cf8ac40	116	PotentialTransSplicing	-
NA12878-DirectRNA_All_Guppy_4.2.2.fastq	PIK3R6:SEPT2	chr17	8867529	-	chr2	241350073	+	Inf	0	1	FALSE	TRUE	TRUE	b3efef9e-d69b-445e-9cf0-3c5316673e6d	132	PotentialTransSplicing	-
NA12878-DirectRNA_All_Guppy_4.2.2.fastq	ME2:FARSB	chr18	50895928	+	chr2	222643005	-	Inf	0	1	TRUE	TRUE	TRUE	22f74832-5357-4e70-be22-c3aa8eaa5170	705	PotentialTransSplicing	-
NA12878-DirectRNA_All_Guppy_4.2.2.fastq	NEDD4L:ANGEL2	chr18	58333892	+	chr1	213013418	-	Inf	0	1	FALSE	TRUE	TRUE	7817739e-70ac-43e3-87e1-4cdfcb81ff2d	615	PotentialTransSplicing	-
NA12878-DirectRNA_All_Guppy_4.2.2.fastq	ZNF532:VRK2	chr18	58865579	+	chr2	58084089	+	Inf	0	1	FALSE	TRUE	TRUE	653a483b-0694-4434-8789-d01e50314f54	597	PotentialTransSplicing	-
NA12878-DirectRNA_All_Guppy_4.2.2.fastq	MAN2B1:DDB2	chr19	12661260	-	chr11	47237837	+	Inf	0	1	TRUE	TRUE	TRUE	dd197bec-da00-4fa4-aa1b-cfd5a316c693	959	PotentialTransSplicing	-
NA12878-DirectRNA_All_Guppy_4.2.2.fastq	TNPO2:PCNT	chr19	12711296	-	chr21	46435904	+	Inf	0	1	FALSE	TRUE	TRUE	1c9b2ccd-b180-49a5-a82f-ca7234e1a7c5	1228	PotentialTransSplicing	-
NA12878-DirectRNA_All_Guppy_4.2.2.fastq	CIRBP:JKAMP	chr19	1273172	+	chr14	59487674	+	Inf	0	1	FALSE	TRUE	TRUE	08238695-49b3-47ac-b63c-8f6460dc188c	622	PotentialTransSplicing	-
NA12878-DirectRNA_All_Guppy_4.2.2.fastq	TCF3:TMEM106C	chr19	1619111	-	chr12	47968133	+	Inf	0	1	FALSE	TRUE	TRUE	7ce7932a-180a-48e9-bdc7-7d8ef7733a54	1265	PotentialTransSplicing	-
NA12878-DirectRNA_All_Guppy_4.2.2.fastq	TCF3:HN1	chr19	1650177	-	chr17	75136250	-	Inf	0	1	FALSE	TRUE	TRUE	99b9f338-79a7-4ad6-b5d8-181838bf36e4	403	PotentialTransSplicing	-
NA12878-DirectRNA_All_Guppy_4.2.2.fastq	SIN3B:IL17RB	chr19	16851534	+	chr3	53860130	+	Inf	0	1	FALSE	TRUE	TRUE	02cd508b-6c58-426d-9c16-05b82f5b83e0	392	PotentialTransSplicing	-
NA12878-DirectRNA_All_Guppy_4.2.2.fastq	CTD-2521M24.9:CCT8	chr19	17406296	+	chr21	29070337	-	Inf	0	1	FALSE	TRUE	TRUE	b91ba423-91b8-4ea1-be59-92764a27231c	199	PotentialTransSplicing	-
NA12878-DirectRNA_All_Guppy_4.2.2.fastq	COPE:USP36	chr19	18910971	-	chr17	78796494	-	Inf	0	1	FALSE	TRUE	TRUE	87f2da1d-732f-440e-84d0-c51955710750	302	PotentialTransSplicing	-
NA12878-DirectRNA_All_Guppy_4.2.2.fastq	GATAD2A:CNOT10	chr19	19386138	+	chr3	32764455	+	Inf	0	1	FALSE	TRUE	TRUE	a120f664-d6dc-4db2-9f55-263912a49e1b	195	PotentialTransSplicing	-
NA12878-DirectRNA_All_Guppy_4.2.2.fastq	ZNF737:TSN	chr19	20565638	-	chr2	121765134	+	Inf	0	1	TRUE	TRUE	TRUE	8c012a47-258f-4e90-998d-5910be4295c8	105	PotentialTransSplicing	-
NA12878-DirectRNA_All_Guppy_4.2.2.fastq	ZNF430:RP11-761B3.1	chr19	21022881	+	chr2	47170764	-	Inf	0	1	TRUE	TRUE	TRUE	fb2c1c5b-2487-4734-b14d-97f67a6a67f0	196	PotentialTransSplicing	-
NA12878-DirectRNA_All_Guppy_4.2.2.fastq	AP3D1:MALAT1	chr19	2132471	-	chr11	65506386	+	Inf	0	1	FALSE	TRUE	TRUE	57924a56-9fe7-4b08-b9a1-447f419fdb71	693	PotentialTransSplicing	-
NA12878-DirectRNA_All_Guppy_4.2.2.fastq	ZNF738:COPG2	chr19	21375964	+	chr7	130667534	-	Inf	0	1	TRUE	TRUE	TRUE	b76f5a26-342c-4695-96bf-c778238159ba	452	PotentialTransSplicing	-
NA12878-DirectRNA_All_Guppy_4.2.2.fastq	LMNB2:PUF60	chr19	2456670	-	chr8	143818534	-	Inf	0	1	TRUE	TRUE	TRUE	f7fa75d2-d0ba-40eb-900b-a73ecd71b395	324	PotentialTransSplicing	-
NA12878-DirectRNA_All_Guppy_4.2.2.fastq	RPL5:UBA2	chr1	92834913	+	chr19	34430576	+	Inf	0	1	TRUE	TRUE	TRUE	dd44a719-4d15-49f5-9814-249385a87601	358	PotentialTransSplicing	-
NA12878-DirectRNA_All_Guppy_4.2.2.fastq	UQCRFS1:SORD	chr19	29212905	-	chr15	45061067	+	Inf	0	1	TRUE	TRUE	TRUE	15aea8ad-e07d-4ea9-b0ec-f4bbb92394f2	170	PotentialTransSplicing	-
NA12878-DirectRNA_All_Guppy_4.2.2.fastq	ZNF77:LZIC	chr19	2939281	-	chr1	9922358	-	Inf	0	1	TRUE	TRUE	TRUE	843ef0d1-8a52-4978-aad9-478bc4704d17	197	PotentialTransSplicing	-
NA12878-DirectRNA_All_Guppy_4.2.2.fastq	URI1:RP11-159D12.5	chr19	29942664	+	chr17	57989796	-	Inf	0	1	TRUE	TRUE	TRUE	ad17c6a4-923d-4feb-818b-33d62f83f239	404	PotentialTransSplicing	-
NA12878-DirectRNA_All_Guppy_4.2.2.fastq	URI1:TIAL1	chr19	30012531	+	chr10	119576750	-	Inf	0	1	TRUE	TRUE	TRUE	97e11935-9d1d-456d-a890-fac7f8f46119	1215	PotentialTransSplicing	-
NA12878-DirectRNA_All_Guppy_4.2.2.fastq	URI1:CHMP1A	chr19	30012531	+	chr16	89647331	-	Inf	0	1	TRUE	TRUE	TRUE	6cf914c2-a72b-48b2-ace3-74625ff5b854	436	PotentialTransSplicing	-
NA12878-DirectRNA_All_Guppy_4.2.2.fastq	ACTN4:TRIM22	chr19	38714561	+	chr11	5698315	+	Inf	0	1	TRUE	TRUE	TRUE	6af1218b-6f0b-4806-b3a8-5b19df049e77	574	PotentialTransSplicing	-
NA12878-DirectRNA_All_Guppy_4.2.2.fastq	RAB4B:SRSF11	chr19	40780097	+	chr1	70221615	+	Inf	0	1	FALSE	TRUE	TRUE	fd1cf002-0196-445c-8754-9b09c14784b6	209	PotentialTransSplicing	-
NA12878-DirectRNA_All_Guppy_4.2.2.fastq	SH3GL1:ASCC2	chr19	4400324	-	chr22	29825780	-	Inf	0	1	TRUE	TRUE	TRUE	fd5f21ec-fa5b-4b31-810b-32719d928be0	112	PotentialTransSplicing	-
NA12878-DirectRNA_All_Guppy_4.2.2.fastq	OPA3:DNAJB6	chr19	45584623	-	chr7	157409795	+	Inf	0	1	TRUE	TRUE	TRUE	fca99e74-efba-40b5-a380-a9e0034fe42a	149	PotentialTransSplicing	-
NA12878-DirectRNA_All_Guppy_4.2.2.fastq	QPCTL:ARRB2	chr19	45693556	+	chr17	4719283	+	Inf	0	1	FALSE	TRUE	TRUE	890e6fcb-81c8-4c2c-b86f-4cdec9acb944	354	PotentialTransSplicing	-
NA12878-DirectRNA_All_Guppy_4.2.2.fastq	RPL28:ZFAS1	chr19	55388048	+	chr20	49280903	+	Inf	0	1	FALSE	TRUE	TRUE	073dd026-bdd4-42a1-ab9c-494f028fc170	339	PotentialTransSplicing	-
NA12878-DirectRNA_All_Guppy_4.2.2.fastq	CERS4:SRP9	chr19	8210862	+	chr1	225777935	+	Inf	0	1	FALSE	TRUE	TRUE	49b7b278-487d-488d-bcef-e3bce483d6d9	254	PotentialTransSplicing	-
NA12878-DirectRNA_All_Guppy_4.2.2.fastq	ZNF317:RER1	chr19	9140592	+	chr1	2395784	+	Inf	0	1	FALSE	TRUE	TRUE	c1685ff8-4439-40cd-b090-5fbca4e4e5b7	149	PotentialTransSplicing	-
NA12878-DirectRNA_All_Guppy_4.2.2.fastq	RALGAPA2:RPL37A	chr20	20571458	-	chr2	216529270	+	Inf	0	1	FALSE	TRUE	TRUE	75ac9132-53ab-463a-b735-d171f4fc5a50	436	PotentialTransSplicing	-
NA12878-DirectRNA_All_Guppy_4.2.2.fastq	ACSS1:TOMM20	chr20	25057769	-	chr1	235122372	-	Inf	0	1	TRUE	TRUE	TRUE	4a8fec1f-918c-45be-ada6-9094aa5cb86e	353	PotentialTransSplicing	-
NA12878-DirectRNA_All_Guppy_4.2.2.fastq	MANBAL:PPP6R2	chr20	37301413	+	chr22	50372020	+	Inf	0	1	FALSE	TRUE	TRUE	7b35141e-337f-4fbc-a073-6fc5c0ce6cfd	317	PotentialTransSplicing	-
NA12878-DirectRNA_All_Guppy_4.2.2.fastq	NCOA3:PAFAH1B1	chr20	47583261	+	chr17	2680164	+	Inf	0	1	FALSE	TRUE	TRUE	929de6ff-2141-4864-b950-dea5cc66a74b	200	PotentialTransSplicing	-
NA12878-DirectRNA_All_Guppy_4.2.2.fastq	CSE1L:CD74	chr20	49067280	+	chr5	150405180	-	Inf	0	1	TRUE	TRUE	TRUE	5da84351-c10b-459e-ac2c-b4cde8559148	664	PotentialTransSplicing	-
NA12878-DirectRNA_All_Guppy_4.2.2.fastq	PSMA7:CARS2	chr20	62138171	-	chr13	110642521	-	Inf	0	1	TRUE	TRUE	TRUE	7cec3888-7c63-46de-a8e3-6fc800ce06c3	819	PotentialTransSplicing	-
NA12878-DirectRNA_All_Guppy_4.2.2.fastq	CTD-3184A7.4:SNHG15	chr20	63627392	+	chr7	44984046	-	Inf	0	1	FALSE	TRUE	TRUE	504fcc2b-9975-4ade-b029-0f5943b1a5d7	106	PotentialTransSplicing	-
NA12878-DirectRNA_All_Guppy_4.2.2.fastq	RRM2:CCDC26	chr2	10129154	+	chr8	129399684	-	Inf	0	1	FALSE	TRUE	TRUE	655884af-bcf0-4487-9fa1-17ec769db4b2	215	PotentialTransSplicing	-
NA12878-DirectRNA_All_Guppy_4.2.2.fastq	LINC00158:AIMP1	chr21	25420708	-	chr4	106347526	+	Inf	0	1	FALSE	TRUE	TRUE	e5462f65-0adc-46f1-bed7-07751e2f7954	341	PotentialTransSplicing	-
NA12878-DirectRNA_All_Guppy_4.2.2.fastq	MIR155HG:BMP2K	chr21	25569921	+	chr4	78826037	+	Inf	0	1	FALSE	TRUE	TRUE	92d77400-fda3-4555-994e-02a69a5f9417	198	PotentialTransSplicing	-
NA12878-DirectRNA_All_Guppy_4.2.2.fastq	WDR33:PIBF1	chr2	127763062	-	chr13	73015869	+	Inf	0	1	FALSE	TRUE	TRUE	e9381aed-3430-4474-8ebe-aef3d0ed8170	875	PotentialTransSplicing	-
NA12878-DirectRNA_All_Guppy_4.2.2.fastq	MGAT5:CLK3	chr2	134120291	+	chr15	74622494	+	Inf	0	1	FALSE	TRUE	TRUE	91b54a14-5212-4535-bf38-ae0dbda2377d	290	PotentialTransSplicing	-
NA12878-DirectRNA_All_Guppy_4.2.2.fastq	RRP1B:ATP5C1	chr21	43673955	+	chr10	7806974	+	Inf	0	1	FALSE	TRUE	TRUE	dd25606f-1045-4931-a167-34a42eb5b082	356	PotentialTransSplicing	-
NA12878-DirectRNA_All_Guppy_4.2.2.fastq	AGPAT3:B2M	chr21	43904019	+	chr15	44715423	+	Inf	0	1	FALSE	TRUE	TRUE	f26e95c9-cd64-4c3c-b7ec-e3236b5bb67c	212	PotentialTransSplicing	-
NA12878-DirectRNA_All_Guppy_4.2.2.fastq	DIP2A:SUCLA2	chr21	46511614	+	chr13	47954557	-	Inf	0	1	TRUE	TRUE	TRUE	6c7f35e4-703b-4ae4-831a-83853e72ae7a	733	PotentialTransSplicing	-
NA12878-DirectRNA_All_Guppy_4.2.2.fastq	UBR3:LAT2	chr2	170061443	+	chr7	74214822	+	Inf	0	1	FALSE	TRUE	TRUE	b9b85dd7-ff64-4607-aaab-f9b54a45580b	631	PotentialTransSplicing	-
NA12878-DirectRNA_All_Guppy_4.2.2.fastq	AC093818.1:SSU72	chr2	172495375	-	chr1	1564916	-	Inf	0	1	FALSE	TRUE	TRUE	90c3e9d1-cfc1-4387-971d-2e7419ff51b9	677	PotentialTransSplicing	-
NA12878-DirectRNA_All_Guppy_4.2.2.fastq	CCDC141:CINP	chr2	179047284	-	chr14	102350048	-	Inf	0	1	TRUE	TRUE	TRUE	8fe88cf8-c15e-458e-838b-d4e0a206d290	376	PotentialTransSplicing	-
NA12878-DirectRNA_All_Guppy_4.2.2.fastq	bP-21264C1.2:SFT2D1	chr21	9327298	+	chr6	166330247	-	Inf	0	1	FALSE	TRUE	TRUE	f1d23370-cbb6-4a76-bfbf-d2e0a12d7d65	241	PotentialTransSplicing	-
NA12878-DirectRNA_All_Guppy_4.2.2.fastq	HSPD1:RPL35A	chr2	197497140	-	chr3	197955750	+	Inf	0	1	FALSE	TRUE	TRUE	378ad46f-83ac-442e-9371-f9f1b47d03c2	461	PotentialTransSplicing	-
NA12878-DirectRNA_All_Guppy_4.2.2.fastq	AOX1:ANP32B	chr2	200668803	+	chr9	97998556	+	Inf	0	1	TRUE	TRUE	TRUE	cd06cbce-62e4-490c-a38e-baa484b91ab2	1202	PotentialTransSplicing	-
NA12878-DirectRNA_All_Guppy_4.2.2.fastq	MYH9:TXNL4A	chr22	36387807	-	chr18	79977701	-	Inf	0	1	FALSE	TRUE	TRUE	5db3e311-4941-4889-8cd6-5cf959677262	149	PotentialTransSplicing	-
NA12878-DirectRNA_All_Guppy_4.2.2.fastq	PLA2G6:CARD11	chr22	38126371	-	chr7	2932586	-	Inf	0	1	FALSE	TRUE	TRUE	41f4fd0f-c660-4679-a0df-9b9ec6f1966e	1279	PotentialTransSplicing	-
NA12878-DirectRNA_All_Guppy_4.2.2.fastq	TOMM22:FGF18	chr22	38682996	+	chr5	171449147	+	Inf	0	1	FALSE	TRUE	TRUE	5dd7d852-523a-48f0-9e9f-849cb171847b	330	PotentialTransSplicing	-
NA12878-DirectRNA_All_Guppy_4.2.2.fastq	STK25:CTBP1	chr2	241508443	-	chr4	1241519	-	Inf	0	1	FALSE	TRUE	TRUE	711f724e-f7f7-4ba4-9875-220c535cbe96	126	PotentialTransSplicing	-
NA12878-DirectRNA_All_Guppy_4.2.2.fastq	LINC01237:RPS12	chr2	241966047	+	chr6	132816461	+	Inf	0	1	FALSE	TRUE	TRUE	365446ed-35c3-43f4-8c53-72cb86aecf3c	1144	PotentialTransSplicing	-
NA12878-DirectRNA_All_Guppy_4.2.2.fastq	ATXN10:ARPC2	chr22	45740538	+	chr2	218245420	+	Inf	0	1	TRUE	TRUE	TRUE	cb5295db-d425-4626-bf1f-596eaaa6eb12	1302	PotentialTransSplicing	-
NA12878-DirectRNA_All_Guppy_4.2.2.fastq	CENPO:KLHDC4	chr2	24799844	+	chr16	87762040	-	Inf	0	1	TRUE	TRUE	TRUE	01ea0d9e-2392-4ad7-83b5-b929cac6b534	504	PotentialTransSplicing	-
NA12878-DirectRNA_All_Guppy_4.2.2.fastq	MAPK12:TSPAN4	chr22	50255197	-	chr11	862550	+	Inf	0	1	FALSE	TRUE	TRUE	f77a8db6-7cbb-4ee0-8d1c-535f7169897a	977	PotentialTransSplicing	-
NA12878-DirectRNA_All_Guppy_4.2.2.fastq	MTHFD2:RPS11	chr2	74211866	+	chr19	49499512	+	Inf	0	1	FALSE	TRUE	TRUE	b301c257-7ca3-4e5a-8dc8-6c6a6c1a2c5c	899	PotentialTransSplicing	-
NA12878-DirectRNA_All_Guppy_4.2.2.fastq	PTCD3:GAK	chr2	86132424	+	chr4	884086	-	Inf	0	1	TRUE	TRUE	TRUE	f3a7bf88-e634-4c2e-a0aa-e00b7c0090e7	1362	PotentialTransSplicing	-
NA12878-DirectRNA_All_Guppy_4.2.2.fastq	KIDINS220:VPS13A	chr2	8837480	-	chr9	77381976	+	Inf	0	1	FALSE	TRUE	TRUE	8d3600e9-1bb1-4254-8557-c8f532f54b54	112	PotentialTransSplicing	-
NA12878-DirectRNA_All_Guppy_4.2.2.fastq	AFF3:NFS1	chr2	99837477	-	chr20	35674617	-	Inf	0	1	TRUE	TRUE	TRUE	c30a4e19-3b31-4839-a9c9-855f96aaef19	103	PotentialTransSplicing	-
NA12878-DirectRNA_All_Guppy_4.2.2.fastq	CBLB:ANKRD16	chr3	105867410	-	chr10	5888067	-	Inf	0	1	FALSE	TRUE	TRUE	2fc7ed78-3216-4f44-b1b6-46b36b53f409	261	PotentialTransSplicing	-
NA12878-DirectRNA_All_Guppy_4.2.2.fastq	TIPARP:DEGS1	chr3	156674796	+	chr1	224189577	+	Inf	0	1	FALSE	TRUE	TRUE	58ed11ff-b1cc-4f36-9742-bdef747b698c	198	PotentialTransSplicing	-
NA12878-DirectRNA_All_Guppy_4.2.2.fastq	FNDC3B:C2CD3	chr3	172112590	+	chr11	74013525	-	Inf	0	1	TRUE	TRUE	TRUE	10c304f6-0012-4cec-b563-bc806f029f44	105	PotentialTransSplicing	-
NA12878-DirectRNA_All_Guppy_4.2.2.fastq	TBL1XR1:SEC11C	chr3	177197121	-	chr18	59149513	+	Inf	0	1	FALSE	TRUE	TRUE	cbd23f6d-991f-4bc9-975f-98c77f175758	222	PotentialTransSplicing	-
NA12878-DirectRNA_All_Guppy_4.2.2.fastq	EIF4A2:YAF2	chr3	186787882	+	chr12	42160826	-	Inf	0	1	TRUE	TRUE	TRUE	fc2d2b6b-b3cb-490f-b029-2c10893ea059	1094	PotentialTransSplicing	-
NA12878-DirectRNA_All_Guppy_4.2.2.fastq	CCDC50:TBC1D15	chr3	191361159	+	chr12	71913826	+	Inf	0	1	FALSE	TRUE	TRUE	f388ca1b-abad-4020-8c0e-9a3565f9ecff	599	PotentialTransSplicing	-
NA12878-DirectRNA_All_Guppy_4.2.2.fastq	ACAP2:ZCCHC11	chr3	195381009	-	chr1	52446667	-	Inf	0	1	TRUE	TRUE	TRUE	433b5853-ae0c-49ce-8083-d71d17ad6fda	355	PotentialTransSplicing	-
NA12878-DirectRNA_All_Guppy_4.2.2.fastq	UBE2E2:ENO1	chr3	23217312	+	chr1	8865482	-	Inf	0	1	FALSE	TRUE	TRUE	88999a3f-13fc-47b5-8d52-05b1389d356e	202	PotentialTransSplicing	-
NA12878-DirectRNA_All_Guppy_4.2.2.fastq	NGLY1:COX6C	chr3	25751098	-	chr8	99878265	-	Inf	0	1	FALSE	TRUE	TRUE	cfde24d9-f72f-4ea0-b9aa-a8590cf6c237	567	PotentialTransSplicing	-
NA12878-DirectRNA_All_Guppy_4.2.2.fastq	NKTR:NUP205	chr3	42632823	+	chr7	135638557	+	Inf	0	1	FALSE	TRUE	TRUE	d5cf1c9d-77ae-48b9-9ea3-3ad20d7ce201	175	PotentialTransSplicing	-
NA12878-DirectRNA_All_Guppy_4.2.2.fastq	RBM5:DNPEP	chr3	50093875	+	chr2	219375022	-	Inf	0	1	TRUE	TRUE	TRUE	3eefcd9b-2a87-4798-b656-010acb01171f	467	PotentialTransSplicing	-
NA12878-DirectRNA_All_Guppy_4.2.2.fastq	GBE1:C15orf61	chr3	81670838	-	chr15	67526418	+	Inf	0	1	FALSE	TRUE	TRUE	4a54133b-f034-4e05-bcb0-8d35eaaf8c6d	522	PotentialTransSplicing	-
NA12878-DirectRNA_All_Guppy_4.2.2.fastq	SNHG8:GCFC2	chr4	118279137	+	chr2	75673520	-	Inf	0	1	FALSE	TRUE	TRUE	0e6f6ddc-85e2-421a-87be-b58552901c10	212	PotentialTransSplicing	-
NA12878-DirectRNA_All_Guppy_4.2.2.fastq	DCAF16:HNRNPU	chr4	17810447	-	chr1	244860474	-	Inf	0	1	FALSE	TRUE	TRUE	51c1b72c-90a0-443b-a9df-a7d726ae690a	264	PotentialTransSplicing	-
NA12878-DirectRNA_All_Guppy_4.2.2.fastq	IRF2:ANKRD28	chr4	184474379	-	chr3	15766312	-	Inf	0	1	FALSE	TRUE	TRUE	6c8912c9-7dd5-48f3-a42e-0d2e98b0f3e8	149	PotentialTransSplicing	-
NA12878-DirectRNA_All_Guppy_4.2.2.fastq	TEC:PSMB1	chr4	48228477	-	chr6	170549113	-	Inf	0	1	FALSE	TRUE	TRUE	8b88c525-d800-415c-b1a1-a6da3871ec02	225	PotentialTransSplicing	-
NA12878-DirectRNA_All_Guppy_4.2.2.fastq	DANCR:YWHAE	chr4	52712959	+	chr17	1369741	-	Inf	0	1	FALSE	TRUE	TRUE	edd6e896-8d90-4d6b-9175-8e7c3ad58437	136	PotentialTransSplicing	-
NA12878-DirectRNA_All_Guppy_4.2.2.fastq	DANCR:CCDC57	chr4	52712959	+	chr17	82101866	-	Inf	0	1	FALSE	TRUE	TRUE	02e0ecdb-0da9-473e-9fa2-310682b012ed	141	PotentialTransSplicing	-
NA12878-DirectRNA_All_Guppy_4.2.2.fastq	DANCR:AZI2	chr4	52712959	+	chr3	28326950	-	Inf	0	1	FALSE	TRUE	TRUE	3fa8fcd3-f667-4f83-9ad2-dddf751614a1	141	PotentialTransSplicing	-
NA12878-DirectRNA_All_Guppy_4.2.2.fastq	PPIP5K2:GNAS	chr5	103120488	+	chr20	58895612	+	Inf	0	1	TRUE	TRUE	TRUE	3f323e85-7a6f-4dd5-9ecc-f07203494116	154	PotentialTransSplicing	-
NA12878-DirectRNA_All_Guppy_4.2.2.fastq	FER:UBB	chr5	109100519	+	chr17	16381902	+	Inf	0	1	FALSE	TRUE	TRUE	c5af82ef-2bfa-4917-b2e2-730875f1819e	1540	PotentialTransSplicing	-
NA12878-DirectRNA_All_Guppy_4.2.2.fastq	TCF7:SEC31A	chr5	134116033	+	chr4	82861708	-	Inf	0	1	TRUE	TRUE	TRUE	6767ba78-f772-4c41-982d-2b57a8ccc555	622	PotentialTransSplicing	-
NA12878-DirectRNA_All_Guppy_4.2.2.fastq	MATR3:RPL5	chr5	139278408	+	chr1	92841766	+	Inf	0	1	FALSE	TRUE	TRUE	89b0261e-ab41-479d-a437-9e0eb18251b4	160	PotentialTransSplicing	-
NA12878-DirectRNA_All_Guppy_4.2.2.fastq	MATR3:PPA2	chr5	139278408	+	chr4	105456745	-	Inf	0	1	FALSE	TRUE	TRUE	bc217a96-9fb5-4822-acd9-6496d32ba836	163	PotentialTransSplicing	-
NA12878-DirectRNA_All_Guppy_4.2.2.fastq	GM2A:GEMIN2	chr5	151212889	+	chr14	39117999	+	Inf	0	1	TRUE	TRUE	TRUE	a7629bca-cc97-4e61-baa1-c8d0210d93ee	393	PotentialTransSplicing	-
NA12878-DirectRNA_All_Guppy_4.2.2.fastq	DOCK2:PRPF3	chr5	169654486	+	chr1	150349157	+	Inf	0	1	TRUE	TRUE	TRUE	ce2c8b51-9568-49e4-a59f-745e971c669d	170	PotentialTransSplicing	-
NA12878-DirectRNA_All_Guppy_4.2.2.fastq	NPM1:WAC	chr5	171392978	+	chr10	28616173	+	Inf	0	1	TRUE	TRUE	TRUE	3a4e22b3-ed1f-4cdf-9adf-6c6e2eaf6eee	2029	PotentialTransSplicing	-
NA12878-DirectRNA_All_Guppy_4.2.2.fastq	NPM1:TMEM50B	chr5	171392978	+	chr21	33432802	-	Inf	0	1	FALSE	TRUE	TRUE	1c7ea33d-477b-4ce1-8ec8-1841e95a01f1	465	PotentialTransSplicing	-
NA12878-DirectRNA_All_Guppy_4.2.2.fastq	AHRR:MAD1L1	chr5	413433	+	chr7	1936897	-	Inf	0	1	TRUE	TRUE	TRUE	6db8e2fe-62d8-4072-955a-89c71654ad14	1032	PotentialTransSplicing	-
NA12878-DirectRNA_All_Guppy_4.2.2.fastq	SLC38A9:CPSF6	chr5	55697846	-	chr12	69269512	+	Inf	0	1	TRUE	TRUE	TRUE	8dbc6c6e-4691-428c-8164-4baad8fafb11	256	PotentialTransSplicing	-
NA12878-DirectRNA_All_Guppy_4.2.2.fastq	KIF2A:SEC31A	chr5	62355254	+	chr4	82861708	-	Inf	0	1	TRUE	TRUE	TRUE	0153f8d0-5ed4-4e59-9545-fd7da3adcd9e	901	PotentialTransSplicing	-
NA12878-DirectRNA_All_Guppy_4.2.2.fastq	DMGDH:RANBP10	chr5	79235811	-	chr16	67744455	-	Inf	0	1	FALSE	TRUE	TRUE	cd07528e-ad42-40df-81ac-69970ecaef37	164	PotentialTransSplicing	-
NA12878-DirectRNA_All_Guppy_4.2.2.fastq	AMD1:GET4	chr6	110814815	+	chr7	886056	+	Inf	0	1	FALSE	TRUE	TRUE	56082e49-e3e6-4475-8d75-c5074a8d7167	168	PotentialTransSplicing	-
NA12878-DirectRNA_All_Guppy_4.2.2.fastq	MRS2:ZC3H14	chr6	24418578	+	chr14	88574693	+	Inf	0	1	TRUE	TRUE	TRUE	037f0660-5974-43a2-b1de-b6b8179448cd	1180	PotentialTransSplicing	-
NA12878-DirectRNA_All_Guppy_4.2.2.fastq	FLOT1:MALAT1	chr6	30741190	-	chr11	65506386	+	Inf	0	1	FALSE	TRUE	TRUE	55533d1b-d897-4637-9b29-1f5ac643926a	309	PotentialTransSplicing	-
NA12878-DirectRNA_All_Guppy_4.2.2.fastq	MICB:SLC25A10	chr6	31505871	+	chr17	81719831	+	Inf	0	1	FALSE	TRUE	TRUE	d2c4676b-c3f5-42d4-a07e-65594e2ce78d	319	PotentialTransSplicing	-
NA12878-DirectRNA_All_Guppy_4.2.2.fastq	C6orf48:COX7C	chr6	31836517	+	chr5	86620668	+	Inf	0	1	FALSE	TRUE	TRUE	3a642e47-786d-4c6b-8cb1-5f75dd4d6a39	258	PotentialTransSplicing	-
NA12878-DirectRNA_All_Guppy_4.2.2.fastq	ATF6B:NONO	chr6	32120771	-	chrX	71299942	+	Inf	0	1	FALSE	TRUE	TRUE	e3d1e304-fe91-4220-ab05-3025f7fbc842	331	PotentialTransSplicing	-
NA12878-DirectRNA_All_Guppy_4.2.2.fastq	TAPBP:NARS2	chr6	33303955	-	chr11	78571444	-	Inf	0	1	TRUE	TRUE	TRUE	547dbce4-7f22-4e13-86ed-70a00f941ac9	1296	PotentialTransSplicing	-
NA12878-DirectRNA_All_Guppy_4.2.2.fastq	ZFAND3:PRKAR1A	chr6	38116739	+	chr17	68515394	+	Inf	0	1	FALSE	TRUE	TRUE	630a1f71-993c-4ac6-842b-b52b99266481	715	PotentialTransSplicing	-
NA12878-DirectRNA_All_Guppy_4.2.2.fastq	DST:ATG3	chr6	56735228	-	chr3	112553329	-	Inf	0	1	TRUE	TRUE	TRUE	45e555c8-7f01-488a-9f31-664ff86b498c	693	PotentialTransSplicing	-
NA12878-DirectRNA_All_Guppy_4.2.2.fastq	SNHG5:CD48	chr6	85677954	-	chr1	160685189	-	Inf	0	1	FALSE	TRUE	TRUE	d544bfb6-a12d-4ca9-bbd8-c99060decf71	158	PotentialTransSplicing	-
NA12878-DirectRNA_All_Guppy_4.2.2.fastq	RARS2:GPR153	chr6	87516806	-	chr1	6255014	-	Inf	0	1	FALSE	TRUE	TRUE	ead9853c-485b-4dd5-8419-3d409eee29fe	1756	PotentialTransSplicing	-
NA12878-DirectRNA_All_Guppy_4.2.2.fastq	PNISR:FAM120A	chr6	99416349	-	chr9	93543222	+	Inf	0	1	FALSE	TRUE	TRUE	3b0a3e1b-3acb-41af-8c23-22a7339c7274	160	PotentialTransSplicing	-
NA12878-DirectRNA_All_Guppy_4.2.2.fastq	ZCWPW1:TRIP12	chr7	100425030	-	chr2	229803689	-	Inf	0	1	FALSE	TRUE	TRUE	abcd5bcd-a815-40ff-ae64-1c22ec32a2c1	228	PotentialTransSplicing	-
NA12878-DirectRNA_All_Guppy_4.2.2.fastq	IFRD1:HERC4	chr7	112468115	+	chr10	68073686	-	Inf	0	1	FALSE	TRUE	TRUE	4aa1175a-740b-4713-a624-c23e785ce449	923	PotentialTransSplicing	-
NA12878-DirectRNA_All_Guppy_4.2.2.fastq	MDFIC:XRCC4	chr7	114942397	+	chr5	83104910	+	Inf	0	1	FALSE	TRUE	TRUE	7dba5428-4ad9-4f37-beea-81b162adcc3b	455	PotentialTransSplicing	-
NA12878-DirectRNA_All_Guppy_4.2.2.fastq	TNPO3:EPS15	chr7	129054651	-	chr1	51394447	-	Inf	0	1	TRUE	TRUE	TRUE	800db827-baf5-46b5-aa50-a4897cf47031	222	PotentialTransSplicing	-
NA12878-DirectRNA_All_Guppy_4.2.2.fastq	NUPL2:IFIH1	chr7	23187146	+	chr2	162306855	-	Inf	0	1	TRUE	TRUE	TRUE	476a598f-ffad-49dd-aefb-004d5b01ba9b	510	PotentialTransSplicing	-
NA12878-DirectRNA_All_Guppy_4.2.2.fastq	ZMIZ2:TRIM22	chr7	44758108	+	chr11	5698315	+	Inf	0	1	TRUE	TRUE	TRUE	32dc27aa-c0c6-4b6b-845f-cdf93c2d8e4f	975	PotentialTransSplicing	-
NA12878-DirectRNA_All_Guppy_4.2.2.fastq	RNF216:MATR3	chr7	5752846	-	chr5	139314675	+	Inf	0	1	TRUE	TRUE	TRUE	c087cbaa-9f77-40b3-a120-94da8d51dbd9	358	PotentialTransSplicing	-
NA12878-DirectRNA_All_Guppy_4.2.2.fastq	CRCP:ATP6V1E1	chr7	66114970	+	chr22	17594616	-	Inf	0	1	TRUE	TRUE	TRUE	84818e04-94e9-446a-8e9b-5edffadb501c	111	PotentialTransSplicing	-
NA12878-DirectRNA_All_Guppy_4.2.2.fastq	EIF4H:TAF2	chr7	74189918	+	chr8	119732186	-	Inf	0	1	TRUE	TRUE	TRUE	205e7128-aef3-47c8-a7c0-d59a580231da	418	PotentialTransSplicing	-
NA12878-DirectRNA_All_Guppy_4.2.2.fastq	PTPN12:ARPC2	chr7	77600806	+	chr2	218239391	+	Inf	0	1	TRUE	TRUE	TRUE	9b31fd1c-c3d7-4d02-a59d-79d8cb12843a	1017	PotentialTransSplicing	-
NA12878-DirectRNA_All_Guppy_4.2.2.fastq	ADAP1:DAZAP1	chr7	919968	-	chr19	1417500	+	Inf	0	1	FALSE	TRUE	TRUE	2aa96161-fe74-436a-92a9-8f780958968c	564	PotentialTransSplicing	-
NA12878-DirectRNA_All_Guppy_4.2.2.fastq	SGCE:PPP2R2D	chr7	94655990	-	chr10	131940031	+	Inf	0	1	FALSE	TRUE	TRUE	e5aabdd5-5bf5-4020-ad17-826be3730954	133	PotentialTransSplicing	-
NA12878-DirectRNA_All_Guppy_4.2.2.fastq	PABPC1:TIA1	chr8	100709133	-	chr2	70216994	-	Inf	0	1	FALSE	TRUE	TRUE	c42ebacd-f75b-46ea-ba29-547d86c423b0	1778	PotentialTransSplicing	-
NA12878-DirectRNA_All_Guppy_4.2.2.fastq	ZHX1-C8orf76:TPT1	chr8	123267273	-	chr13	45337388	-	Inf	0	1	TRUE	TRUE	TRUE	180eab52-25b0-4a97-8017-3a088f1feaa8	572	PotentialTransSplicing	-
NA12878-DirectRNA_All_Guppy_4.2.2.fastq	RHPN1:RAC2	chr8	143369047	+	chr22	37226803	-	Inf	0	1	FALSE	TRUE	TRUE	ac208d69-f476-4051-84b3-ad937bd4d8b3	168	PotentialTransSplicing	-
NA12878-DirectRNA_All_Guppy_4.2.2.fastq	CCAR2:SFMBT2	chr8	22608065	+	chr10	7163910	-	Inf	0	1	FALSE	TRUE	TRUE	1917e706-b246-4794-ac57-43a5b8f191a5	640	PotentialTransSplicing	-
NA12878-DirectRNA_All_Guppy_4.2.2.fastq	RP11-459E5.1:MX1	chr8	22744741	+	chr21	41441716	+	Inf	0	1	FALSE	TRUE	TRUE	1c570c60-91b1-40db-98c9-186fa389a6e8	305	PotentialTransSplicing	-
NA12878-DirectRNA_All_Guppy_4.2.2.fastq	PTK2B:IRF2BP2	chr8	27454611	+	chr1	234607852	-	Inf	0	1	FALSE	TRUE	TRUE	c8336629-1503-4877-8303-8eff59ee08c0	6886	PotentialTransSplicing	-
NA12878-DirectRNA_All_Guppy_4.2.2.fastq	PROSC:CDC42	chr8	37766355	+	chr1	22091428	+	Inf	0	1	FALSE	TRUE	TRUE	7b17ec0a-0754-4ac2-8b93-d87587a9f919	305	PotentialTransSplicing	-
NA12878-DirectRNA_All_Guppy_4.2.2.fastq	SLC20A2:CREM	chr8	42540915	-	chr10	35206895	+	Inf	0	1	FALSE	TRUE	TRUE	40f67409-1626-44d5-995e-1f2438c30118	629	PotentialTransSplicing	-
NA12878-DirectRNA_All_Guppy_4.2.2.fastq	RPS20:RNF149	chr8	56074060	-	chr2	101271744	-	Inf	0	1	FALSE	TRUE	TRUE	9f052114-2dc6-4c15-b3eb-7ec15c8a94ed	204	PotentialTransSplicing	-
NA12878-DirectRNA_All_Guppy_4.2.2.fastq	MYBL1:ZNF207	chr8	66572482	-	chr17	32369295	+	Inf	0	1	TRUE	TRUE	TRUE	a63ebee7-cc9e-41c4-ad6c-14569dc20d9f	2103	PotentialTransSplicing	-
NA12878-DirectRNA_All_Guppy_4.2.2.fastq	SNHG6:PPP1CC	chr8	66922614	-	chr12	110724764	-	Inf	0	1	FALSE	TRUE	TRUE	eca24f90-d770-4e14-a471-6c705fb05c05	199	PotentialTransSplicing	-
NA12878-DirectRNA_All_Guppy_4.2.2.fastq	DNAJC25-GNG10:LRRC41	chr9	111666946	+	chr1	46298370	-	Inf	0	1	FALSE	TRUE	TRUE	fb87be00-b194-48a9-bc1d-322ac6ef83b6	216	PotentialTransSplicing	-
NA12878-DirectRNA_All_Guppy_4.2.2.fastq	CDK5RAP2:NCAPG	chr9	120439399	-	chr4	17837627	+	Inf	0	1	TRUE	TRUE	TRUE	75066c91-4dc5-4972-9fdb-b7aa845ade07	316	PotentialTransSplicing	-
NA12878-DirectRNA_All_Guppy_4.2.2.fastq	NR6A1:COMMD1	chr9	124733308	-	chr2	62135831	+	Inf	0	1	FALSE	TRUE	TRUE	0407cc7d-baa5-44bd-ac70-7055ca21c982	303	PotentialTransSplicing	-
NA12878-DirectRNA_All_Guppy_4.2.2.fastq	RPL12:B3GAT3	chr9	127449281	-	chr11	62615799	-	Inf	0	1	FALSE	TRUE	TRUE	730d632a-8ca2-4236-969a-53bacbb528b2	352	PotentialTransSplicing	-
NA12878-DirectRNA_All_Guppy_4.2.2.fastq	RPL12:PUS1	chr9	127449281	-	chr12	131943539	+	Inf	0	1	FALSE	TRUE	TRUE	a9973965-f76f-4fe4-9965-a3b44d7e2f2c	354	PotentialTransSplicing	-
NA12878-DirectRNA_All_Guppy_4.2.2.fastq	ZDHHC21:AHSA2	chr9	14680033	-	chr2	61186446	+	Inf	0	1	FALSE	TRUE	TRUE	47736910-93ab-41cc-890a-8746deb084b7	419	PotentialTransSplicing	-
NA12878-DirectRNA_All_Guppy_4.2.2.fastq	UBAP2:NPEPPS	chr9	33998787	-	chr17	47619737	+	Inf	0	1	TRUE	TRUE	TRUE	edca823f-c3b3-4425-84d3-ac67e9ba2f06	131	PotentialTransSplicing	-
NA12878-DirectRNA_All_Guppy_4.2.2.fastq	VCP:PHB2	chr9	35061577	-	chr12	6968021	-	Inf	0	1	TRUE	TRUE	TRUE	92f1c8b8-8755-4c7f-9f17-19e8aba2cbed	1440	PotentialTransSplicing	-
NA12878-DirectRNA_All_Guppy_4.2.2.fastq	PAX5:BCAS3	chr9	36966549	-	chr17	60947219	+	Inf	0	1	FALSE	TRUE	TRUE	2cb10984-da5e-4895-881a-00fed92beb3a	329	PotentialTransSplicing	-
NA12878-DirectRNA_All_Guppy_4.2.2.fastq	RP11-613M10.9:PPA2	chr9	37899829	-	chr4	105399164	-	Inf	0	1	FALSE	TRUE	TRUE	44b62cf4-61de-4b6c-81e4-c8c7176ee471	125	PotentialTransSplicing	-
NA12878-DirectRNA_All_Guppy_4.2.2.fastq	C9orf89:NVL	chr9	93107816	+	chr1	224227670	-	Inf	0	1	TRUE	TRUE	TRUE	8ac56e38-0d04-4ea7-b108-485314c5dba0	271	PotentialTransSplicing	-
NA12878-DirectRNA_All_Guppy_4.2.2.fastq	P2RY8:TNPO3	chrX	1536921	-	chr7	128957315	-	Inf	0	1	FALSE	TRUE	TRUE	9f88fed1-e78a-46c3-a685-4faef4f45cc5	200	PotentialTransSplicing	-
NA12878-DirectRNA_All_Guppy_4.2.2.fastq	CA5B:PSMB1	chrX	15688858	+	chr6	170549113	-	Inf	0	1	FALSE	TRUE	TRUE	c2a53f05-b0bd-46bd-99c6-6026b22a305d	254	PotentialTransSplicing	-
NA12878-DirectRNA_All_Guppy_4.2.2.fastq	CDKL5:PMPCA	chrX	18608912	+	chr9	136416951	+	Inf	0	1	TRUE	TRUE	TRUE	cbe480c0-d91e-43bc-97ff-740fcbeb0ab3	538	PotentialTransSplicing	-
NA12878-DirectRNA_All_Guppy_4.2.2.fastq	NONO:MIS18BP1	chrX	71297461	+	chr14	45204453	-	Inf	0	1	FALSE	TRUE	TRUE	7d72b90a-ea0a-4f3c-a3ce-04227d9c7991	292	PotentialTransSplicing	-
