# Supplementary material for: JAFFAL: detecting fusion genes with long-read transcriptome sequencing
Source: Genome Biol. 2022 Jan 6;23:10. doi: 10.1186/s13059-021-02588-5 (PMC8739696; doi:10.1186/s13059-021-02588-5)
Supplement: Supplementary file 4 — Additional file 4: Table S5. Output from JAFFAL applied to the MCF-7, K562, HCT-116 and A549 ONT datasets. [file 13059_2021_2588_MOESM4_ESM.xlsx]

## Sheet: Table S5
sample	fusion genes	chrom1	base1	strand1	chrom2	base2	strand2	gap (kb)	spanning pairs	spanning reads	inframe	aligns	rearrangement	contig	contig break	classification	known
SGNex_MCF7_ONT_all.fastq	BCAS4:BCAS3	chr20	50795173	+	chr17	61368327	+	Inf	0	2855	FALSE	TRUE	TRUE	0007b64a-a05e-4d7a-a0e9-0ba8381372a6	1280	HighConfidence	Yes
SGNex_MCF7_ONT_all.fastq	RPS6KB1:VMP1	chr17	59914703	+	chr17	59839768	+	74.929	0	1359	TRUE	TRUE	TRUE	0047e1d2-8188-41a7-9abc-d5b8a564073c	429	HighConfidence	Yes
SGNex_MCF7_ONT_all.fastq	AC099850.1:VMP1	chr17	59107591	+	chr17	59838295	+	730.706	0	885	FALSE	TRUE	FALSE	00d967d5-82c0-4dd2-8406-951f66ff665d	414	HighConfidence	-
SGNex_Hct116_ONT_all.fastq	COMMD10:AP3S1	chr5	116092695	+	chr5	115895087	+	197.604	0	263	FALSE	TRUE	TRUE	0427caf9-ed7b-479d-9a68-6ed650d873bc	966	HighConfidence	Yes
SGNex_Hct116_ONT_all.fastq	COMMD10:AP3S1	chr5	116092700	+	chr5	115895087	+	197.612	0	247	TRUE	TRUE	TRUE	00948889-7cc1-4b67-9413-1ed40050e103	484	HighConfidence	Yes
SGNex_MCF7_ONT_all.fastq	SLC25A24:NBPF6	chr1	108161182	-	chr1	108470597	+	309.418	0	181	TRUE	TRUE	TRUE	0a73c89b-1ad8-4c9b-bd06-606beee47b6d	1288	HighConfidence	Yes
SGNex_MCF7_ONT_all.fastq	ARFGEF2:SULF2	chr20	48922010	+	chr20	47736942	-	1185.07	0	159	TRUE	TRUE	TRUE	0343d1d6-66b3-47a9-a9e4-5bb12f93df6d	727	HighConfidence	Yes
SGNex_MCF7_ONT_all.fastq	SYTL2:PICALM	chr11	85757625	-	chr11	85974812	-	217.186	0	123	FALSE	TRUE	TRUE	00996be4-282d-4dfb-abd4-8baeab9478b3	1527	HighConfidence	Yes
SGNex_K562_ONT_all.fastq	BAG6:SLC44A4	chr6	31651656	-	chr6	31865784	-	214.126	0	110	FALSE	TRUE	TRUE	02b01511-4e63-49a1-a047-5f4dc6cfe879	1122	HighConfidence	-
SGNex_HepG2_ONT_all.fastq	LMO7:UCHL3	chr13	75636726	+	chr13	75604769	+	31.954	0	77	FALSE	TRUE	TRUE	0460eda1-2c7c-4d35-9ac0-b6a2e9546820	445	HighConfidence	Yes
SGNex_K562_ONT_all.fastq	HBG2:HBE1	chr11	5505351	-	chr11	5270156	-	235.208	0	77	FALSE	TRUE	FALSE	02b98f18-c61f-43fd-a6bd-19401fc0cc86	353	HighConfidence	-
SGNex_MCF7_ONT_all.fastq	RPS6KB1:VMP1	chr17	59912804	+	chr17	59839768	+	73.034	0	49	TRUE	TRUE	TRUE	04e94f64-6101-4877-9b01-fea5ffe75b11	337	HighConfidence	Yes
SGNex_MCF7_ONT_all.fastq	ATP1A1:ZFP64	chr1	116396734	+	chr20	52052132	-	Inf	0	46	FALSE	TRUE	TRUE	04915cfc-068d-45c6-9959-31089c5c0c26	1399	HighConfidence	-
SGNex_A549_ONT_all.fastq	RICTOR:FYB	chr5	39074111	-	chr5	39141141	-	67.027	0	42	FALSE	TRUE	TRUE	067d0251-f794-4705-b237-637fe52050d2	200	HighConfidence	-
SGNex_Hct116_ONT_all.fastq	PANK2:MAVS	chr20	3889728	+	chr20	3854558	+	35.168	0	41	FALSE	TRUE	TRUE	0bf3cc6b-e80c-4cb7-b173-8444b60652f0	363	HighConfidence	-
SGNex_MCF7_ONT_all.fastq	AHCYL1:RAD51C	chr1	109985172	+	chr17	58734118	+	Inf	0	40	TRUE	TRUE	TRUE	029d44ce-f599-41de-9a3f-117cc484e9bc	339	HighConfidence	Yes
SGNex_MCF7_ONT_all.fastq	MYO6:SENP6	chr6	75749423	+	chr6	75678583	+	70.837	0	39	FALSE	TRUE	TRUE	0975c619-8dce-4b80-90d1-f3934f41ddb8	165	HighConfidence	Yes
SGNex_Hct116_ONT_all.fastq	RP11-96H19.1:RP11-446N19.1	chr12	46387972	+	chr12	46652390	+	264.428	0	39	FALSE	TRUE	FALSE	25825b64-239e-47fd-9e98-ed8265fdac84	318	HighConfidence	-
SGNex_MCF7_ONT_all.fastq	BCAS4:BCAS3	chr20	50795173	+	chr17	61353588	+	Inf	0	39	FALSE	TRUE	TRUE	076959c5-65f8-419b-8d62-542cddcf0b30	2047	HighConfidence	Yes
SGNex_MCF7_ONT_all.fastq	RPS6KB1:VMP1	chr17	59914703	+	chr17	59838295	+	76.406	0	36	FALSE	TRUE	TRUE	10f14076-7258-4f48-8f8c-9891530c54d1	432	HighConfidence	Yes
SGNex_MCF7_ONT_all.fastq	RSBN1:AP4B1-AS1	chr1	113811710	-	chr1	113899872	+	88.161	0	36	FALSE	TRUE	TRUE	0fb9d9c1-0f3d-4887-a460-449f01d572b2	772	HighConfidence	-
SGNex_MCF7_ONT_all.fastq	TXLNG:SYAP1	chrX	16786589	+	chrX	16735227	+	51.361	0	35	FALSE	TRUE	TRUE	0434c138-459f-4e78-a1c3-38bef18438bc	1010	HighConfidence	Yes
SGNex_MCF7_ONT_all.fastq	BCAS4:ZMYND8	chr20	50795173	+	chr20	47221474	-	3573.7	0	34	FALSE	TRUE	TRUE	04ce6e4b-65a7-466f-849d-76f169e72271	626	HighConfidence	Yes
SGNex_A549_ONT_all.fastq	SCAMP2:WDR72	chr15	74845473	-	chr15	53706074	-	21139.4	0	28	TRUE	TRUE	FALSE	319721cf-dd3d-4303-9511-dbee0ee96875	1056	HighConfidence	Yes
SGNex_K562_ONT_all.fastq	BCR:ABL1	chr22	23290413	+	chr9	130854064	+	Inf	0	27	TRUE	TRUE	TRUE	35fc0c7f-7c48-481a-8120-425a4c679269	301	HighConfidence	Yes
SGNex_A549_ONT_all.fastq	ACACA:PLXDC1	chr17	37330173	-	chr17	39109391	-	1779.21	0	26	FALSE	TRUE	TRUE	29ffd8c3-9077-4d8b-b86a-18eff4477c31	439	HighConfidence	-
SGNex_MCF7_ONT_all.fastq	GIGYF2:EIF4E2	chr2	232703489	+	chr2	232580904	+	122.579	0	25	FALSE	TRUE	TRUE	04774976-b73a-4558-84d8-cccbdb0616c1	593	HighConfidence	Yes
SGNex_K562_ONT_all.fastq	NUP214:XKR3	chr9	131199015	+	chr22	16808083	-	Inf	0	25	FALSE	TRUE	TRUE	1f698deb-d3e2-4f06-b544-31ce5d00cc1d	1615	HighConfidence	Yes
SGNex_MCF7_ONT_all.fastq	SEZ6L2:GPM6A	chr16	29897853	-	chr4	175781297	-	Inf	0	24	FALSE	TRUE	TRUE	3da18c81-4fd5-436f-82a0-39950cfe843d	209	HighConfidence	-
SGNex_MCF7_ONT_all.fastq	GATAD2B:NUP210L	chr1	153922733	-	chr1	154027597	-	104.858	0	23	FALSE	TRUE	TRUE	08ad5665-60cf-4541-b0c8-43608e59abc9	197	HighConfidence	Yes
SGNex_K562_ONT_all.fastq	RP11-96H19.1:RP11-446N19.1	chr12	46387972	+	chr12	46652390	+	264.428	0	23	FALSE	TRUE	FALSE	097cc1e8-118c-44e0-a26b-187f1afa0e40	339	HighConfidence	-
SGNex_MCF7_ONT_all.fastq	PAPOLA:AK7	chr14	96502600	+	chr14	96437835	+	64.757	0	22	FALSE	TRUE	TRUE	06134864-e5b0-46c4-a1c6-4771d498d0a9	1829	HighConfidence	Yes
SGNex_MCF7_ONT_all.fastq	RP11-96H19.1:RP11-446N19.1	chr12	46387972	+	chr12	46652390	+	264.428	0	22	FALSE	TRUE	FALSE	0be0c23d-408c-47be-9fdd-75388cf43519	243	HighConfidence	-
SGNex_MCF7_ONT_all.fastq	SMARCA4:CARM1	chr19	10986593	+	chr19	10904951	+	81.641	0	20	TRUE	TRUE	TRUE	0ca8f937-faa9-4bbd-aceb-ddb9966e00b6	860	HighConfidence	Yes
SGNex_Hct116_ONT_all.fastq	SPAG9:MBTD1	chr17	51120354	-	chr17	51201696	-	81.339	0	18	TRUE	TRUE	TRUE	44b5fd48-b126-462c-b35e-ec5489c071eb	668	HighConfidence	Yes
SGNex_MCF7_ONT_all.fastq	TANC2:CA4	chr17	63074014	+	chr17	60155314	+	2918.7	0	18	TRUE	TRUE	TRUE	17f2430e-2ca1-491a-b593-1efe6f4299c8	994	HighConfidence	-
SGNex_MCF7_ONT_all.fastq	DEPDC1B:ELOVL7	chr5	60638750	-	chr5	60757645	-	118.891	0	17	TRUE	TRUE	TRUE	115607dc-31e7-4c03-bf0a-c951657ef165	930	HighConfidence	Yes
SGNex_Hct116_ONT_all.fastq	C15orf57:CBX3	chr15	40562772	-	chr7	26201765	+	Inf	0	17	FALSE	TRUE	TRUE	6765471b-fd94-42f9-83e8-fc5f69c196ea	364	HighConfidence	-
SGNex_MCF7_ONT_all.fastq	TBL1XR1:RGS17	chr3	177197121	-	chr6	153044043	-	Inf	0	17	FALSE	TRUE	TRUE	0643a76b-6b09-4e32-84da-7edb6e76fbd0	1323	HighConfidence	Yes
SGNex_MCF7_ONT_all.fastq	GATAD2B:NUP210L	chr1	153922733	-	chr1	154030054	-	107.317	0	15	FALSE	TRUE	TRUE	1eb12db9-c868-4ee9-afa3-450d306e5401	175	HighConfidence	Yes
SGNex_MCF7_ONT_all.fastq	NEMF:LINC01588	chr14	49851563	-	chr14	49992873	-	141.303	0	15	FALSE	TRUE	TRUE	1851adfa-d467-464c-af25-3a464e3f7d7e	475	HighConfidence	-
SGNex_MCF7_ONT_all.fastq	MYO9B:FCHO1	chr19	17102557	+	chr19	17770425	+	667.871	0	15	TRUE	TRUE	FALSE	02e35e33-6e43-4229-8631-322666e81f0c	1714	HighConfidence	Yes
SGNex_MCF7_ONT_all.fastq	BCAS4:BCAS3	chr20	50795173	+	chr17	61391977	+	Inf	0	15	FALSE	TRUE	TRUE	1ceb4cd3-8dbc-4ca1-8dba-de3f6a5d49e9	919	HighConfidence	Yes
SGNex_HepG2_ONT_all.fastq	USP42:AIMP2	chr7	6115523	+	chr7	6015146	+	100.375	0	14	FALSE	TRUE	TRUE	0e118e26-74ef-4ae8-8f25-d36f3a66aa9e	509	HighConfidence	-
SGNex_MCF7_ONT_all.fastq	ESR1:CCDC170	chr6	151702005	+	chr6	151573174	+	128.827	0	13	FALSE	TRUE	TRUE	20bdff5a-49f0-47b6-ad99-9601a03be586	2313	HighConfidence	Yes
SGNex_Hct116_ONT_all.fastq	TCF7L2:RP11-57H14.3	chr10	113040126	+	chr10	112888735	+	151.389	0	13	FALSE	TRUE	TRUE	04209435-8531-4a9d-8d8f-890419809e11	957	HighConfidence	-
SGNex_MCF7_ONT_all.fastq	GBF1:MACROD2	chr10	102260116	+	chr20	14684843	+	Inf	0	13	TRUE	TRUE	TRUE	1e1738bf-8a10-4a62-b11b-217fbaccb6c9	494	HighConfidence	-
SGNex_K562_ONT_all.fastq	BAG6:SLC44A4	chr6	31651656	-	chr6	31865601	-	213.942	0	12	FALSE	TRUE	TRUE	0fdbaaef-6e1b-41c1-9b6e-82c14641ee96	1177	HighConfidence	-
SGNex_MCF7_ONT_all.fastq	BCAS4:BCAS3	chr20	50795173	+	chr17	61354362	+	Inf	0	12	FALSE	TRUE	TRUE	2b72d0f8-8907-4cf4-a3dd-d3fab9a719b9	222	HighConfidence	Yes
SGNex_MCF7_ONT_all.fastq	ATXN7L3:FAM171A2	chr17	44198020	-	chr17	44356588	-	158.565	0	11	FALSE	TRUE	TRUE	33ca3ede-9758-4d07-ad51-333cad8ad617	302	HighConfidence	Yes
SGNex_Hct116_ONT_all.fastq	HBG2:HBE1	chr11	5505351	-	chr11	5270156	-	235.2	0	11	FALSE	TRUE	FALSE	0a2772fc-ff45-4d22-92a8-26adf87685a1	359	HighConfidence	-
SGNex_K562_ONT_all.fastq	KANSL1:ARL17A	chr17	46094560	-	chr17	46570869	-	476.305	0	9	FALSE	TRUE	TRUE	0cf5dcd9-3013-49b0-bb95-b195d7f9e318	1970	HighConfidence	Yes
SGNex_A549_ONT_all.fastq	ZNF43:RP11-69H14.6	chr19	21836036	-	chr15	22030926	+	Inf	0	9	FALSE	TRUE	TRUE	0c9c1034-6ac5-4fab-9e31-ad4207d5117d	820	HighConfidence	-
SGNex_MCF7_ONT_all.fastq	SMARCC1:EMCN	chr3	47738029	-	chr4	100570325	-	Inf	0	9	FALSE	TRUE	TRUE	673de37b-c376-40d0-a6be-e77173a5dac9	1115	HighConfidence	-
SGNex_MCF7_ONT_all.fastq	RPS6KB1:VMP1	chr17	59893325	+	chr17	59838295	+	55.017	0	8	FALSE	TRUE	TRUE	d17157a4-047b-426a-98cf-5e492909d5e1	198	HighConfidence	Yes
SGNex_MCF7_ONT_all.fastq	GCN1L1:MSI1	chr12	120190298	-	chr12	120347514	-	157.213	0	8	TRUE	TRUE	TRUE	461a615a-89d3-476b-b99d-3e1772c4a63e	114	HighConfidence	-
SGNex_K562_ONT_all.fastq	HBG2:HBE1	chr11	5505351	-	chr11	5281951	-	223.405	0	8	FALSE	TRUE	FALSE	64473c50-1311-4631-8885-10f29d4cd082	284	HighConfidence	-
SGNex_A549_ONT_all.fastq	RP11-96H19.1:RP11-446N19.1	chr12	46387972	+	chr12	46652390	+	264.425	0	8	FALSE	TRUE	FALSE	1b80faf4-2d7c-4f8b-9f01-67e4adb12e26	259	HighConfidence	-
SGNex_MCF7_ONT_all.fastq	RPS6KB1:VMP1	chr17	59893325	+	chr17	59808796	+	84.522	0	7	TRUE	TRUE	TRUE	a1dfef45-7af4-4ea9-a037-ed3a45b89f96	1163	HighConfidence	Yes
SGNex_MCF7_ONT_all.fastq	RSBN1:AP4B1-AS1	chr1	113811710	-	chr1	113897868	+	86.155	0	7	FALSE	TRUE	TRUE	59e3917a-0d40-4c32-a51d-2b47986daf53	537	HighConfidence	-
SGNex_MCF7_ONT_all.fastq	GIGYF2:EIF4E2	chr2	232703489	+	chr2	232574263	+	129.221	0	7	FALSE	TRUE	TRUE	12682f59-d5d5-457c-ba9d-b6f4f909ad0c	261	HighConfidence	Yes
SGNex_Hct116_ONT_all.fastq	TCF7L2:RP11-57H14.3	chr10	113040126	+	chr10	112905977	+	134.147	0	7	FALSE	TRUE	TRUE	199f8252-038d-4406-88c0-723794a59d95	1051	HighConfidence	-
SGNex_MCF7_ONT_all.fastq	RP11-15E18.1:LPPR5	chr17	60526501	+	chr1	98956741	-	Inf	0	7	FALSE	TRUE	TRUE	118c7273-5e74-4c03-8693-30a63b968c43	1366	HighConfidence	-
SGNex_Hct116_ONT_all.fastq	PANK2:MAVS	chr20	3891411	+	chr20	3854558	+	36.848	0	6	FALSE	TRUE	TRUE	3a75232e-5807-46a5-9090-2c868b4b4768	1065	HighConfidence	-
SGNex_Hct116_ONT_all.fastq	LINC00511:SLC39A11	chr17	72592203	-	chr17	72649268	-	57.056	0	6	FALSE	TRUE	TRUE	653a1468-9ea7-45a2-a953-ccc3886d613b	608	HighConfidence	-
SGNex_MCF7_ONT_all.fastq	AC005037.3:NIF3L1	chr2	200963630	+	chr2	200893246	+	70.382	0	6	FALSE	TRUE	TRUE	dc3d7393-7785-45e7-8570-e58428c27bfe	405	HighConfidence	-
SGNex_K562_ONT_all.fastq	C16orf87:ORC6	chr16	46824386	-	chr16	46693093	+	131.296	0	6	FALSE	TRUE	TRUE	b46fe733-98a6-4f8c-9ad0-90de4088d35d	196	HighConfidence	-
SGNex_MCF7_ONT_all.fastq	PRSS23:SLC35C1	chr11	86823593	+	chr11	45810776	+	41012.8	0	6	FALSE	TRUE	TRUE	8a54bf50-c408-4fac-ae27-d14ecfda50e2	859	HighConfidence	-
SGNex_MCF7_ONT_all.fastq	TBL1XR1:RGS17	chr3	177131363	-	chr6	153044043	-	Inf	0	6	FALSE	TRUE	TRUE	a43ea023-f687-4fea-922a-75777cf131dc	454	HighConfidence	Yes
SGNex_MCF7_ONT_all.fastq	TTC6:RP11-356O9.1	chr14	37596008	+	chr14	37578704	+	17.303	0	5	FALSE	TRUE	TRUE	2f8198f2-79dd-4b75-8854-501de53ce7bc	221	HighConfidence	-
SGNex_MCF7_ONT_all.fastq	PNPLA7:DPH7	chr9	137515379	-	chr9	137555648	-	40.265	0	5	TRUE	TRUE	TRUE	a907f50c-c6d6-402a-b050-f42c4c0d0668	812	HighConfidence	Yes
SGNex_A549_ONT_all.fastq	STAG3L5P-PVRIG2P-PILRB:GATS	chr7	100338889	+	chr7	100213133	-	125.753	0	5	FALSE	TRUE	TRUE	2d9f087a-06e7-407f-8a37-215e201be475	407	HighConfidence	-
SGNex_K562_ONT_all.fastq	C16orf87:ORC6	chr16	46824386	-	chr16	46695562	+	128.827	0	5	FALSE	TRUE	TRUE	2b69b3a0-2bce-4783-b3c3-f6686092ebcc	389	HighConfidence	-
SGNex_MCF7_ONT_all.fastq	NRIP1:AF127936.9	chr21	15064745	-	chr21	14857708	-	207.04	0	5	FALSE	TRUE	FALSE	22cd1476-be0b-47a1-b220-822eb2ba8662	130	HighConfidence	-
SGNex_HepG2_ONT_all.fastq	RP11-680G10.1:GSE1	chr16	85357643	+	chr16	85633914	+	276.274	0	5	FALSE	TRUE	FALSE	6a938e83-85f6-49a2-99b3-86a1bc0ab1c9	2756	HighConfidence	-
SGNex_A549_ONT_all.fastq	RP11-123O10.4:GRIP1	chr12	67069050	-	chr12	66596927	-	472.126	0	5	FALSE	TRUE	FALSE	0a9e1540-a636-48c6-b476-b6244cb870fa	656	HighConfidence	-
SGNex_MCF7_ONT_all.fastq	AC099850.1:VMP1	chr17	59107591	+	chr17	59834012	+	726.424	0	5	FALSE	TRUE	FALSE	4036f28d-3ad4-4b7c-a9c0-e1fe59c31cbd	1753	HighConfidence	-
SGNex_A549_ONT_all.fastq	ACACA:PLXDC1	chr17	37289418	-	chr17	39109391	-	1819.97	0	5	FALSE	TRUE	TRUE	44937bdb-139f-48f6-8066-58f31f749f79	1969	HighConfidence	-
SGNex_A549_ONT_all.fastq	NCEH1:MUC13	chr3	172710847	-	chr3	124939520	-	47771.3	0	5	FALSE	TRUE	FALSE	12a32577-d714-4e38-8d65-e2bfa2d509a8	187	HighConfidence	-
SGNex_MCF7_ONT_all.fastq	PARD6B:BCAS3	chr20	50731852	+	chr17	61368327	+	Inf	0	5	FALSE	TRUE	TRUE	29bb7981-10d6-44ff-a7eb-79ac8d1ff807	361	HighConfidence	-
SGNex_Hct116_ONT_all.fastq	MANBA:UBE2D3	chr4	102760718	-	chr4	102809855	-	49.134	0	4	TRUE	TRUE	TRUE	9c12bca0-d0b2-4506-ae5f-1411a6a645b7	248	HighConfidence	-
SGNex_Hct116_ONT_all.fastq	SCARB1:UBC	chr12	124863595	-	chr12	124913774	-	50.175	0	4	TRUE	TRUE	TRUE	2475ff4b-9354-4172-953b-ace60173e74b	253	HighConfidence	-
SGNex_MCF7_ONT_all.fastq	RPS6KB1:VMP1	chr17	59910611	+	chr17	59839768	+	70.842	0	4	FALSE	TRUE	TRUE	304364a0-44e7-4311-baa8-dea24272aa69	493	HighConfidence	Yes
SGNex_MCF7_ONT_all.fastq	KDM2A:C11orf86	chr11	67121358	+	chr11	66976180	+	145.176	0	4	TRUE	TRUE	TRUE	4e3006f8-4b04-445c-912f-5e839570ac2a	868	HighConfidence	-
SGNex_MCF7_ONT_all.fastq	GTF2I:GTF2IRD1	chr7	74691108	+	chr7	74539879	+	151.227	0	4	FALSE	TRUE	TRUE	cc25322f-aac0-4032-a0f9-3a8f6a0f582e	340	HighConfidence	Yes
SGNex_MCF7_ONT_all.fastq	ANKHD1:CYSTM1	chr5	140449305	+	chr5	140243305	+	205.998	0	4	FALSE	TRUE	TRUE	5a157e81-34b4-4f46-a0c7-7e472397159c	360	HighConfidence	Yes
SGNex_Hct116_ONT_all.fastq	GDAP1:FLJ39080	chr8	74363053	+	chr8	74612853	+	249.805	0	4	FALSE	TRUE	FALSE	1260c335-5894-4c80-aabe-d9150c642f4a	210	HighConfidence	-
SGNex_HepG2_ONT_all.fastq	RP11-96H19.1:RP11-446N19.1	chr12	46387972	+	chr12	46652390	+	264.428	0	4	FALSE	TRUE	FALSE	44daefcd-e803-4525-ac90-dac77844b181	657	HighConfidence	-
SGNex_A549_ONT_all.fastq	MIR4435-1HG:ANAPC1	chr2	111494885	-	chr2	111777057	-	282.168	0	4	FALSE	TRUE	TRUE	2e0fc44d-7d9c-40ae-b179-24bc36d44105	708	HighConfidence	-
SGNex_MCF7_ONT_all.fastq	GNGT1:AC002076.10	chr7	93591771	+	chr7	93893242	+	301.48	0	4	FALSE	TRUE	FALSE	b9dd096b-f2ca-425c-ad6d-29b73d8519fb	492	HighConfidence	-
SGNex_MCF7_ONT_all.fastq	RP11-145E5.5:CDKN2B-AS1	chr9	21818202	+	chr9	22120504	+	302.304	0	4	FALSE	TRUE	FALSE	0127d078-f4d1-4eb6-b35c-ce02c6e58c3d	502	HighConfidence	-
SGNex_Hct116_ONT_all.fastq	BUB3:RP11-282I1.1	chr10	123162828	+	chr10	123488923	+	326.101	0	4	FALSE	TRUE	FALSE	77138beb-b5ce-41b1-aa09-b9b08ab4cf4c	1052	HighConfidence	-
SGNex_MCF7_ONT_all.fastq	MSL2:STAG1	chr3	136194972	-	chr3	136630981	-	436.001	0	4	FALSE	TRUE	TRUE	4edab8b3-51ef-410b-983d-7b336f54f137	696	HighConfidence	Yes
SGNex_MCF7_ONT_all.fastq	RP11-123O10.4:GRIP1	chr12	67069050	-	chr12	66596927	-	472.126	0	4	FALSE	TRUE	FALSE	6dae1f2f-fc18-4e25-b609-bb6129ed28f6	1168	HighConfidence	-
SGNex_MCF7_ONT_all.fastq	HIPK1:DENND2C	chr1	113941459	+	chr1	114618482	-	677.026	0	4	FALSE	TRUE	TRUE	51ba50fe-7db2-4ec0-bc2d-90d80d52331f	693	HighConfidence	-
SGNex_MCF7_ONT_all.fastq	BCAS4:ZMYND8	chr20	50795173	+	chr20	47210897	-	3584.28	0	4	FALSE	TRUE	TRUE	088781ee-2181-4751-b931-4d9658455694	501	HighConfidence	Yes
SGNex_A549_ONT_all.fastq	ZNF43:RP11-983G14.1	chr19	21836036	-	chr15	21595606	+	Inf	0	4	FALSE	TRUE	TRUE	99f5c719-7620-4b39-9f69-3a3ec506400c	772	HighConfidence	-
SGNex_MCF7_ONT_all.fastq	PSMC2:EIF2B3	chr7	103362758	+	chr1	44857807	-	Inf	0	4	FALSE	TRUE	TRUE	77379ff3-50fd-4fe8-b4ed-5d228e63b6e9	311	HighConfidence	-
SGNex_MCF7_ONT_all.fastq	TAF4:BRIP1	chr20	62064451	-	chr17	61849256	-	Inf	0	4	TRUE	TRUE	TRUE	ec2a6978-180e-4d62-bacc-3c6fb41be87d	2087	HighConfidence	Yes
SGNex_Hct116_ONT_all.fastq	PANK2:MAVS	chr20	3889728	+	chr20	3857635	+	32.089	0	3	FALSE	TRUE	TRUE	9b456247-45ec-4671-8a87-cf9abe286510	892	HighConfidence	-
SGNex_MCF7_ONT_all.fastq	MLF1:RSRC1	chr3	158571347	+	chr3	158537092	+	34.253	0	3	FALSE	TRUE	TRUE	6b558369-fa01-4f06-aaaa-b5306a2da857	201	HighConfidence	Yes
SGNex_MCF7_ONT_all.fastq	SLC25A24:NBPF4	chr1	108181941	-	chr1	108223746	-	41.802	0	3	FALSE	TRUE	TRUE	4d6e09bb-43e5-47d7-a7ca-2de4574d3017	495	HighConfidence	-
SGNex_HepG2_ONT_all.fastq	SCARB1:UBC	chr12	124863595	-	chr12	124913774	-	50.176	0	3	TRUE	TRUE	TRUE	5a7b6e69-fa16-43c9-bc76-e2d44158d67d	288	HighConfidence	-
SGNex_K562_ONT_all.fastq	CEP70:FAIM	chr3	138570318	-	chr3	138621407	+	51.086	0	3	TRUE	TRUE	TRUE	c6996fa6-3f5b-4213-90a5-bddcf04c4751	920	HighConfidence	-
SGNex_Hct116_ONT_all.fastq	SPAG9:MBTD1	chr17	51120354	-	chr17	51193016	-	72.659	0	3	TRUE	TRUE	TRUE	04141a1b-7a82-401e-821e-ad6376a727de	334	HighConfidence	Yes
SGNex_MCF7_ONT_all.fastq	RPS6KB1:VMP1	chr17	59912804	+	chr17	59838295	+	74.502	0	3	FALSE	TRUE	TRUE	2f5ab082-1d7e-4624-86dc-55596fdc8323	270	HighConfidence	Yes
SGNex_MCF7_ONT_all.fastq	DNAJB6:UBE3C	chr7	157363270	+	chr7	157253954	+	109.314	0	3	FALSE	TRUE	TRUE	c0b7d6d5-549a-4313-9829-de65fe461c14	1052	HighConfidence	Yes
SGNex_MCF7_ONT_all.fastq	RP11-662G23.1:C8orf88	chr8	90859059	-	chr8	90971141	-	112.076	0	3	FALSE	TRUE	TRUE	e40d155d-f12d-4151-a9f8-78044f47eee9	269	HighConfidence	-
SGNex_MCF7_ONT_all.fastq	ESR1:CCDC170	chr6	151702005	+	chr6	151585889	+	116.11	0	3	FALSE	TRUE	TRUE	4dc43561-1569-4ed8-800d-18122a6193ac	1977	HighConfidence	Yes
SGNex_MCF7_ONT_all.fastq	EIF3H:RAD21	chr8	116726016	-	chr8	116866761	-	140.738	0	3	FALSE	TRUE	TRUE	da7d1bbe-b2e7-4336-a73d-7d5d2e92455d	3549	HighConfidence	Yes
SGNex_MCF7_ONT_all.fastq	ZKSCAN5:ARPC1A	chr7	99506458	+	chr7	99344293	+	162.161	0	3	FALSE	TRUE	TRUE	62308bd7-7773-4dc1-b4b9-10e2679620ee	1308	HighConfidence	-
SGNex_Hct116_ONT_all.fastq	AC097721.2:NXPH2	chr2	138500755	-	chr2	138671665	-	170.908	0	3	FALSE	TRUE	TRUE	01aeef5c-89a1-47f4-8063-1f17cd4fd648	2529	HighConfidence	-
SGNex_Hct116_ONT_all.fastq	SPSB3:RPS2	chr16	1781358	-	chr16	1963256	-	181.89	0	3	TRUE	TRUE	TRUE	7f93e463-4130-4db9-9434-f574ef1b208c	250	HighConfidence	-
SGNex_Hct116_ONT_all.fastq	NDUFV3:U2AF1	chr21	42897047	+	chr21	43095743	-	198.697	0	3	TRUE	TRUE	TRUE	2bb56268-0795-4066-9729-e812e80b4c6b	165	HighConfidence	-
SGNex_K562_ONT_all.fastq	C10orf76:KCNIP2	chr10	102040013	-	chr10	101829199	-	210.82	0	3	FALSE	TRUE	FALSE	5c8dc907-1180-4794-be3b-6274349531fc	2152	HighConfidence	-
SGNex_HepG2_ONT_all.fastq	HBG2:HBE1	chr11	5505351	-	chr11	5270156	-	235.2	0	3	FALSE	TRUE	FALSE	6d24d5fd-c0dc-4ae2-b5e5-dc4c23237967	396	HighConfidence	-
SGNex_Hct116_ONT_all.fastq	CTD-2215E18.1:LINC01340	chr5	97431900	+	chr5	97668551	+	236.654	0	3	FALSE	TRUE	FALSE	22c71eac-4b5a-435c-9d7a-d8627598cd0e	508	HighConfidence	-
SGNex_K562_ONT_all.fastq	COMMD10:AP3S1	chr5	116134178	+	chr5	115866670	+	267.504	0	3	TRUE	TRUE	TRUE	2a3197b9-bf96-4520-9163-870ecb65708a	497	HighConfidence	Yes
SGNex_MCF7_ONT_all.fastq	RP11-145E5.5:CDKN2B-AS1	chr9	21818202	+	chr9	22092308	+	274.115	0	3	FALSE	TRUE	FALSE	40e8f279-8383-4991-8cfd-e5eaf1ef9562	2955	HighConfidence	-
SGNex_Hct116_ONT_all.fastq	RP11-680G10.1:GSE1	chr16	85357643	+	chr16	85648552	+	290.914	0	3	FALSE	TRUE	FALSE	8b9fdcc7-9d51-4d90-8068-cf0b85bd3a1c	1087	HighConfidence	-
SGNex_Hct116_ONT_all.fastq	EFCAB11:RP11-944C7.1	chr14	89931541	-	chr14	89629136	-	302.409	0	3	FALSE	TRUE	FALSE	2160fe30-0579-44d7-9ae0-e099e9101b35	277	HighConfidence	-
SGNex_MCF7_ONT_all.fastq	SMG6:RTN4RL1	chr17	2283625	-	chr17	1937808	-	345.822	0	3	FALSE	TRUE	FALSE	73b77d7c-589d-4718-9a66-50874607ecf2	2245	HighConfidence	-
SGNex_A549_ONT_all.fastq	NCOR2:UBC	chr12	124567308	-	chr12	124913774	-	346.463	0	3	FALSE	TRUE	TRUE	666103e2-cc37-49a3-a58f-50d40b18b2d3	593	HighConfidence	Yes
SGNex_MCF7_ONT_all.fastq	NAV1:GPR37L1	chr1	201740076	+	chr1	202127741	+	387.668	0	3	FALSE	TRUE	FALSE	2dd844ec-f9fc-4021-a0e8-c1bd605ecb0c	958	HighConfidence	-
SGNex_MCF7_ONT_all.fastq	ARFGEF2:SULF2	chr20	48922010	+	chr20	47736943	-	1185.06	0	3	FALSE	TRUE	TRUE	2ecbc939-ec46-428f-b92b-22335a405572	262	HighConfidence	Yes
SGNex_A549_ONT_all.fastq	ACACA:PLXDC1	chr17	37330173	-	chr17	39079164	-	1748.99	0	3	TRUE	TRUE	TRUE	9793a5dd-ed05-4651-8a05-6fd101522184	443	HighConfidence	-
SGNex_A549_ONT_all.fastq	ACACA:PLXDC1	chr17	37330173	-	chr17	39087702	-	1757.53	0	3	FALSE	TRUE	TRUE	447bbce0-f6d7-42c4-8569-99343d5a5e9f	1426	HighConfidence	-
SGNex_Hct116_ONT_all.fastq	FBXL17:CWC27	chr5	108020925	-	chr5	65018159	+	43002.8	0	3	FALSE	TRUE	TRUE	a16f6e5d-3d14-4b60-82c5-307a09844b94	389	HighConfidence	-
SGNex_A549_ONT_all.fastq	CYP24A1:C9orf3	chr20	54157169	-	chr9	95086682	+	Inf	0	3	FALSE	TRUE	TRUE	2fddfd27-1ced-4010-9751-220c50b969a1	1857	HighConfidence	-
SGNex_A549_ONT_all.fastq	CTDSP1:C9orf3	chr2	218402405	+	chr9	95086682	+	Inf	0	3	FALSE	TRUE	TRUE	7025829f-d60b-42f8-8c25-19ccd58cfe4e	573	HighConfidence	-
SGNex_A549_ONT_all.fastq	ZNF43:RP11-983G14.1	chr19	21843145	-	chr15	21595606	+	Inf	0	3	FALSE	TRUE	TRUE	0632e7a2-b678-4dc7-804b-f1309a6cb080	314	HighConfidence	-
SGNex_Hct116_ONT_all.fastq	DANCR:PHF14	chr4	52712959	+	chr7	11111350	+	Inf	0	3	FALSE	TRUE	TRUE	127f6e74-1f44-4f4f-a108-e08ae4060ec4	428	HighConfidence	-
SGNex_MCF7_ONT_all.fastq	NOC4L:MICALL2	chr12	132148895	+	chr7	1428791	-	Inf	0	3	FALSE	TRUE	TRUE	5dcd8013-2205-417d-9654-1620774550f7	974	HighConfidence	-
SGNex_MCF7_ONT_all.fastq	SULF2:PRICKLE2	chr20	47786048	-	chr3	64099925	-	Inf	0	3	FALSE	TRUE	TRUE	51fb6c7a-8eff-4f2b-8f57-505910bb0e6c	583	HighConfidence	Yes
SGNex_MCF7_ONT_all.fastq	AHCYL1:RAD51C	chr1	110004451	+	chr17	58734118	+	Inf	0	3	FALSE	TRUE	TRUE	236ba9ec-cba4-4e98-a009-1ec6aac8e4dc	272	HighConfidence	Yes
SGNex_MCF7_ONT_all.fastq	SULF2:PRICKLE2	chr20	47785343	-	chr3	64099925	-	Inf	0	3	FALSE	TRUE	TRUE	8f863fa9-7f68-45f1-9947-45809e565098	1418	HighConfidence	Yes
SGNex_MCF7_ONT_all.fastq	SMARCC1:EMCN	chr3	47738029	-	chr4	100583966	-	Inf	0	3	FALSE	TRUE	TRUE	c3fb965c-6d60-42c1-942a-6a62b4592b94	1032	HighConfidence	-
SGNex_HepG2_ONT_all.fastq	ZFYVE21:KLC1	chr14	103715979	+	chr14	103700655	+	15.321	0	2	TRUE	TRUE	TRUE	43e1f13d-e9d6-412b-b49c-5c8b762aea83	147	HighConfidence	-
SGNex_K562_ONT_all.fastq	UPF3A:CDC16	chr13	114302025	+	chr13	114272184	+	29.837	0	2	FALSE	TRUE	TRUE	d9e03a98-1976-4749-92ec-ac0bdb2a6a7f	578	HighConfidence	Yes
SGNex_MCF7_ONT_all.fastq	GIGYF2:EFHD1	chr2	232703489	+	chr2	232662802	+	40.681	0	2	FALSE	TRUE	TRUE	b3ddd60c-9467-4bf2-a9bf-b9be6604e64f	1559	HighConfidence	Yes
SGNex_MCF7_ONT_all.fastq	PLXND1:TMCC1	chr3	129605329	-	chr3	129655103	-	49.771	0	2	FALSE	TRUE	TRUE	67d498f3-fa25-499a-873c-779b231f17b5	415	HighConfidence	Yes
SGNex_K562_ONT_all.fastq	CEP70:FAIM	chr3	138571034	-	chr3	138621407	+	50.372	0	2	FALSE	TRUE	TRUE	0daebd8d-6ac4-4bea-ba27-978c7f794ea3	968	HighConfidence	-
SGNex_MCF7_ONT_all.fastq	MYO6:SENP6	chr6	75749423	+	chr6	75695804	+	53.618	0	2	FALSE	TRUE	TRUE	0702d307-c41e-4f46-b19c-bc01512bb3f7	989	HighConfidence	Yes
SGNex_Hct116_ONT_all.fastq	BRI3BP:UBC	chr12	124994003	+	chr12	124913774	-	80.226	0	2	TRUE	TRUE	TRUE	4c1cdb87-0e34-4abc-b573-c2ebf54aaef3	352	HighConfidence	-
SGNex_Hct116_ONT_all.fastq	SPAG9:MBTD1	chr17	51120354	-	chr17	51202077	-	81.716	0	2	FALSE	TRUE	TRUE	2cc72abc-4116-4402-a30f-d8aafc762b40	602	HighConfidence	Yes
SGNex_MCF7_ONT_all.fastq	POP1:MATN2	chr8	98117390	+	chr8	98030462	+	86.926	0	2	FALSE	TRUE	TRUE	496ab47a-e82e-4f4c-b1bc-76d2c22881fd	170	HighConfidence	Yes
SGNex_MCF7_ONT_all.fastq	GTF2I:GTF2IRD1	chr7	74691111	+	chr7	74589851	+	101.259	0	2	TRUE	TRUE	TRUE	11f7f131-1809-4f89-a22e-47ff5a8584af	573	HighConfidence	Yes
SGNex_MCF7_ONT_all.fastq	RP11-662G23.1:C8orf88	chr8	90859059	-	chr8	90980461	-	121.389	0	2	FALSE	TRUE	TRUE	281c59c8-0400-4e02-b262-bf0113d35cee	170	HighConfidence	-
SGNex_A549_ONT_all.fastq	FHOD3:ELP2	chr18	36298000	+	chr18	36171047	+	126.951	0	2	FALSE	TRUE	TRUE	d3453b5a-82fa-4e16-849b-7198fc801800	254	HighConfidence	Yes
SGNex_MCF7_ONT_all.fastq	GTF2I:GTF2IRD1	chr7	74691111	+	chr7	74539879	+	151.231	0	2	TRUE	TRUE	TRUE	635921e7-6649-4949-9574-10dba6d97eaa	257	HighConfidence	Yes
SGNex_Hct116_ONT_all.fastq	TRA2A:IGF2BP3	chr7	23531789	-	chr7	23319254	-	212.536	0	2	TRUE	TRUE	FALSE	7df31507-b27b-4fd3-ba95-85964488df52	272	HighConfidence	-
SGNex_K562_ONT_all.fastq	RP11-476K15.1:CTD-2015H3.2	chr18	1566524	+	chr18	1779859	+	213.336	0	2	FALSE	TRUE	FALSE	36381122-2d65-4b27-ade4-563aa170c0c5	646	HighConfidence	-
SGNex_Hct116_ONT_all.fastq	PARD3:CUL2	chr10	34814876	-	chr10	35039082	-	224.201	0	2	TRUE	TRUE	TRUE	5d307f93-1c63-4212-9bdf-fd8bceab02d7	418	HighConfidence	Yes
SGNex_K562_ONT_all.fastq	HBG2:HBE1	chr11	5505351	-	chr11	5270158	-	235.199	0	2	FALSE	TRUE	FALSE	3791e0da-fb09-4680-a34d-092e3a6f4948	399	HighConfidence	-
SGNex_K562_ONT_all.fastq	PAIP2:UBE2D2	chr5	139364743	+	chr5	139600372	+	235.632	0	2	TRUE	TRUE	FALSE	87407282-cadf-4f20-9c45-8bde04f0bc43	485	HighConfidence	Yes
SGNex_K562_ONT_all.fastq	CTD-2215E18.1:LINC01340	chr5	97431900	+	chr5	97668551	+	236.654	0	2	FALSE	TRUE	FALSE	427e3bb6-0721-4e0a-9bf9-ace446afe950	607	HighConfidence	-
SGNex_HepG2_ONT_all.fastq	TMEM123:YAP1	chr11	102448812	-	chr11	102205893	+	242.923	0	2	TRUE	TRUE	TRUE	516e1966-7fd3-46b7-922c-69bcac496cfa	365	HighConfidence	-
SGNex_Hct116_ONT_all.fastq	RP11-680G10.1:GSE1	chr16	85357643	+	chr16	85633914	+	276.274	0	2	FALSE	TRUE	FALSE	615f4218-aeff-4358-999b-420b7902d1b9	513	HighConfidence	-
SGNex_MCF7_ONT_all.fastq	ARHGEF10L:PADI4	chr1	17648675	+	chr1	17363522	+	285.152	0	2	TRUE	TRUE	TRUE	0c1472c8-a384-41f3-8606-247713ca64ea	485	HighConfidence	Yes
SGNex_HepG2_ONT_all.fastq	RP11-680G10.1:GSE1	chr16	85357643	+	chr16	85648552	+	290.914	0	2	FALSE	TRUE	FALSE	57c81ef6-0aa4-4c03-baa0-e294c93b4223	605	HighConfidence	-
SGNex_Hct116_ONT_all.fastq	ZNF696:EEF1D	chr8	143289818	+	chr8	143586849	-	297.031	0	2	FALSE	TRUE	TRUE	cda2884e-889e-4cb4-b97f-69206f2037d4	1005	HighConfidence	-
SGNex_MCF7_ONT_all.fastq	KLF12:LINC00393	chr13	73994990	-	chr13	73546841	-	448.15	0	2	FALSE	TRUE	FALSE	8609306b-8d3c-497c-938e-363c82bdb513	1016	HighConfidence	-
SGNex_Hct116_ONT_all.fastq	ATR:U2SURP	chr3	142566121	-	chr3	143032784	+	466.665	0	2	FALSE	TRUE	TRUE	113880de-6282-4063-8e2f-241b53135514	1154	HighConfidence	-
SGNex_A549_ONT_all.fastq	KANSL1:ARL17A	chr17	46094560	-	chr17	46570869	-	476.305	0	2	FALSE	TRUE	TRUE	93a9e623-bc52-4d2e-b961-0376e5266419	229	HighConfidence	Yes
SGNex_Hct116_ONT_all.fastq	RP11-120D5.1:MID1	chrX	11055936	-	chrX	10567603	-	488.34	0	2	FALSE	TRUE	FALSE	8e7a5ac2-12ef-4df9-a8e6-97b44b6746e7	495	HighConfidence	-
SGNex_Hct116_ONT_all.fastq	EIF3A:TIAL1	chr10	119051199	-	chr10	119576750	-	525.547	0	2	TRUE	TRUE	TRUE	4d28a04a-a969-40f0-affc-3ee4d980d077	544	HighConfidence	-
SGNex_Hct116_ONT_all.fastq	POLM:PPIA	chr7	44082251	-	chr7	44801287	+	719.032	0	2	TRUE	TRUE	TRUE	a1b1047a-5fef-4be4-b291-98dedf0a5ea2	415	HighConfidence	-
SGNex_Hct116_ONT_all.fastq	PCBD2:CTD-2410N18.5	chr5	134910466	+	chr5	134174022	-	736.44	0	2	TRUE	TRUE	TRUE	7c72ca9c-8011-46cd-9185-c682bc0d2c01	222	HighConfidence	-
SGNex_K562_ONT_all.fastq	PSMB7:MAPKAP1	chr9	124384598	-	chr9	125444598	-	1060	0	2	FALSE	TRUE	TRUE	b436c11a-82bb-4012-b7cf-3458dc54e611	527	HighConfidence	-
SGNex_Hct116_ONT_all.fastq	VWDE:PHF14	chr7	12403659	-	chr7	11111350	+	1292.32	0	2	FALSE	TRUE	TRUE	b04ad884-95b6-4e97-90c3-946ba19953b4	318	HighConfidence	-
SGNex_A549_ONT_all.fastq	DCBLD2:NIT2	chr3	98808081	-	chr3	100352404	+	1544.33	0	2	TRUE	TRUE	TRUE	c4194fb2-80e5-4f39-a1fa-0d0bc9350239	1926	HighConfidence	-
SGNex_HepG2_ONT_all.fastq	MLLT10:MALRD1	chr10	21681376	+	chr10	19257684	+	2423.69	0	2	FALSE	TRUE	TRUE	33049b76-2226-437c-8530-4ead0a5aa225	715	HighConfidence	-
SGNex_MCF7_ONT_all.fastq	TANC2:CA4	chr17	63074014	+	chr17	60158061	+	2915.95	0	2	TRUE	TRUE	TRUE	e1b57c81-93d4-4eab-9eaf-ed37fda96170	3336	HighConfidence	-
SGNex_Hct116_ONT_all.fastq	HDAC1:YTHDF2	chr1	32302733	+	chr1	28768929	+	3533.8	0	2	TRUE	TRUE	TRUE	4a5eb438-7512-4905-a912-242a89d72158	268	HighConfidence	-
SGNex_MCF7_ONT_all.fastq	BCAS4:ZMYND8	chr20	50795173	+	chr20	47220324	-	3574.85	0	2	TRUE	TRUE	TRUE	2bc6e75f-8992-4029-9c72-aabdce98c84f	250	HighConfidence	Yes
SGNex_MCF7_ONT_all.fastq	ATP9A:RP11-347D21.1	chr20	51639343	-	chr20	47951757	+	3687.59	0	2	FALSE	TRUE	TRUE	69c51dba-f5d8-4bcc-8f28-bda6d666aa7f	645	HighConfidence	-
SGNex_MCF7_ONT_all.fastq	NCOA3:AC005808.3	chr20	47637783	+	chr20	53617837	+	5980.06	0	2	FALSE	TRUE	FALSE	2fc40206-bf92-4255-b0c3-cece8d246f33	318	HighConfidence	-
SGNex_MCF7_ONT_all.fastq	RP11-977B10.2:SLC16A7	chr12	49264653	-	chr12	59704772	+	10440.1	0	2	FALSE	TRUE	TRUE	1d1d62c2-b42b-44ea-b66d-5ac4920f4d42	1187	HighConfidence	-
SGNex_Hct116_ONT_all.fastq	MAP2K4:PRKAR1A	chr17	12054991	+	chr17	68515394	+	56460.4	0	2	FALSE	TRUE	FALSE	80bdab19-5bd1-4674-b488-4d574886faf6	305	HighConfidence	-
SGNex_Hct116_ONT_all.fastq	GLRX3:BMS1	chr10	130145319	+	chr10	42830261	+	87315.1	0	2	TRUE	TRUE	TRUE	05ddf631-4e03-46ca-a70f-153407d958a6	743	HighConfidence	-
SGNex_HepG2_ONT_all.fastq	ACP1:KIAA1715	chr2	272150	+	chr2	175964589	-	175692	0	2	TRUE	TRUE	TRUE	2d5941c7-17d7-417c-ac84-a2d65176830d	348	HighConfidence	-
SGNex_A549_ONT_all.fastq	CDC25B:PFKP	chr20	3795879	+	chr10	3118782	+	Inf	0	2	FALSE	TRUE	TRUE	f3fe5666-58a8-46ad-ad4d-c5a99b1a4d8b	244	HighConfidence	-
SGNex_A549_ONT_all.fastq	CYP24A1:GGA2	chr20	54157169	-	chr16	23466778	-	Inf	0	2	FALSE	TRUE	TRUE	a6dce02b-aa78-40f0-be24-1b67b559a61c	941	HighConfidence	-
SGNex_A549_ONT_all.fastq	CYP24A1:DCBLD1	chr20	54157169	-	chr6	117569620	+	Inf	0	2	FALSE	TRUE	TRUE	afae9801-92a8-46d3-a3a4-807907c24b47	276	HighConfidence	-
SGNex_A549_ONT_all.fastq	CYP24A1:ZNF467	chr20	54157169	-	chr7	149764678	-	Inf	0	2	FALSE	TRUE	TRUE	49b95c48-3d54-4bbb-aec0-58cdc142d94c	368	HighConfidence	-
SGNex_A549_ONT_all.fastq	MCM7:C9orf3	chr7	100094173	-	chr9	95086682	+	Inf	0	2	FALSE	TRUE	TRUE	9da57360-4d35-4f8f-833b-ac3e07942ebc	460	HighConfidence	-
SGNex_Hct116_ONT_all.fastq	PAFAH1B2:GPBP1	chr11	117144418	+	chr5	57246300	+	Inf	0	2	FALSE	TRUE	TRUE	4e9c16be-e436-4fae-b05d-f4eea95e9080	206	HighConfidence	-
SGNex_Hct116_ONT_all.fastq	CPSF6:IVNS1ABP	chr12	69262562	+	chr1	185305643	-	Inf	0	2	FALSE	TRUE	TRUE	a0177b87-9abf-4ddb-bd3a-40a7b56c5d3b	1594	HighConfidence	-
SGNex_Hct116_ONT_all.fastq	GPALPP1:CCT6A	chr13	45008879	+	chr7	56060269	+	Inf	0	2	TRUE	TRUE	TRUE	29ad906f-a654-47fe-bcb9-fdc7aa6acb7f	561	HighConfidence	-
SGNex_Hct116_ONT_all.fastq	DNMT1:PSMA7	chr19	10159658	-	chr20	62140944	-	Inf	0	2	FALSE	TRUE	TRUE	788d20c8-1618-4310-9c2e-9cca67417744	1257	HighConfidence	-
SGNex_Hct116_ONT_all.fastq	ZBTB49:GNAS	chr4	4300097	+	chr20	58895612	+	Inf	0	2	FALSE	TRUE	TRUE	f45a9f69-469c-4a0d-b924-9107cc2837d1	1468	HighConfidence	-
SGNex_Hct116_ONT_all.fastq	TAF7:PCNA	chr5	141320518	-	chr20	5119914	-	Inf	0	2	FALSE	TRUE	TRUE	067c6c73-d634-44d5-86f9-a2eaf4783336	348	HighConfidence	-
SGNex_Hct116_ONT_all.fastq	ATF6B:LCAT	chr6	32120771	-	chr16	67940478	-	Inf	0	2	TRUE	TRUE	TRUE	381b9a0b-6f4f-4f24-be17-52882483d003	687	HighConfidence	-
SGNex_Hct116_ONT_all.fastq	ZNF7:CSNK2A2	chr8	144837507	+	chr16	58158353	-	Inf	0	2	FALSE	TRUE	TRUE	2c72a916-7994-4663-86bf-8cec6a1facdf	264	HighConfidence	-
SGNex_Hct116_ONT_all.fastq	ATAD3B:ECI1	chr1	1477350	+	chr16	2240145	-	Inf	0	2	FALSE	TRUE	TRUE	8a16c159-cf0a-4575-a472-c13623fe29ca	305	HighConfidence	-
SGNex_Hct116_ONT_all.fastq	SNHG1:EIF4ENIF1	chr11	62852656	-	chr22	31455315	-	Inf	0	2	FALSE	TRUE	TRUE	1912b071-8d0e-4553-ad64-2f9842229b92	540	HighConfidence	-
SGNex_Hct116_ONT_all.fastq	GABARAPL2:RPN1	chr16	75568209	+	chr3	128638105	-	Inf	0	2	TRUE	TRUE	TRUE	5187cdb5-51e9-4973-8a73-71dcb3583ade	1858	HighConfidence	-
SGNex_Hct116_ONT_all.fastq	CLUH:CYHR1	chr17	2711562	-	chr8	144453460	-	Inf	0	2	FALSE	TRUE	TRUE	5efb72ff-74b6-447a-b811-900459cf82ed	218	HighConfidence	-
SGNex_Hct116_ONT_all.fastq	KPNB1:GAS5	chr17	47658660	+	chr1	173864704	-	Inf	0	2	FALSE	TRUE	TRUE	b1b5b790-9bcc-486a-bf94-6930953cd64a	568	HighConfidence	-
SGNex_Hct116_ONT_all.fastq	NTSR1:LRRFIP2	chr20	62709921	+	chr3	37083806	-	Inf	0	2	TRUE	TRUE	TRUE	ec8238d4-2613-4505-95e1-d9e5631a29fc	587	HighConfidence	-
SGNex_Hct116_ONT_all.fastq	ALMS1:COQ2	chr2	73419318	+	chr4	83279114	-	Inf	0	2	TRUE	TRUE	TRUE	5a75f6f8-2f81-43d8-8b27-0638360d745d	1185	HighConfidence	-
SGNex_Hct116_ONT_all.fastq	DANCR:DOCK1	chr4	52712959	+	chr10	126970702	+	Inf	0	2	FALSE	TRUE	TRUE	33568f6f-02d3-4afc-8817-c4cdbdc94c61	5309	HighConfidence	-
SGNex_Hct116_ONT_all.fastq	FKBP5:GNAS	chr6	35619096	-	chr20	58895612	+	Inf	0	2	TRUE	TRUE	TRUE	e9091aba-f105-481e-93f7-c58774072cc2	687	HighConfidence	-
SGNex_Hct116_ONT_all.fastq	CAPZA2:EEF1D	chr7	116862650	+	chr8	143586852	-	Inf	0	2	TRUE	TRUE	TRUE	52c1aab6-ee94-4656-8df3-4914b5ca576c	875	HighConfidence	-
SGNex_Hct116_ONT_all.fastq	CLDN12:KIAA0196	chr7	90405608	+	chr8	125032394	-	Inf	0	2	FALSE	TRUE	TRUE	ce49267e-aeb1-4f1b-ac98-9fa04b097e11	666	HighConfidence	-
SGNex_HepG2_ONT_all.fastq	ZMIZ1:GNAS	chr10	79216274	+	chr20	58895612	+	Inf	0	2	TRUE	TRUE	TRUE	c8fd2e36-a93d-4570-a284-c1020ca4d4f1	1475	HighConfidence	-
SGNex_HepG2_ONT_all.fastq	ZNF430:RP1-45I4.3	chr19	21034184	+	chr6	143039828	-	Inf	0	2	FALSE	TRUE	TRUE	54e904b8-4b53-4444-b71b-1033e5bc44e9	265	HighConfidence	-
SGNex_HepG2_ONT_all.fastq	GPC3:GNAS	chrX	133953050	-	chr20	58895612	+	Inf	0	2	TRUE	TRUE	TRUE	3197f5f0-ad16-4c52-9ba0-48820e929900	624	HighConfidence	-
SGNex_K562_ONT_all.fastq	RPL12:SNHG12	chr9	127449281	-	chr1	28579981	-	Inf	0	2	FALSE	TRUE	TRUE	d2a8f24c-09c6-4d54-8a1f-c81118ad2cd5	304	HighConfidence	-
SGNex_K562_ONT_all.fastq	STAM:TPR	chr10	17644379	+	chr1	186322586	-	Inf	0	2	FALSE	TRUE	TRUE	b3bc3c66-86b9-42b1-a172-2af1f06694df	1019	HighConfidence	-
SGNex_MCF7_ONT_all.fastq	BCAS3:ATXN7	chr17	60747279	+	chr3	63995505	+	Inf	0	2	FALSE	TRUE	TRUE	689068c9-7bce-4622-8db4-9d6f53a21817	470	HighConfidence	Yes
SGNex_MCF7_ONT_all.fastq	DTNBP1:PIH1D1	chr6	15615267	-	chr19	49450848	-	Inf	0	2	FALSE	TRUE	TRUE	2953e5f4-4e0b-4374-a1b5-a1e0299e45d3	698	HighConfidence	-
SGNex_MCF7_ONT_all.fastq	KMT2C:MRPS5	chr7	152358587	-	chr2	95090522	-	Inf	0	2	TRUE	TRUE	TRUE	524271ad-f43c-4364-877c-5eb53fa4e6b6	622	HighConfidence	-
SGNex_MCF7_ONT_all.fastq	FBP1:TBC1D17	chr9	94640044	-	chr19	49887476	+	Inf	0	2	FALSE	TRUE	TRUE	4b3176fe-5487-4511-a417-334724f21a62	288	HighConfidence	-
SGNex_MCF7_ONT_all.fastq	RAD51C:ATXN7	chr17	58720812	+	chr3	63979915	+	Inf	0	2	TRUE	TRUE	TRUE	938604ca-3cf4-499a-b64b-2d3a63de89b9	4694	HighConfidence	Yes
SGNex_MCF7_ONT_all.fastq	MACROD2:C14orf132	chr20	15230061	+	chr14	96086511	+	Inf	0	2	FALSE	TRUE	TRUE	0403eb57-b639-4bce-ae92-8e1bd66afac0	3739	HighConfidence	-
SGNex_MCF7_ONT_all.fastq	BCAS4:BCAS3	chr20	50795173	+	chr17	61356849	+	Inf	0	2	FALSE	TRUE	TRUE	e05f2802-bdd8-40b4-a84f-0a0f8781918c	1242	HighConfidence	Yes
SGNex_MCF7_ONT_all.fastq	AC099850.1:VMP1	chr17	59107504	+	chr17	59838296	+	730.792	0	215	NA	FALSE	FALSE	00bfe7aa-e0b7-4d28-a71a-f98c9a619b07	749	LowConfidence	-
SGNex_MCF7_ONT_all.fastq	TTC6:RP11-356O9.1	chr14	37596005	+	chr14	37564219	+	31.786	0	87	NA	FALSE	TRUE	04cee92e-0d09-4ca2-8a09-2e7cc1addb4c	444	LowConfidence	-
SGNex_K562_ONT_all.fastq	UPF3A:CDC16	chr13	114304912	+	chr13	114272185	+	32.727	0	31	NA	FALSE	TRUE	015a54c5-56ed-4721-bd0a-c69e38f6fe73	305	LowConfidence	Yes
SGNex_MCF7_ONT_all.fastq	AC099850.1:VMP1	chr17	59107328	+	chr17	59838295	+	730.967	0	24	NA	FALSE	FALSE	05792083-688d-4ecc-909d-e057fef0e246	254	LowConfidence	-
SGNex_MCF7_ONT_all.fastq	AC099850.1:VMP1	chr17	59118049	+	chr17	59838295	+	720.246	0	20	NA	FALSE	FALSE	0b131a9e-4e91-4012-bbd5-de460f8d2639	501	LowConfidence	-
SGNex_MCF7_ONT_all.fastq	SLC25A24:NBPF4	chr1	108161183	-	chr1	108223747	-	62.564	0	16	NA	FALSE	TRUE	08b88fd8-502e-4b63-9cc0-bb59304d1aac	554	LowConfidence	-
SGNex_A549_ONT_all.fastq	C15orf57:CBX3	chr15	40562776	-	chr7	26201769	+	Inf	0	13	NA	FALSE	TRUE	2ca0a5ed-4ee7-48b0-ac1d-942efc603e6d	389	LowConfidence	-
SGNex_Hct116_ONT_all.fastq	C15orf57:CBX3	chr15	40561981	-	chr7	26201746	+	Inf	0	13	NA	FALSE	TRUE	10bc258e-67af-4066-9a8c-0be327b62786	1881	LowConfidence	-
SGNex_MCF7_ONT_all.fastq	TANC2:TLK2	chr17	63074012	+	chr17	62615150	+	458.862	0	12	NA	FALSE	TRUE	8d3daf52-f63b-4cc1-8770-e469f6f98849	398	LowConfidence	-
SGNex_Hct116_ONT_all.fastq	COMMD10:AP3S1	chr5	116092696	+	chr5	115902885	+	189.811	0	11	NA	FALSE	TRUE	39cb57e8-8445-4add-b461-a87e4cf323eb	879	LowConfidence	Yes
SGNex_MCF7_ONT_all.fastq	RP5-896L10.1:RP11-15E18.1	chr1	99004618	+	chr17	60526498	+	Inf	0	11	NA	FALSE	TRUE	531c16f9-b6bb-4a01-8354-946ac788081b	1682	LowConfidence	-
SGNex_Hct116_ONT_all.fastq	COMMD10:PTPN14	chr5	116092688	+	chr1	214483117	-	Inf	0	8	NA	FALSE	TRUE	9631528f-c188-4dd2-b786-68fb700913a9	383	LowConfidence	-
SGNex_K562_ONT_all.fastq	C15orf57:CBX3	chr15	40562775	-	chr7	26201764	+	Inf	0	8	NA	FALSE	TRUE	7676f53e-cdb9-4ad7-b4ba-f258790cd6b9	389	LowConfidence	-
SGNex_A549_ONT_all.fastq	C15orf57:CBX3	chr15	40561981	-	chr7	26201746	+	Inf	0	7	NA	FALSE	TRUE	f5364c3c-60d5-44c4-a64c-a09f00f53028	934	LowConfidence	-
SGNex_HepG2_ONT_all.fastq	RP1-101K10.6:RP11-756P10.6	chr6	152988712	+	chr4	188740697	-	Inf	0	6	NA	FALSE	TRUE	49810a49-871e-4c28-a9fe-94710c845618	268	LowConfidence	-
SGNex_MCF7_ONT_all.fastq	RPS6KB1:VMP1	chr17	59912723	+	chr17	59840180	+	72.543	0	5	NA	FALSE	TRUE	6874b9c4-2349-4b1f-bcb9-81429780c96b	475	LowConfidence	Yes
SGNex_HepG2_ONT_all.fastq	C15orf57:CBX3	chr15	40561985	-	chr7	26201745	+	Inf	0	5	NA	FALSE	TRUE	6ca6c7e0-7962-4fa6-8a4b-080c27415e6a	339	LowConfidence	-
SGNex_HepG2_ONT_all.fastq	C15orf57:CBX3	chr15	40562778	-	chr7	26201767	+	Inf	0	5	NA	FALSE	TRUE	710bc705-ad9d-489f-a753-e1787f3649b9	346	LowConfidence	-
SGNex_K562_ONT_all.fastq	C15orf57:CBX3	chr15	40561982	-	chr7	26201745	+	Inf	0	5	NA	FALSE	TRUE	26585816-f988-4e77-8150-4cfaf79aff41	441	LowConfidence	-
SGNex_K562_ONT_all.fastq	UPF3A:CDC16	chr13	114304913	+	chr13	114272280	+	32.633	0	4	NA	FALSE	TRUE	72026d96-ab08-41ea-9f14-627f4f231cd2	403	LowConfidence	Yes
SGNex_MCF7_ONT_all.fastq	PLCG1:TOP1	chr20	41137849	+	chr20	41101245	+	36.604	0	4	NA	FALSE	TRUE	0092d974-10f2-42d9-9505-39f7ab2f3e82	153	LowConfidence	-
SGNex_MCF7_ONT_all.fastq	HIST2H2BE:SV2A	chr1	149850398	-	chr1	149911977	-	61.579	0	4	NA	FALSE	TRUE	a33068f5-996d-4fa6-9023-8aa374f3b9cf	2938	LowConfidence	-
SGNex_A549_ONT_all.fastq	NRIP1:AF127936.9	chr21	15064744	-	chr21	14857700	-	207.044	0	4	NA	FALSE	FALSE	6536adab-f5f5-49bf-bb99-d637fba4343a	2545	LowConfidence	-
SGNex_Hct116_ONT_all.fastq	HBG2:HBE1	chr11	5505351	-	chr11	5281951	-	223.4	0	4	NA	FALSE	FALSE	0d747cf7-fff4-40fc-9ee5-8a0ed196b155	355	LowConfidence	-
SGNex_Hct116_ONT_all.fastq	TPT1-AS1:RP1-65P5.3	chr13	45389421	+	chr11	32104817	-	Inf	0	4	NA	FALSE	TRUE	7921587c-f931-46e2-b27e-04c5f0d56df9	208	LowConfidence	-
SGNex_Hct116_ONT_all.fastq	PABPC1:ACTB	chr8	100721888	-	chr7	5530587	-	Inf	0	4	NA	FALSE	TRUE	49148c08-f508-4a2d-9e99-b538cfc4a3ba	1861	LowConfidence	-
SGNex_HepG2_ONT_all.fastq	TPT1-AS1:RCN1	chr13	45391418	+	chr11	32091097	+	Inf	0	4	NA	FALSE	TRUE	658de9c4-b485-41b9-aa5b-e1ff79ff818d	2191	LowConfidence	-
SGNex_K562_ONT_all.fastq	RP1-101K10.6:RP11-756P10.6	chr6	152988714	+	chr4	188740691	-	Inf	0	4	NA	FALSE	TRUE	02daec12-bb37-4f90-9e17-cb00116f259a	236	LowConfidence	-
SGNex_MCF7_ONT_all.fastq	BCAS4:BCAS3	chr20	50796956	+	chr17	61368325	+	Inf	0	4	NA	FALSE	TRUE	0555c968-8535-478c-8e99-eeafd2518a82	1107	LowConfidence	Yes
SGNex_A549_ONT_all.fastq	RICTOR:FYB	chr5	39074113	-	chr5	39138755	-	64.642	0	3	NA	FALSE	TRUE	8c11fe21-7d83-4f9f-bd4f-4e5f1f6b097f	327	LowConfidence	-
SGNex_MCF7_ONT_all.fastq	AC099850.1:VMP1	chr17	59107390	+	chr17	59840400	+	733.01	0	3	NA	FALSE	FALSE	33406a3e-3c18-499c-8bae-b0c418904dab	281	LowConfidence	-
SGNex_Hct116_ONT_all.fastq	NOMO2:NOMO3	chr16	18417743	-	chr16	16294457	+	2123.29	0	3	NA	FALSE	TRUE	804e1b1f-36da-47f4-84e2-93d11c3f8d68	470	LowConfidence	-
SGNex_A549_ONT_all.fastq	MALL:AKR1B10	chr2	110085192	-	chr7	134527752	+	Inf	0	3	NA	FALSE	TRUE	a4ae7719-b2a3-4fc0-a266-20e4f1d5cc14	1081	LowConfidence	-
SGNex_Hct116_ONT_all.fastq	ENTPD4:SCAMP4	chr8	23432821	-	chr19	1925358	+	Inf	0	3	NA	FALSE	TRUE	771c275a-261b-4af7-81f8-459d95339590	708	LowConfidence	-
SGNex_Hct116_ONT_all.fastq	ABHD2:VAPA	chr15	89201731	+	chr18	9914042	+	Inf	0	3	NA	FALSE	TRUE	7a7eee9f-8f65-41c6-be9e-73098e5ceb35	1228	LowConfidence	-
SGNex_Hct116_ONT_all.fastq	E2F4:RPL14	chr16	67195879	+	chr3	40462058	+	Inf	0	3	NA	FALSE	TRUE	c290301f-80cc-4b7a-acd3-11518a0001dd	340	LowConfidence	Yes
SGNex_Hct116_ONT_all.fastq	RP1-101K10.6:RP11-756P10.6	chr6	152988714	+	chr4	188740694	-	Inf	0	3	NA	FALSE	TRUE	1d235df7-79fe-40c0-84e1-0bd4adda5417	683	LowConfidence	-
SGNex_HepG2_ONT_all.fastq	RP11-337C18.8:RP11-1143G9.4	chr1	147172995	+	chr12	69353776	-	Inf	0	3	NA	FALSE	TRUE	cac1e5c6-90f7-46e0-915f-d1aef37ec4d8	311	LowConfidence	-
SGNex_K562_ONT_all.fastq	E2F4:RPL14	chr16	67195876	+	chr3	40462055	+	Inf	0	3	NA	FALSE	TRUE	85da34a0-1db5-43c1-8199-bc3be40781ce	395	LowConfidence	Yes
SGNex_K562_ONT_all.fastq	MED15:RPL14	chr22	20564685	+	chr3	40462042	+	Inf	0	3	NA	FALSE	TRUE	b44f97a4-bb31-49f9-9d08-77ee81aa1604	380	LowConfidence	-
SGNex_MCF7_ONT_all.fastq	RP11-100G15.10:SUGP1	chr9	92151282	-	chr19	19305852	-	Inf	0	3	NA	FALSE	TRUE	16d3fb1b-f77f-43e2-9da5-c7294a29ced1	241	LowConfidence	-
SGNex_Hct116_ONT_all.fastq	YWHAE:CRK	chr17	1400049	-	chr17	1437146	-	37.097	0	2	NA	FALSE	TRUE	02b090a0-5157-42d5-9f62-0c0b6f9cdc74	228	LowConfidence	Yes
SGNex_MCF7_ONT_all.fastq	RPS6KB1:VMP1	chr17	59893299	+	chr17	59840412	+	52.887	0	2	NA	FALSE	TRUE	82dfbe22-1813-4471-ab9c-8526493fb593	259	LowConfidence	Yes
SGNex_MCF7_ONT_all.fastq	RPS6KB1:VMP1	chr17	59912866	+	chr17	59839776	+	73.09	0	2	NA	FALSE	TRUE	48b47c00-e97a-4169-bde3-4c8dbfb5c21e	890	LowConfidence	Yes
SGNex_MCF7_ONT_all.fastq	RPS6KB1:VMP1	chr17	59914699	+	chr17	59817711	+	96.988	0	2	NA	FALSE	TRUE	33c0bd5d-45d5-406f-874b-487d918e8d4f	426	LowConfidence	Yes
SGNex_Hct116_ONT_all.fastq	COMMD10:AP3S1	chr5	116091097	+	chr5	115913579	+	177.518	0	2	NA	FALSE	TRUE	1cfb21ee-b70c-468e-84b5-6eada2e8df72	215	LowConfidence	Yes
SGNex_Hct116_ONT_all.fastq	COMMD10:AP3S1	chr5	116092696	+	chr5	115913359	+	179.337	0	2	NA	FALSE	TRUE	29b1159e-e350-4c11-a30a-556204f959f2	464	LowConfidence	Yes
SGNex_Hct116_ONT_all.fastq	NRIP1:AF127936.9	chr21	15064747	-	chr21	14857706	-	207.041	0	2	NA	FALSE	FALSE	c2010a19-ef26-4517-8cd3-8f95ac5d62fc	1064	LowConfidence	-
SGNex_Hct116_ONT_all.fastq	VTI1A:RP11-57H14.3	chr10	112668992	+	chr10	112888736	+	219.744	0	2	NA	FALSE	FALSE	520a9b61-59a3-47f9-9fa4-06ef6d8bf27d	458	LowConfidence	-
SGNex_K562_ONT_all.fastq	HBE1:HBG2	chr11	5505567	-	chr11	5254501	-	251.066	0	2	NA	FALSE	FALSE	88422721-c36b-447c-8464-7a3d336da22e	545	LowConfidence	-
SGNex_A549_ONT_all.fastq	FARS2:RP3-380B8.4	chr6	5613318	+	chr6	5870041	+	256.723	0	2	NA	FALSE	FALSE	eaacd01f-2258-4dcf-b8e4-3b8ec59b5354	1318	LowConfidence	-
SGNex_Hct116_ONT_all.fastq	STX18-AS1:RP11-326I19.2	chr4	4544905	+	chr4	4820406	+	275.501	0	2	NA	FALSE	FALSE	d95748ef-bee0-42b9-b283-ef6d6f5151cb	528	LowConfidence	-
SGNex_Hct116_ONT_all.fastq	FBRSL1:NOC4L	chr12	132560224	+	chr12	132150979	+	409.245	0	2	NA	FALSE	TRUE	afeca8e8-ad29-440f-84ed-b9d100a4b7c9	187	LowConfidence	Yes
SGNex_Hct116_ONT_all.fastq	SLX1B:SLX1A	chr16	29454552	+	chr16	30193979	+	739.427	0	2	NA	FALSE	TRUE	91de5d07-249d-4a17-8d92-d67fdf1c8622	1062	LowConfidence	-
SGNex_K562_ONT_all.fastq	WDR34:PRRX2	chr9	128656543	-	chr9	129719234	+	1062.69	0	2	NA	FALSE	TRUE	7989835c-d72d-41d9-9009-93b90af311c5	252	LowConfidence	-
SGNex_Hct116_ONT_all.fastq	ACACA:TOP2A	chr17	37234973	-	chr17	40398930	-	3163.96	0	2	NA	FALSE	TRUE	4a5598a0-111d-4a7d-a0f8-6346d96a6f74	3248	LowConfidence	-
SGNex_Hct116_ONT_all.fastq	NOMO2:NOMO1	chr16	18417669	-	chr16	14895657	+	3522.01	0	2	NA	FALSE	TRUE	a6c633ad-62e7-4b21-aac6-2f7280cca3a4	396	LowConfidence	-
SGNex_Hct116_ONT_all.fastq	NF1:MIEN1	chr17	31374224	+	chr17	39729430	-	8355.21	0	2	NA	FALSE	TRUE	1c525caa-aa64-420f-a0f0-6597aa99f4bd	345	LowConfidence	-
SGNex_MCF7_ONT_all.fastq	BMP7:SULF2	chr20	57265707	-	chr20	47786405	-	9479.3	0	2	NA	FALSE	TRUE	13b1dbee-dc64-4bbc-b8a9-d7a2d831b263	1227	LowConfidence	-
SGNex_Hct116_ONT_all.fastq	RPL23:USP22	chr17	38852609	-	chr17	21028673	-	17823.9	0	2	NA	FALSE	FALSE	213ceaec-d699-497c-8c3c-0eda7ecd0ef7	341	LowConfidence	-
SGNex_A549_ONT_all.fastq	SMYD3:WDR26	chr1	246327203	-	chr1	224399034	-	21928.2	0	2	NA	FALSE	FALSE	d5efd32a-1b24-4e92-aed3-7ec8b117891b	766	LowConfidence	-
SGNex_HepG2_ONT_all.fastq	GLTP:RP11-1143G9.4	chr12	109852147	-	chr12	69353771	-	40498.4	0	2	NA	FALSE	TRUE	6032eba3-c2f4-4c68-afe0-cb146f6a1ee3	278	LowConfidence	-
SGNex_Hct116_ONT_all.fastq	NFIC:CEACAM19	chr19	3465720	+	chr19	44663354	+	41197.6	0	2	NA	FALSE	FALSE	50d60c37-faca-44d8-b913-c25c89358c18	827	LowConfidence	-
SGNex_A549_ONT_all.fastq	KIF14:HDGF	chr1	200618225	-	chr1	156742287	-	43875.9	0	2	NA	FALSE	FALSE	06b4131c-cc47-4ba2-aa7d-f1808d4fb657	540	LowConfidence	-
SGNex_Hct116_ONT_all.fastq	CBX5:NFYB	chr12	54280012	-	chr12	104135534	-	49855.5	0	2	NA	FALSE	TRUE	5c6a5c18-6d2f-4626-a3ba-69ae6b558683	225	LowConfidence	-
SGNex_K562_ONT_all.fastq	TARS:HNRNPA0	chr5	33455666	+	chr5	137751939	-	104296	0	2	NA	FALSE	TRUE	eb34c7df-f2f6-461f-b5a6-20c0fed0f429	444	LowConfidence	-
SGNex_A549_ONT_all.fastq	FBL:NOP10	chr19	39840695	-	chr15	34343125	-	Inf	0	2	NA	FALSE	TRUE	0c307b5c-46dc-4a29-8bd0-d92b4bfdaf37	588	LowConfidence	-
SGNex_A549_ONT_all.fastq	FOXN2:KPNA2	chr2	48377701	+	chr17	68046511	+	Inf	0	2	NA	FALSE	TRUE	b45b16aa-55d8-484d-8692-ed4d9e03e0dd	340	LowConfidence	-
SGNex_A549_ONT_all.fastq	TAPT1-AS1:RPS21	chr4	16256538	+	chr20	62387118	+	Inf	0	2	NA	FALSE	TRUE	483e5754-9666-47a7-85ca-89f3ede010b9	417	LowConfidence	-
SGNex_A549_ONT_all.fastq	PTAR1:SLC38A1	chr9	69711148	-	chr12	46183661	-	Inf	0	2	NA	FALSE	TRUE	a0c60932-1b0e-425d-9545-01ed41fd2337	1007	LowConfidence	-
SGNex_A549_ONT_all.fastq	SMC1A:BAG4	chrX	53396538	-	chr8	38213097	+	Inf	0	2	NA	FALSE	TRUE	0dee52b2-2781-4e2a-a6f1-cb35509793ca	192	LowConfidence	-
SGNex_A549_ONT_all.fastq	CHUK:ACTN4	chr10	100219325	-	chr19	38730131	+	Inf	0	2	NA	FALSE	TRUE	5cd54295-ff7c-473b-93cf-0e0fbad3b6d7	400	LowConfidence	-
SGNex_A549_ONT_all.fastq	FTH1:YWHAB	chr11	61967461	-	chr20	44885737	+	Inf	0	2	NA	FALSE	TRUE	9e38fe65-6c9b-4e44-aab2-5c023223eae1	1107	LowConfidence	-
SGNex_A549_ONT_all.fastq	FTH1:CAPNS1	chr11	61967474	-	chr19	36141047	+	Inf	0	2	NA	FALSE	TRUE	dcb8b123-d088-4b89-89d1-47c85738e3b6	1336	LowConfidence	-
SGNex_A549_ONT_all.fastq	FTH1:COPS6	chr11	61967516	-	chr7	100089035	+	Inf	0	2	NA	FALSE	TRUE	843f428e-37fa-4423-8762-490ae16fbca3	1087	LowConfidence	-
SGNex_A549_ONT_all.fastq	SLC3A2:VPS53	chr11	62888871	+	chr17	515960	-	Inf	0	2	NA	FALSE	TRUE	61e4fdaa-a52f-481b-a8de-07cd7039edfd	983	LowConfidence	-
SGNex_A549_ONT_all.fastq	PQLC2:PGAM5	chr1	19329042	+	chr12	132722468	+	Inf	0	2	NA	FALSE	TRUE	bf22c56d-1e0c-4d22-b455-9d0f5f690e60	1198	LowConfidence	-
SGNex_A549_ONT_all.fastq	HP1BP3:AKR1B10	chr1	20744061	-	chr7	134527764	+	Inf	0	2	NA	FALSE	TRUE	cc099b4f-bddb-4c74-b96a-16892be8e42e	2700	LowConfidence	-
SGNex_A549_ONT_all.fastq	MED21:FAM204A	chr12	27028521	+	chr10	118310008	-	Inf	0	2	NA	FALSE	TRUE	0d2d7b2c-eb27-4651-af68-ed80ca4b5282	169	LowConfidence	-
SGNex_A549_ONT_all.fastq	RP5-940J5.9:AC011551.3	chr12	6537897	-	chr19	46559701	-	Inf	0	2	NA	FALSE	TRUE	34a11b56-a9f4-4c92-a7bb-9a2522a98b6c	448	LowConfidence	-
SGNex_A549_ONT_all.fastq	ATP2B1:PARP2	chr12	89655834	-	chr14	20357679	+	Inf	0	2	NA	FALSE	TRUE	c5ba9e57-05f4-4952-b399-97e0848d0461	282	LowConfidence	-
SGNex_A549_ONT_all.fastq	SRCAP:RHOA	chr16	30700764	+	chr3	49360204	-	Inf	0	2	NA	FALSE	TRUE	75eb9e27-c3c6-47ac-a2f1-60166e4858cd	593	LowConfidence	-
SGNex_A549_ONT_all.fastq	CTD-2600O9.1:COQ2	chr16	57798620	+	chr4	83279111	-	Inf	0	2	NA	FALSE	TRUE	783b2f89-dcbd-44bc-a9d1-544b64ce831f	400	LowConfidence	-
SGNex_A549_ONT_all.fastq	G6PC3:MAP3K2	chr17	44076342	+	chr2	127305933	-	Inf	0	2	NA	FALSE	TRUE	0522e440-74e8-4cb0-bfa0-23be3a87269c	607	LowConfidence	-
SGNex_A549_ONT_all.fastq	ACTG1:ALDH1A1	chr17	81511943	-	chr9	72901004	-	Inf	0	2	NA	FALSE	TRUE	36f0cc72-12f6-4fea-9732-b01a065a11bb	414	LowConfidence	-
SGNex_A549_ONT_all.fastq	ESCO1:HPS5	chr18	21574562	-	chr11	18278932	-	Inf	0	2	NA	FALSE	TRUE	525da43d-1889-49e3-a1f0-14cc680037e5	1202	LowConfidence	-
SGNex_A549_ONT_all.fastq	RP11-618P17.4:AKR1B10	chr19	34400727	+	chr7	134527755	+	Inf	0	2	NA	FALSE	TRUE	9e81023f-5a96-4371-a208-333699cd8713	2508	LowConfidence	-
SGNex_A549_ONT_all.fastq	GPI:AKR1B10	chr19	34401678	+	chr7	134527812	+	Inf	0	2	NA	FALSE	TRUE	bb0de11b-2c4b-4372-9ad3-acc30d123032	540	LowConfidence	-
SGNex_A549_ONT_all.fastq	CAPNS1:SCHLAP1	chr19	36141108	+	chr2	180873441	+	Inf	0	2	NA	FALSE	TRUE	be1b6b94-81b1-4f59-85d7-88461392e050	543	LowConfidence	-
SGNex_A549_ONT_all.fastq	GSS:LGALS1	chr20	34928737	-	chr22	37675679	+	Inf	0	2	NA	FALSE	TRUE	4d2e8c3e-96a8-40b1-b0c1-9479404d3601	639	LowConfidence	-
SGNex_A549_ONT_all.fastq	SLC35F6:AKR1B10	chr2	26779544	+	chr7	134527809	+	Inf	0	2	NA	FALSE	TRUE	eaed6852-d89e-4b2b-b4e0-87512810cede	1388	LowConfidence	-
SGNex_A549_ONT_all.fastq	TFRC:CALM2	chr3	196051749	-	chr2	47161856	-	Inf	0	2	NA	FALSE	TRUE	8c390cc9-8868-4a98-9712-409415588cfc	270	LowConfidence	-
SGNex_A549_ONT_all.fastq	PDLIM5:TRIM16	chr4	94664557	+	chr17	15628166	-	Inf	0	2	NA	FALSE	TRUE	5a3e8eed-7571-4eac-aaf3-e9e2edf7da28	265	LowConfidence	-
SGNex_A549_ONT_all.fastq	CTD-2139B15.2:SRP68	chr5	17354443	+	chr17	76061133	-	Inf	0	2	NA	FALSE	TRUE	da39daf8-1cd7-4336-adfa-6676b66d9957	743	LowConfidence	-
SGNex_A549_ONT_all.fastq	CPLX2:ACTN1	chr5	175881478	+	chr14	68874423	-	Inf	0	2	NA	FALSE	TRUE	23a81e96-47c2-4fb6-a8d8-2d96dcef6203	915	LowConfidence	-
SGNex_A549_ONT_all.fastq	RP11-513I15.6:RPL35	chr6	34263469	+	chr9	124861941	-	Inf	0	2	NA	FALSE	TRUE	63fd7ece-c717-4c80-a77f-ebac00e35f0d	513	LowConfidence	-
SGNex_A549_ONT_all.fastq	SNHG5:CTD-2354A18.1	chr6	85677957	-	chr18	73332472	+	Inf	0	2	NA	FALSE	TRUE	7d404d76-28ed-4897-b665-5a08a65fcaae	956	LowConfidence	-
SGNex_A549_ONT_all.fastq	HNRNPA2B1:SFPQ	chr7	26200580	-	chr1	35178037	-	Inf	0	2	NA	FALSE	TRUE	06487a60-70f9-48e9-b0c8-688a2b8c8faa	280	LowConfidence	-
SGNex_A549_ONT_all.fastq	RALA:TPBG	chr7	39706341	+	chr6	82367301	+	Inf	0	2	NA	FALSE	TRUE	0b55f2b0-3792-48f5-a75a-44e6529ec73b	1141	LowConfidence	-
SGNex_A549_ONT_all.fastq	ENTPD4:TAPBP	chr8	23432799	-	chr6	33300393	-	Inf	0	2	NA	FALSE	TRUE	c6530343-022e-433e-b65e-2750173f727e	775	LowConfidence	-
SGNex_Hct116_ONT_all.fastq	RP11-2K6.1:YWHAZ	chr16	63397850	+	chr8	100919105	-	Inf	0	2	NA	FALSE	TRUE	28364b58-3c90-413f-8e66-2efe1b8d6afd	245	LowConfidence	-
SGNex_Hct116_ONT_all.fastq	AP1S3:RP11-6N17.6	chr2	223757201	-	chr17	47947484	-	Inf	0	2	NA	FALSE	TRUE	3d0c65ef-59a0-486d-bf09-50b32bf45a43	270	LowConfidence	-
SGNex_Hct116_ONT_all.fastq	TAPT1-AS1:RPS21	chr4	16256546	+	chr20	62387117	+	Inf	0	2	NA	FALSE	TRUE	134f9802-f238-4b2b-87ef-3935a87b4096	415	LowConfidence	-
SGNex_Hct116_ONT_all.fastq	ING3:JAG2	chr7	120955622	+	chr14	105141329	-	Inf	0	2	NA	FALSE	TRUE	852cab4f-7c35-4fd1-8135-0bee97511b8b	375	LowConfidence	-
SGNex_Hct116_ONT_all.fastq	PALD1:RPS6	chr10	70478978	+	chr9	19378437	-	Inf	0	2	NA	FALSE	TRUE	6255d292-9d1c-44ab-8211-21737a1dd2f2	280	LowConfidence	-
SGNex_Hct116_ONT_all.fastq	VPS13D:TFDP1	chr1	12244613	+	chr13	113610998	+	Inf	0	2	NA	FALSE	TRUE	594f1d93-3048-4485-846c-54f9456b110e	596	LowConfidence	-
SGNex_Hct116_ONT_all.fastq	FTH1:HNRNPL	chr11	61967469	-	chr19	38849835	-	Inf	0	2	NA	FALSE	TRUE	f9818475-94f6-4720-9825-8d0d6d555088	1990	LowConfidence	-
SGNex_Hct116_ONT_all.fastq	NEAT1:DCTN1	chr11	65423080	+	chr2	74361445	-	Inf	0	2	NA	FALSE	TRUE	49de3cdf-fe3a-4f67-a5e9-899de07d91fc	326	LowConfidence	-
SGNex_Hct116_ONT_all.fastq	DDOST:MALL	chr1	20652129	-	chr2	110084993	-	Inf	0	2	NA	FALSE	TRUE	4f4617b3-c6af-49b2-a173-a589bb75febb	876	LowConfidence	-
SGNex_Hct116_ONT_all.fastq	DDOST:TAPBP	chr1	20652131	-	chr6	33300408	-	Inf	0	2	NA	FALSE	TRUE	319170d0-6843-4fc1-bbf9-6fc7e01720eb	774	LowConfidence	-
SGNex_Hct116_ONT_all.fastq	DDOST:YES1	chr1	20652132	-	chr18	722838	-	Inf	0	2	NA	FALSE	TRUE	599adf76-4892-4408-992c-e5f23728ca5b	1147	LowConfidence	-
SGNex_Hct116_ONT_all.fastq	RP11-386G11.10:EIF4A2	chr12	49127937	+	chr3	186784457	+	Inf	0	2	NA	FALSE	TRUE	d93b4b28-0aaf-4840-82aa-1757e6000c1e	209	LowConfidence	-
SGNex_Hct116_ONT_all.fastq	PPP1R12A:ZNF7	chr12	79807231	-	chr8	144829046	+	Inf	0	2	NA	FALSE	TRUE	d4166b9f-5bf1-4425-8f71-f3f5f6c9c6d2	1898	LowConfidence	-
SGNex_Hct116_ONT_all.fastq	LINC00987:DTWD2	chr12	9240495	+	chr5	118973818	-	Inf	0	2	NA	FALSE	TRUE	07b8b540-2c01-4fcd-ae30-0c96d9cbb3f2	545	LowConfidence	-
SGNex_Hct116_ONT_all.fastq	NUPL1:SS18	chr13	25340557	+	chr18	26016480	-	Inf	0	2	NA	FALSE	TRUE	db564703-677f-42d1-be7e-3382188fe89d	296	LowConfidence	-
SGNex_Hct116_ONT_all.fastq	TPT1-AS1:RCN1	chr13	45389599	+	chr11	32105113	+	Inf	0	2	NA	FALSE	TRUE	cd3ca629-0b60-47aa-b31a-ef78dbe43d7d	361	LowConfidence	-
SGNex_Hct116_ONT_all.fastq	HSP90AA1:TRIM27	chr14	102084442	-	chr6	28904509	-	Inf	0	2	NA	FALSE	TRUE	6103360d-bfd2-496a-afa8-f26ef50c04c9	747	LowConfidence	-
SGNex_Hct116_ONT_all.fastq	PPIB:TMEM97	chr15	64155906	-	chr17	28328059	+	Inf	0	2	NA	FALSE	TRUE	6e2fcc9b-d95e-4e39-8f48-01df73df0e22	222	LowConfidence	-
SGNex_Hct116_ONT_all.fastq	TELO2:NUP54	chr16	1510444	+	chr4	76118387	-	Inf	0	2	NA	FALSE	TRUE	93e61d12-0b2e-493d-9d47-b27346bc33de	813	LowConfidence	-
SGNex_Hct116_ONT_all.fastq	NOL9:RABEP1	chr1	6524242	-	chr17	5282295	+	Inf	0	2	NA	FALSE	TRUE	f5ff2ce4-c38e-4f17-9e90-69f40affd314	1069	LowConfidence	-
SGNex_Hct116_ONT_all.fastq	GRB7:TIMM8B	chr17	39743295	+	chr11	112085346	-	Inf	0	2	NA	FALSE	TRUE	d52ba9ee-478a-44d3-bae3-e7cc603ccf6d	855	LowConfidence	-
SGNex_Hct116_ONT_all.fastq	CTD-2545G14.6:ACOT13	chr17	7243764	+	chr6	24667245	+	Inf	0	2	NA	FALSE	TRUE	3a599225-aa31-4ae1-92d0-0d1e0d2a579e	266	LowConfidence	-
SGNex_Hct116_ONT_all.fastq	EIF5A:CAPZA2	chr17	7307655	+	chr7	116862596	+	Inf	0	2	NA	FALSE	TRUE	81ab3246-7045-4ee3-b0c2-6e5b894e80c1	1846	LowConfidence	-
SGNex_Hct116_ONT_all.fastq	POLR2A:NUTF2	chr17	7513379	+	chr16	67870966	+	Inf	0	2	NA	FALSE	TRUE	4dba5fe1-19fe-4a29-9d8a-2f1add40b54d	3133	LowConfidence	-
SGNex_Hct116_ONT_all.fastq	ACTG1:PRDX3	chr17	81511374	-	chr10	119174482	-	Inf	0	2	NA	FALSE	TRUE	09c7b2e9-0f5e-403b-91bf-093dbf0ad244	1238	LowConfidence	-
SGNex_Hct116_ONT_all.fastq	VPS4B:ATG12	chr18	63390311	-	chr5	115829901	-	Inf	0	2	NA	FALSE	TRUE	2be824bb-f6a4-4c3b-9d09-1303eb0110c2	1797	LowConfidence	-
SGNex_Hct116_ONT_all.fastq	ZNF708:TPX2	chr19	21294108	-	chr20	31801118	+	Inf	0	2	NA	FALSE	TRUE	fd058ea7-a07f-4965-9aff-9c5dc9427402	704	LowConfidence	-
SGNex_Hct116_ONT_all.fastq	ZNF226:COX8A	chr19	44172942	+	chr11	63976231	+	Inf	0	2	NA	FALSE	TRUE	33741281-915e-4240-bbea-20115ce4d4e6	455	LowConfidence	-
SGNex_Hct116_ONT_all.fastq	UHRF1:DDX24	chr19	4954411	+	chr14	94079478	-	Inf	0	2	NA	FALSE	TRUE	990d5b6a-d2f8-4572-80f3-227cd020918d	1139	LowConfidence	-
SGNex_Hct116_ONT_all.fastq	C19orf48:WAC	chr19	50798890	-	chr10	28620454	+	Inf	0	2	NA	FALSE	TRUE	60b77cd6-4ed2-4445-bedd-53fee3bd3f6e	656	LowConfidence	-
SGNex_Hct116_ONT_all.fastq	PPP2R1A:SOX9	chr19	52211369	+	chr17	72126252	+	Inf	0	2	NA	FALSE	TRUE	047331ce-048a-4324-8a3f-8528bd3c8911	443	LowConfidence	-
SGNex_Hct116_ONT_all.fastq	RBM39:PPFIBP1	chr20	35709065	-	chr12	27693286	+	Inf	0	2	NA	FALSE	TRUE	89641d21-55b7-4345-b5d3-fb85fac61e68	699	LowConfidence	-
SGNex_Hct116_ONT_all.fastq	RPN2:UBB	chr20	37241380	+	chr17	16382312	+	Inf	0	2	NA	FALSE	TRUE	121a9fbf-3ebf-49f3-8acd-a99f7b9a42b2	2024	LowConfidence	-
SGNex_Hct116_ONT_all.fastq	TTPAL:RCC1	chr20	44492797	+	chr1	28509532	+	Inf	0	2	NA	FALSE	TRUE	adc2bfc1-435b-4b7f-a2c3-60decb7a3a4e	4337	LowConfidence	-
SGNex_Hct116_ONT_all.fastq	NCL:MYC	chr2	231460741	-	chr8	127740912	+	Inf	0	2	NA	FALSE	TRUE	c7793d7b-4392-40a0-b535-72425cf9794e	580	LowConfidence	-
SGNex_Hct116_ONT_all.fastq	NCL:DHX9	chr2	231460763	-	chr1	182887420	+	Inf	0	2	NA	FALSE	TRUE	9cebbac7-fe13-4229-95ce-6bdc732a8d10	842	LowConfidence	-
SGNex_Hct116_ONT_all.fastq	PTMA:ORAI1	chr2	231712905	+	chr12	121641509	+	Inf	0	2	NA	FALSE	TRUE	d3e67dbe-2d45-4c68-87d5-12d09f2c0365	625	LowConfidence	-
SGNex_Hct116_ONT_all.fastq	LRPPRC:CKB	chr2	43982327	-	chr14	103519964	-	Inf	0	2	NA	FALSE	TRUE	d34cabd1-71b0-4beb-94ee-b43e6366a72a	359	LowConfidence	-
SGNex_Hct116_ONT_all.fastq	FAM162A:CDCA3	chr3	122402850	+	chr12	6849403	-	Inf	0	2	NA	FALSE	TRUE	de3eb42d-6db2-4502-98bc-a311289145b8	254	LowConfidence	-
SGNex_Hct116_ONT_all.fastq	WWTR1:THRAP3	chr3	149701899	-	chr1	36304310	+	Inf	0	2	NA	FALSE	TRUE	b031c290-8a2f-48b0-8a7d-cc8dc93a0385	1030	LowConfidence	-
SGNex_Hct116_ONT_all.fastq	WWTR1:THRAP3	chr3	149701909	-	chr1	36305120	+	Inf	0	2	NA	FALSE	TRUE	3e7c991a-e9db-47b5-b6ac-b47cf0cdf7fe	209	LowConfidence	-
SGNex_Hct116_ONT_all.fastq	NPRL2:SLC38A2	chr3	50348759	-	chr12	46360990	-	Inf	0	2	NA	FALSE	TRUE	73578cef-e871-4d52-b71b-f8c9608e63e3	1713	LowConfidence	-
SGNex_Hct116_ONT_all.fastq	UTP3:GAD1	chr4	70688878	+	chr2	170836858	+	Inf	0	2	NA	FALSE	TRUE	5161cb6b-e399-4aeb-baa9-4e53d40d627c	408	LowConfidence	-
SGNex_Hct116_ONT_all.fastq	CTD-2139B15.2:HNRNPL	chr5	17354439	+	chr19	38849771	-	Inf	0	2	NA	FALSE	TRUE	c1209164-6cef-44b6-98e5-72e6152e1e5c	771	LowConfidence	-
SGNex_Hct116_ONT_all.fastq	GNB2L1:ATP5B	chr5	181237650	-	chr12	56640116	-	Inf	0	2	NA	FALSE	TRUE	9dd29d38-2e0c-4529-bbd3-43d8255a5ce9	992	LowConfidence	-
SGNex_Hct116_ONT_all.fastq	MRPS27:MCM4	chr5	72238051	-	chr8	47977234	+	Inf	0	2	NA	FALSE	TRUE	233fb7d3-9a97-45e6-9e8c-ee3d7f887009	1002	LowConfidence	-
SGNex_Hct116_ONT_all.fastq	TBP:RPL14	chr6	170561948	+	chr3	40462047	+	Inf	0	2	NA	FALSE	TRUE	238f1030-fab2-4c36-b9ad-1805b6fcc2aa	291	LowConfidence	-
SGNex_Hct116_ONT_all.fastq	HSP90AB1:HMGB1	chr6	44253857	+	chr13	30465933	-	Inf	0	2	NA	FALSE	TRUE	4c36ae27-8a78-4fcd-a35d-661fcb0e4fbe	2575	LowConfidence	-
SGNex_Hct116_ONT_all.fastq	MDN1:RPL12	chr6	89721527	-	chr9	127449281	-	Inf	0	2	NA	FALSE	TRUE	886d291e-13bb-4157-8471-284575a1835a	370	LowConfidence	-
SGNex_Hct116_ONT_all.fastq	HNRNPA2B1:RP5-857K21.4	chr7	26193329	-	chr1	629320	-	Inf	0	2	NA	FALSE	TRUE	97b58f91-ef3f-48ec-9dc3-275671ea7744	1106	LowConfidence	-
SGNex_Hct116_ONT_all.fastq	HNRNPA2B1:HMGB2	chr7	26196410	-	chr4	173332127	-	Inf	0	2	NA	FALSE	TRUE	ceccd229-93df-43f2-82dd-5d63f3278a8f	463	LowConfidence	-
SGNex_Hct116_ONT_all.fastq	TECPR1:SCAMP4	chr7	98216881	-	chr19	1925362	+	Inf	0	2	NA	FALSE	TRUE	a89cfbe7-ebd1-4a78-9ea3-67de13393480	676	LowConfidence	-
SGNex_Hct116_ONT_all.fastq	SLC25A32:EIF3I	chr8	103399898	-	chr1	32231457	+	Inf	0	2	NA	FALSE	TRUE	70bd7ae9-5d84-4932-8696-6ea2f096d9b7	198	LowConfidence	-
SGNex_Hct116_ONT_all.fastq	ATAD2:RPL11	chr8	123371241	-	chr1	23693894	+	Inf	0	2	NA	FALSE	TRUE	c3414fe7-b1a3-4b39-89b9-b6cf2fe5e49e	761	LowConfidence	-
SGNex_Hct116_ONT_all.fastq	FAM49B:HDAC1	chr8	129904520	-	chr1	32332158	+	Inf	0	2	NA	FALSE	TRUE	86f239b7-d199-4c1b-a5d7-87b7a552bc03	794	LowConfidence	-
SGNex_Hct116_ONT_all.fastq	VCPIP1:ELL3	chr8	66666344	-	chr15	43774238	-	Inf	0	2	NA	FALSE	TRUE	7edf6d65-6f7f-47c8-ab5e-a2bee291a1d3	719	LowConfidence	-
SGNex_Hct116_ONT_all.fastq	RAD23B:SON	chr9	107324899	+	chr21	33543075	+	Inf	0	2	NA	FALSE	TRUE	79e6809b-7bd8-49de-9532-59a4355cea5f	390	LowConfidence	-
SGNex_Hct116_ONT_all.fastq	GAPVD1:C1QBP	chr9	125302491	+	chr17	5432894	-	Inf	0	2	NA	FALSE	TRUE	f76ef554-745f-40bb-8764-0d2d3d0d3ee5	166	LowConfidence	-
SGNex_Hct116_ONT_all.fastq	SLC25A51:TMX2	chr9	37887363	-	chr11	57740685	+	Inf	0	2	NA	FALSE	TRUE	de328b49-7d00-4154-9121-0f2c8634eb37	330	LowConfidence	-
SGNex_Hct116_ONT_all.fastq	SLC25A51:TMX2	chr9	37887388	-	chr11	57740577	+	Inf	0	2	NA	FALSE	TRUE	9613c2b1-c176-44d4-aeb9-c810daabfd6e	494	LowConfidence	-
SGNex_Hct116_ONT_all.fastq	SMC5:AKIRIN1	chr9	70353544	+	chr1	39005283	+	Inf	0	2	NA	FALSE	TRUE	9710a1e7-a0bb-4231-84c7-9128a2a638f8	4303	LowConfidence	-
SGNex_Hct116_ONT_all.fastq	SEMA4D:ITGA6	chr9	89377487	-	chr2	172506077	+	Inf	0	2	NA	FALSE	TRUE	7dc8bdd7-c76d-441e-8a4f-66fa3ea13726	2067	LowConfidence	-
SGNex_Hct116_ONT_all.fastq	R2_55:ALG8	chrIS	3332113	+	chr11	78124106	-	Inf	0	2	NA	FALSE	TRUE	465f58f9-2f8a-483e-8549-b266e8f170cd	344	LowConfidence	-
SGNex_Hct116_ONT_all.fastq	R2_55:GNAS	chrIS	3332171	+	chr20	58911044	+	Inf	0	2	NA	FALSE	TRUE	d6e67b64-1e00-4a1b-b17f-764d72f6667e	132	LowConfidence	-
SGNex_Hct116_ONT_all.fastq	R1_42:ARHGEF7	chrIS	9753710	+	chr13	111305327	+	Inf	0	2	NA	FALSE	TRUE	d687ef0e-dfcb-4da1-ac04-bc452fe7e6e8	398	LowConfidence	-
SGNex_Hct116_ONT_all.fastq	DDX3X:SNRPD2	chrX	41348757	+	chr19	45691953	-	Inf	0	2	NA	FALSE	TRUE	4699c9fc-81d5-463d-8c68-d988ed7ff2cd	285	LowConfidence	-
SGNex_HepG2_ONT_all.fastq	PCGF5:STRIP2	chr10	91279874	+	chr7	129487875	+	Inf	0	2	NA	FALSE	TRUE	727e4400-b320-47f8-ac62-62e3b4eb1ce1	940	LowConfidence	-
SGNex_HepG2_ONT_all.fastq	ERGIC2:KRT10	chr12	29357682	-	chr17	40818480	-	Inf	0	2	NA	FALSE	TRUE	d620cd1e-b234-4f7c-83ff-a1740ddcc4df	575	LowConfidence	-
SGNex_HepG2_ONT_all.fastq	GPC3:ZFHX3	chrX	133535745	-	chr16	72786429	-	Inf	0	2	NA	FALSE	TRUE	19c02acd-5ab0-4f2c-aa16-f90db1fd113e	326	LowConfidence	-
SGNex_HepG2_ONT_all.fastq	RBM7:CLK4	chr11	114408224	+	chr5	178602763	-	Inf	0	2	NA	FALSE	TRUE	786f2bf4-f1e2-42a7-b405-1e70ff19970c	325	LowConfidence	-
SGNex_HepG2_ONT_all.fastq	RPAP3:FAM8A1	chr12	47687879	-	chr6	17611373	+	Inf	0	2	NA	FALSE	TRUE	ae13c991-5f69-4ef9-9e34-70f18bdc653e	357	LowConfidence	-
SGNex_HepG2_ONT_all.fastq	LYZ:ALDH5A1	chr12	69353487	+	chr6	24535781	+	Inf	0	2	NA	FALSE	TRUE	852144ac-57a4-4f53-ab65-fb7e541cf4b3	289	LowConfidence	-
SGNex_HepG2_ONT_all.fastq	RP11-1143G9.4:FAM210B	chr12	69353500	-	chr20	56367605	+	Inf	0	2	NA	FALSE	TRUE	1fc81ada-9179-4ef2-9251-bd7fd13772e0	740	LowConfidence	-
SGNex_HepG2_ONT_all.fastq	RP11-1143G9.4:YIPF5	chr12	69353748	-	chr5	144160016	-	Inf	0	2	NA	FALSE	TRUE	36d788c1-2041-407c-bdba-5f07afff7d8e	549	LowConfidence	-
SGNex_HepG2_ONT_all.fastq	PTPRF:TAF7	chr1	43620218	+	chr5	141319380	-	Inf	0	2	NA	FALSE	TRUE	40a764a2-10d0-4078-9593-730db1e0f1bd	403	LowConfidence	-
SGNex_HepG2_ONT_all.fastq	SERPINA1:ATP5A1	chr14	94380919	-	chr18	46086167	-	Inf	0	2	NA	FALSE	TRUE	d17186f9-0402-4f95-adc7-64cb40963823	470	LowConfidence	-
SGNex_HepG2_ONT_all.fastq	GPATCH8:EIF3C	chr17	44400819	-	chr16	28724968	+	Inf	0	2	NA	FALSE	TRUE	a3937172-9a46-4555-aca6-5ed436a56e8a	167	LowConfidence	-
SGNex_HepG2_ONT_all.fastq	TRIM65:RP11-244H3.4	chr17	75889210	-	chr1	35018075	-	Inf	0	2	NA	FALSE	TRUE	369776a9-f5a7-4bcd-97ad-51a81b212e59	309	LowConfidence	-
SGNex_HepG2_ONT_all.fastq	DNMT1:IGF2	chr19	10135740	-	chr11	2131934	-	Inf	0	2	NA	FALSE	TRUE	726db581-39f4-4106-8ab7-5cb4c99243ed	1593	LowConfidence	-
SGNex_HepG2_ONT_all.fastq	SAFB2:CXorf40A	chr19	5616265	-	chrX	149547144	+	Inf	0	2	NA	FALSE	TRUE	a9a83cae-9f15-4dc2-9d93-9a8355076e67	481	LowConfidence	-
SGNex_HepG2_ONT_all.fastq	PUS10:RP11-1143G9.4	chr2	61010654	-	chr12	69353771	-	Inf	0	2	NA	FALSE	TRUE	115486c4-1200-42e9-adc7-ce773660ca37	190	LowConfidence	-
SGNex_HepG2_ONT_all.fastq	TGOLN2:RP11-1143G9.4	chr2	85319488	-	chr12	69353782	-	Inf	0	2	NA	FALSE	TRUE	b32c1f20-479f-42ed-ad6a-30f80c1878c5	679	LowConfidence	-
SGNex_HepG2_ONT_all.fastq	RAP2B:CTGF	chr3	153165500	+	chr6	131948711	-	Inf	0	2	NA	FALSE	TRUE	0fa3c0f3-066c-4d41-8251-cdad426e7981	623	LowConfidence	-
SGNex_HepG2_ONT_all.fastq	UBE2D3:ARID3A	chr4	102796822	-	chr19	975738	+	Inf	0	2	NA	FALSE	TRUE	0b9d993f-77f8-4462-af12-82742b37e219	278	LowConfidence	-
SGNex_HepG2_ONT_all.fastq	RP1-101K10.6:RP11-756P10.6	chr6	152988654	+	chr4	188740756	-	Inf	0	2	NA	FALSE	TRUE	303d8402-e643-4902-96c0-dfb2e5006450	194	LowConfidence	-
SGNex_HepG2_ONT_all.fastq	RP1-101K10.6:RP11-756P10.6	chr6	152988788	+	chr4	188740592	-	Inf	0	2	NA	FALSE	TRUE	5ca7dd8b-e7a6-4d72-b6ec-811642d499f7	359	LowConfidence	-
SGNex_K562_ONT_all.fastq	UNC50:HINT1	chr2	98610039	+	chr5	131159603	-	Inf	0	2	NA	FALSE	TRUE	2198fd57-cecf-4f7d-9dc9-cd9f46644b96	416	LowConfidence	-
SGNex_K562_ONT_all.fastq	MAK16:EPRS	chr8	33488624	+	chr1	220030415	-	Inf	0	2	NA	FALSE	TRUE	641dc242-fac5-4f32-9776-5e5c9ae8d8fb	251	LowConfidence	-
SGNex_K562_ONT_all.fastq	HNRNPF:HBZ	chr10	43386936	-	chr16	152886	+	Inf	0	2	NA	FALSE	TRUE	87fc08dc-d49e-4db0-a770-bae1576a3214	1402	LowConfidence	-
SGNex_K562_ONT_all.fastq	HBG2:HBA1	chr11	5248322	-	chr16	177354	+	Inf	0	2	NA	FALSE	TRUE	987a3844-b7d8-4a5a-9866-b7a1950f3c1f	356	LowConfidence	-
SGNex_K562_ONT_all.fastq	HBG2:RPL22	chr11	5253191	-	chr1	6197732	-	Inf	0	2	NA	FALSE	TRUE	765f2f75-bb96-46eb-95e4-68304961b53c	387	LowConfidence	-
SGNex_K562_ONT_all.fastq	MALAT1:DCAF7	chr11	65501928	+	chr17	63579371	+	Inf	0	2	NA	FALSE	TRUE	d0ad33ad-87d4-4af3-9580-8ac594f4f674	1010	LowConfidence	-
SGNex_K562_ONT_all.fastq	LUZP1:GHITM	chr1	23093854	-	chr10	84144941	+	Inf	0	2	NA	FALSE	TRUE	cd364c72-7a7f-460e-b4fc-e8e1e0fc7626	731	LowConfidence	-
SGNex_K562_ONT_all.fastq	TSNAX:AFMID	chr1	231565283	+	chr17	78207593	+	Inf	0	2	NA	FALSE	TRUE	281698b6-cca6-4e14-ae9d-70fc82e334b6	2346	LowConfidence	-
SGNex_K562_ONT_all.fastq	HBA2:HBE1	chr16	173520	+	chr11	5269660	-	Inf	0	2	NA	FALSE	TRUE	59fe32e8-55b2-4831-9308-2472b9ca4036	505	LowConfidence	-
SGNex_K562_ONT_all.fastq	RP11-67A1.2:CAP1	chr16	68122118	+	chr1	40069838	+	Inf	0	2	NA	FALSE	TRUE	18e1272a-eeaf-4217-a526-2517b43f92f9	622	LowConfidence	-
SGNex_K562_ONT_all.fastq	CDC6:CMBL	chr17	40302432	+	chr5	10279668	-	Inf	0	2	NA	FALSE	TRUE	11baa940-cbd1-48cb-ace8-62a5ce85429f	465	LowConfidence	-
SGNex_K562_ONT_all.fastq	EZH1:TMED10	chr17	42703523	-	chr14	75132147	-	Inf	0	2	NA	FALSE	TRUE	491f2629-4499-49bd-b5cf-90b2ea0a23b1	734	LowConfidence	-
SGNex_K562_ONT_all.fastq	PKP4:WRNIP1	chr2	158680766	+	chr6	2785376	+	Inf	0	2	NA	FALSE	TRUE	f324b31f-c9b8-40c3-b7bc-a6883a6c6a82	163	LowConfidence	-
SGNex_K562_ONT_all.fastq	WDR75:MALAT1	chr2	189455434	+	chr11	65499662	+	Inf	0	2	NA	FALSE	TRUE	a53cabde-c280-4772-9047-4da609149cda	404	LowConfidence	-
SGNex_K562_ONT_all.fastq	PRAME:C1QBP	chr22	22548571	-	chr17	5433059	-	Inf	0	2	NA	FALSE	TRUE	59bad572-7ccf-4fdb-bdf6-303cf86fbfc0	382	LowConfidence	-
SGNex_K562_ONT_all.fastq	NCL:TRIM24	chr2	231461734	-	chr7	138585191	+	Inf	0	2	NA	FALSE	TRUE	e9f3244c-f96a-444e-921c-b352343f9adc	617	LowConfidence	-
SGNex_K562_ONT_all.fastq	GTPBP1:ARF1	chr22	38733285	+	chr1	228098928	+	Inf	0	2	NA	FALSE	TRUE	68b74c35-6708-4703-85a6-1ceb99959240	507	LowConfidence	-
SGNex_K562_ONT_all.fastq	TFG:TSNAX	chr3	100732527	+	chr1	231565825	+	Inf	0	2	NA	FALSE	TRUE	f3abe203-b9b8-4219-817f-108a0306c909	792	LowConfidence	-
SGNex_K562_ONT_all.fastq	EIF5A2:DDX19A	chr3	170892322	-	chr16	70373133	+	Inf	0	2	NA	FALSE	TRUE	0cc58135-eddd-4a4a-b375-11d56d1ea335	1554	LowConfidence	-
SGNex_K562_ONT_all.fastq	MOB1B:MBTD1	chr4	70986014	+	chr17	51183249	-	Inf	0	2	NA	FALSE	TRUE	b565b293-2abe-4bbf-988c-5f14a63c0897	328	LowConfidence	-
SGNex_K562_ONT_all.fastq	DTWD2:PTMA	chr5	118973926	-	chr2	231708570	+	Inf	0	2	NA	FALSE	TRUE	6b883564-e08f-4ecd-8467-4e6d3c55afcc	504	LowConfidence	-
SGNex_K562_ONT_all.fastq	COX7C:UQCRHL	chr5	86619494	+	chr1	15807452	-	Inf	0	2	NA	FALSE	TRUE	6de3f252-5d4c-47b2-85e0-c43cc011c87c	331	LowConfidence	-
SGNex_K562_ONT_all.fastq	RP1-101K10.6:RP11-756P10.6	chr6	152988959	+	chr4	188740626	-	Inf	0	2	NA	FALSE	TRUE	7f5e2de2-bc32-452e-ad7b-8dc8e9892ef2	939	LowConfidence	-
SGNex_K562_ONT_all.fastq	PPP1R18:CHRAC1	chr6	30686274	-	chr8	140516511	+	Inf	0	2	NA	FALSE	TRUE	220bdbec-5087-4063-8dc3-82269e0f42f5	311	LowConfidence	-
SGNex_K562_ONT_all.fastq	KIFC1:NBEAL1	chr6	33400459	+	chr2	203191182	+	Inf	0	2	NA	FALSE	TRUE	a7698bda-5fbd-4397-9fe2-77cb45e46ccf	264	LowConfidence	-
SGNex_MCF7_ONT_all.fastq	MYL6:NDUFB9	chr12	56161478	+	chr8	124539189	+	Inf	0	2	NA	FALSE	TRUE	6ba8ef33-e111-4680-8cd1-2e58292345a8	627	LowConfidence	-
SGNex_MCF7_ONT_all.fastq	PCBD2:H3F3B	chr5	134924216	+	chr17	75779777	-	Inf	0	2	NA	FALSE	TRUE	6b2f3c4c-729f-4b01-8fed-39dae4ce4bfa	275	LowConfidence	-
SGNex_MCF7_ONT_all.fastq	R1_71:GNL3L	chrIS	8626222	+	chrX	54544275	+	Inf	0	2	NA	FALSE	TRUE	173e29e6-2bb9-4f57-84c0-efa9e3d1cd41	488	LowConfidence	-
SGNex_MCF7_ONT_all.fastq	RPS25:UBA2	chr11	119017513	-	chr19	34450323	+	Inf	0	2	NA	FALSE	TRUE	aca834a0-45ac-44a6-aa71-820383b78cc1	1814	LowConfidence	-
SGNex_MCF7_ONT_all.fastq	MCL1:NQO1	chr1	150579162	-	chr16	69711158	-	Inf	0	2	NA	FALSE	TRUE	5ea244fa-d5cb-419a-b1a1-7025e41b2225	1788	LowConfidence	-
SGNex_MCF7_ONT_all.fastq	ENSA:FAM83B	chr1	150627523	-	chr6	54941661	+	Inf	0	2	NA	FALSE	TRUE	1e5e1b3a-d939-4415-b8d7-5a2320e7f83e	380	LowConfidence	-
SGNex_MCF7_ONT_all.fastq	S100A11:MED28	chr1	152032738	-	chr4	17614670	+	Inf	0	2	NA	FALSE	TRUE	2344bed6-8802-49f2-a65c-9522fbbc461d	368	LowConfidence	-
SGNex_MCF7_ONT_all.fastq	NDUFB1:R2_55	chr14	92116200	-	chrIS	3335524	+	Inf	0	2	NA	FALSE	TRUE	f805efa4-e033-4b72-95a3-7d88e8a44949	312	LowConfidence	-
SGNex_MCF7_ONT_all.fastq	C15orf57:CBX3	chr15	40561982	-	chr7	26201750	+	Inf	0	2	NA	FALSE	TRUE	f9b1b791-deae-4826-9311-4e7ecdbc4b34	300	LowConfidence	-
SGNex_MCF7_ONT_all.fastq	C15orf57:CBX3	chr15	40562775	-	chr7	26201768	+	Inf	0	2	NA	FALSE	TRUE	7986c0c5-0766-4092-8c26-bd3ca8357b58	187	LowConfidence	-
SGNex_MCF7_ONT_all.fastq	TMOD3:ELOVL7	chr15	51912148	+	chr5	60752712	-	Inf	0	2	NA	FALSE	TRUE	58d99b1a-a80a-40fa-8587-f4a4fcf8f513	878	LowConfidence	-
SGNex_MCF7_ONT_all.fastq	RP11-2K6.1:YWHAZ	chr16	63397848	+	chr8	100918900	-	Inf	0	2	NA	FALSE	TRUE	fc45aa05-ba28-4204-8874-07eddf75d2bc	234	LowConfidence	-
SGNex_MCF7_ONT_all.fastq	KRT19:SH3BP5	chr17	41528159	-	chr3	15255278	-	Inf	0	2	NA	FALSE	TRUE	1ee938ff-2792-4692-89ed-318d95be15e0	522	LowConfidence	-
SGNex_MCF7_ONT_all.fastq	RAD51C:ATXN7	chr17	58724095	+	chr3	63979914	+	Inf	0	2	NA	FALSE	TRUE	a3c3c457-984b-487d-b570-5abd7213d5bb	6174	LowConfidence	Yes
SGNex_MCF7_ONT_all.fastq	SKA2:ENTPD4	chr17	59112329	-	chr8	23429856	-	Inf	0	2	NA	FALSE	TRUE	a1fb4253-987a-46f4-99aa-00378a38bbbf	699	LowConfidence	-
SGNex_MCF7_ONT_all.fastq	VMP1:RBM3	chr17	59839035	+	chrX	48578024	+	Inf	0	2	NA	FALSE	TRUE	5452df4f-bf0d-4e58-b89a-3cf8f788cc5d	895	LowConfidence	-
SGNex_MCF7_ONT_all.fastq	RP11-15E18.1:RP5-896L10.1	chr17	60526489	+	chr1	99004625	+	Inf	0	2	NA	FALSE	TRUE	a2fb5c40-987a-46c5-8512-ab078675c908	173	LowConfidence	-
SGNex_MCF7_ONT_all.fastq	GRB2:DUSP12	chr17	75320404	-	chr1	161756978	+	Inf	0	2	NA	FALSE	TRUE	3d68cdd0-3e32-468b-9aa1-755f004de3f5	244	LowConfidence	-
SGNex_MCF7_ONT_all.fastq	MAU2:NEK10	chr19	19358193	+	chr3	27214755	-	Inf	0	2	NA	FALSE	TRUE	68d67a9a-af18-4b5e-a798-5ab4b77094ad	982	LowConfidence	-
SGNex_MCF7_ONT_all.fastq	MRPS6:ALG2	chr21	34125391	+	chr9	99217999	-	Inf	0	2	NA	FALSE	TRUE	cda4eacc-7310-4635-b264-0db5c9a9bdb3	266	LowConfidence	-
SGNex_MCF7_ONT_all.fastq	UGT1A8:GAPDH	chr2	233768304	+	chr12	6537316	+	Inf	0	2	NA	FALSE	TRUE	022ab747-5e6c-48fe-a49b-385b7f358877	566	LowConfidence	-
SGNex_MCF7_ONT_all.fastq	NHP2L1:AZIN1	chr22	41673960	-	chr8	102826500	-	Inf	0	2	NA	FALSE	TRUE	adfc8ab9-974e-47d2-b268-114b025013fb	203	LowConfidence	-
SGNex_MCF7_ONT_all.fastq	C3orf14:PDS5B	chr3	62322034	+	chr13	32706932	+	Inf	0	2	NA	FALSE	TRUE	6cf4f562-b191-4b10-a290-577021a86581	398	LowConfidence	-
SGNex_MCF7_ONT_all.fastq	CCSER1:SLC27A4	chr4	90839062	+	chr9	128342178	+	Inf	0	2	NA	FALSE	TRUE	90f27d93-710e-4d19-a12b-10cb1c1b2ce7	649	LowConfidence	-
SGNex_MCF7_ONT_all.fastq	RP1-101K10.6:RP11-756P10.6	chr6	152988714	+	chr4	188740694	-	Inf	0	2	NA	FALSE	TRUE	1c1b871c-c06b-48a1-a036-5767672309d3	705	LowConfidence	-
SGNex_MCF7_ONT_all.fastq	PHF3:KCTD21-AS1	chr6	63711892	+	chr11	78142512	+	Inf	0	2	NA	FALSE	TRUE	c48ae67a-786f-48ab-ab26-0b89c0a20ec0	643	LowConfidence	-
SGNex_MCF7_ONT_all.fastq	SURF6:PGAM5	chr9	133330671	-	chr12	132722476	+	Inf	0	2	NA	FALSE	TRUE	ae05b257-2291-4da9-ba7b-4c0922fbdbf7	1003	LowConfidence	-
SGNex_MCF7_ONT_all.fastq	R2_55:CREBZF	chrIS	3335649	+	chr11	85659915	-	Inf	0	2	NA	FALSE	TRUE	50c83e5e-bfcb-42a4-89ad-f6f0e20e5e92	472	LowConfidence	-
SGNex_Hct116_ONT_all.fastq	ANKRD12:NDUFV2	chr18	9136965	+	chr18	9126831	+	10.124	0	1	FALSE	TRUE	TRUE	d0e952ff-f2b4-4e91-9012-7d4c53ce8eb5	260	PotentialTransSplicing	-
SGNex_HepG2_ONT_all.fastq	CLNS1A:AQP11	chr11	77619606	-	chr11	77609298	+	10.309	0	1	FALSE	TRUE	TRUE	c98d0874-e18a-45aa-8b58-b73a794f4998	420	PotentialTransSplicing	Yes
SGNex_Hct116_ONT_all.fastq	CLNS1A:AQP11	chr11	77619606	-	chr11	77609298	+	10.311	0	1	FALSE	TRUE	TRUE	606c46d3-c07d-4877-9373-aaba98ad7e2e	798	PotentialTransSplicing	Yes
SGNex_A549_ONT_all.fastq	GDE1:TMC5	chr16	19507687	-	chr16	19497121	+	10.569	0	1	TRUE	TRUE	TRUE	9ef451e8-67ab-4551-bc31-188dd909181c	394	PotentialTransSplicing	-
SGNex_K562_ONT_all.fastq	TBL3:RPS2	chr16	1974107	+	chr16	1962270	-	11.835	0	1	FALSE	TRUE	TRUE	b4c4867e-8723-4106-b69c-6d6c68c1b7b9	328	PotentialTransSplicing	-
SGNex_HepG2_ONT_all.fastq	RNF34:KDM2B	chr12	121417911	+	chr12	121430469	-	12.56	0	1	FALSE	TRUE	TRUE	7697a537-efe4-4144-83dd-267ec3adb6cd	2921	PotentialTransSplicing	-
SGNex_Hct116_ONT_all.fastq	HNRNPA3:NFE2L2	chr2	177219314	+	chr2	177232008	-	12.696	0	1	FALSE	TRUE	TRUE	bc2090da-a23d-4c03-a1dd-8a7ce5e08b96	1231	PotentialTransSplicing	-
SGNex_Hct116_ONT_all.fastq	ZDHHC8:RANBP1	chr22	20132051	+	chr22	20119013	+	13.036	0	1	FALSE	TRUE	TRUE	d844efac-bf37-4aab-a999-efd5e4e07f11	808	PotentialTransSplicing	-
SGNex_MCF7_ONT_all.fastq	RPLP1:KIF23	chr15	69453721	+	chr15	69439904	+	13.813	0	1	TRUE	TRUE	TRUE	de786421-632b-45f3-8eee-1309d3b124f6	326	PotentialTransSplicing	-
SGNex_K562_ONT_all.fastq	AMFR:NUDT21	chr16	56425073	-	chr16	56439746	-	14.671	0	1	TRUE	TRUE	TRUE	82501a00-ab69-47b8-b462-ab184ebfac8d	427	PotentialTransSplicing	-
SGNex_HepG2_ONT_all.fastq	RPS7:RNASEH1-AS1	chr2	3576630	+	chr2	3561317	+	15.31	0	1	FALSE	TRUE	TRUE	6b4cd241-1702-443e-8ee0-09910ef8bd5c	400	PotentialTransSplicing	-
SGNex_HepG2_ONT_all.fastq	FBXO31:MAP1LC3B	chr16	87383405	-	chr16	87398815	+	15.409	0	1	TRUE	TRUE	TRUE	924eda9d-578d-41d5-bce0-32a6f067f938	351	PotentialTransSplicing	-
SGNex_Hct116_ONT_all.fastq	CHD2:LINC01578	chr15	92901299	+	chr15	92885515	+	15.779	0	1	FALSE	TRUE	TRUE	26392342-d62f-4945-93ed-1182b58660cc	706	PotentialTransSplicing	-
SGNex_K562_ONT_all.fastq	HIF1A-AS2:SNAPC1	chr14	61750885	-	chr14	61766876	+	15.99	0	1	FALSE	TRUE	TRUE	3564b4f3-8f88-4e79-bda1-a2a1b6909ead	265	PotentialTransSplicing	-
SGNex_A549_ONT_all.fastq	LRRC23:USP5	chr12	6873781	+	chr12	6857629	+	16.15	0	1	FALSE	TRUE	TRUE	8d37b550-50b4-4e36-bba9-602f57738599	178	PotentialTransSplicing	-
SGNex_Hct116_ONT_all.fastq	HNRNPA2B1:CBX3	chr7	26193251	-	chr7	26209940	+	16.691	0	1	FALSE	TRUE	TRUE	8b6ea90a-0c4e-4473-a4c0-2b75dc958345	903	PotentialTransSplicing	-
SGNex_MCF7_ONT_all.fastq	GDI2:FAM208B	chr10	5773842	-	chr10	5756613	+	17.229	0	1	TRUE	TRUE	TRUE	673281c2-1e43-4a2f-a153-1ca617775fbd	945	PotentialTransSplicing	-
SGNex_Hct116_ONT_all.fastq	DTYMK:ATG4B	chr2	241685769	-	chr2	241666645	+	19.124	0	1	FALSE	TRUE	TRUE	33a1a678-9e8b-4215-9032-86b7364022aa	334	PotentialTransSplicing	Yes
SGNex_HepG2_ONT_all.fastq	C1orf86:PRKCZ	chr1	2193639	-	chr1	2173897	+	19.743	0	1	FALSE	TRUE	TRUE	b875d0ad-dafb-4a51-8785-6ec1d4e66cdb	471	PotentialTransSplicing	-
SGNex_Hct116_ONT_all.fastq	LRR1:RPL36AL	chr14	49599203	+	chr14	49619140	-	19.937	0	1	TRUE	TRUE	TRUE	aa2ee366-e187-4c68-bf5c-9db8509f841c	507	PotentialTransSplicing	-
SGNex_Hct116_ONT_all.fastq	GCN1L1:RPLP0	chr12	120177447	-	chr12	120197462	-	20.014	0	1	FALSE	TRUE	TRUE	9e3795a0-bc00-441e-a992-92d57c2a9f32	468	PotentialTransSplicing	-
SGNex_Hct116_ONT_all.fastq	TMX2:ZDHHC5	chr11	57712807	+	chr11	57692611	+	20.194	0	1	TRUE	TRUE	TRUE	161357c7-c9a9-4f2d-971f-8bb697787090	624	PotentialTransSplicing	-
SGNex_A549_ONT_all.fastq	ATP1A1-AS1:ATP1A1	chr1	116418459	-	chr1	116397888	+	20.573	0	1	FALSE	TRUE	TRUE	f8e29e4e-5e83-47fb-bd3a-63b7bb97d8c7	121	PotentialTransSplicing	-
SGNex_HepG2_ONT_all.fastq	RP11-35G9.3:NARS	chr18	57630518	+	chr18	57609443	-	21.073	0	1	FALSE	TRUE	TRUE	477f461a-09b2-4ce6-b15b-526a71d65307	252	PotentialTransSplicing	-
SGNex_HepG2_ONT_all.fastq	ZDHHC6:ACSL5	chr10	112446705	-	chr10	112425338	+	21.369	0	1	FALSE	TRUE	TRUE	b57001a1-4bb9-408b-9c20-4dafb7cda2df	290	PotentialTransSplicing	Yes
SGNex_A549_ONT_all.fastq	MRPL47:NDUFB5	chr3	179601730	-	chr3	179623920	+	22.186	0	1	TRUE	TRUE	TRUE	f0028fb0-f067-46e2-9933-cf7f295170fb	287	PotentialTransSplicing	-
SGNex_Hct116_ONT_all.fastq	PEX3:FUCA2	chr6	143474856	+	chr6	143497497	-	22.643	0	1	TRUE	TRUE	TRUE	ff8b380f-47c7-4728-9084-f06dffee6888	1018	PotentialTransSplicing	-
SGNex_Hct116_ONT_all.fastq	PSPH:SUMF2	chr7	56051138	-	chr7	56074174	+	23.034	0	1	FALSE	TRUE	TRUE	fc646e04-c9a9-470d-b6fd-019db4ed09ce	1668	PotentialTransSplicing	-
SGNex_MCF7_ONT_all.fastq	ST3GAL4:DCPS	chr11	126355842	+	chr11	126331405	+	24.434	0	1	FALSE	TRUE	TRUE	09c9ad61-230c-4d1b-bc33-17f936086a98	861	PotentialTransSplicing	Yes
SGNex_HepG2_ONT_all.fastq	C10orf11:ZNF503-AS2	chr10	75431754	+	chr10	75407255	+	24.498	0	1	FALSE	TRUE	TRUE	4d7793c0-004c-4e0a-9378-b07b40bd23d5	379	PotentialTransSplicing	-
SGNex_Hct116_ONT_all.fastq	RPLP1:KIF23	chr15	69453721	+	chr15	69429111	+	24.606	0	1	TRUE	TRUE	TRUE	abb0d2ff-b565-4724-b177-2e96cc3123c9	2631	PotentialTransSplicing	-
SGNex_HepG2_ONT_all.fastq	COX20:HNRNPU	chr1	244835756	+	chr1	244860474	-	24.721	0	1	FALSE	TRUE	TRUE	b49d6798-ec7d-4d67-b765-4f28338ace84	407	PotentialTransSplicing	-
SGNex_A549_ONT_all.fastq	STX17:ERP44	chr9	99960155	+	chr9	99985069	-	24.914	0	1	FALSE	TRUE	TRUE	3b38793f-d16d-4729-b85d-d00c562159f5	410	PotentialTransSplicing	-
SGNex_K562_ONT_all.fastq	EIF4G1:PSMD2	chr3	184328990	+	chr3	184303947	+	25.041	0	1	TRUE	TRUE	TRUE	097cbcbb-51be-4dab-96e2-73d03475cb78	3546	PotentialTransSplicing	-
SGNex_Hct116_ONT_all.fastq	PLK3:RPS8	chr1	44803153	+	chr1	44778000	+	25.15	0	1	TRUE	TRUE	TRUE	e8df2b07-0f59-4c3c-a621-e4467c1fc62d	992	PotentialTransSplicing	-
SGNex_Hct116_ONT_all.fastq	CSTA:CCDC58	chr3	122337648	+	chr3	122363027	-	25.383	0	1	TRUE	TRUE	TRUE	82a6e8c8-d458-413d-9793-f29398d178e5	260	PotentialTransSplicing	-
SGNex_Hct116_ONT_all.fastq	ATP6V0E1:RPL26L1	chr5	172994822	+	chr5	172969413	+	25.404	0	1	FALSE	TRUE	TRUE	a3cffc4f-912d-4743-81b2-21d3a04aeed6	309	PotentialTransSplicing	-
SGNex_Hct116_ONT_all.fastq	RPARP-AS1:CUEDC2	chr10	102450330	+	chr10	102424792	-	25.536	0	1	FALSE	TRUE	TRUE	9e0edf9f-cb6a-4caf-809b-279d18663b3f	364	PotentialTransSplicing	-
SGNex_MCF7_ONT_all.fastq	RP11-356O9.2:FOXA1	chr14	37566943	-	chr14	37592711	-	25.764	0	1	FALSE	TRUE	TRUE	492809a2-c72f-433c-9451-e8bdbf838891	581	PotentialTransSplicing	-
SGNex_Hct116_ONT_all.fastq	RNPEP:TIMM17A	chr1	201989530	+	chr1	201963616	+	25.908	0	1	FALSE	TRUE	TRUE	22b6a2f5-a7d5-491f-beaf-2bf13856a30c	682	PotentialTransSplicing	Yes
SGNex_Hct116_ONT_all.fastq	SUPT5H:RPS16	chr19	39459960	+	chr19	39433761	-	26.198	0	1	TRUE	TRUE	TRUE	6c4285d2-f9e9-4bac-8f61-32438e88370c	799	PotentialTransSplicing	-
SGNex_K562_ONT_all.fastq	METTL12:GANAB	chr11	62665946	+	chr11	62639731	-	26.217	0	1	FALSE	TRUE	TRUE	5a433680-e559-4e89-bf46-155484d554e6	3819	PotentialTransSplicing	-
SGNex_A549_ONT_all.fastq	BAZ2A:ATP5B	chr12	56617395	-	chr12	56643958	-	26.556	0	1	FALSE	TRUE	TRUE	2952f19f-c774-4f5d-870f-517210c90e15	398	PotentialTransSplicing	-
SGNex_Hct116_ONT_all.fastq	SNX1:PPIB	chr15	64130321	+	chr15	64156909	-	26.581	0	1	TRUE	TRUE	TRUE	7474a134-0ebb-4e5b-8a78-628d8ede417f	589	PotentialTransSplicing	-
SGNex_Hct116_ONT_all.fastq	PANK2:MAVS	chr20	3889728	+	chr20	3862254	+	27.473	0	1	FALSE	TRUE	TRUE	1b44abb4-a3c7-467c-99b6-c43925463e3f	531	PotentialTransSplicing	-
SGNex_Hct116_ONT_all.fastq	MAML1:CANX	chr5	179733427	+	chr5	179705679	+	27.746	0	1	TRUE	TRUE	TRUE	a18b57d7-a8be-43c8-8bbc-b025696783c2	2471	PotentialTransSplicing	-
SGNex_Hct116_ONT_all.fastq	NUP50:KIAA0930	chr22	45176080	+	chr22	45203985	-	27.905	0	1	FALSE	TRUE	TRUE	011e653d-6f1c-489a-b2a3-b88030ed45fd	792	PotentialTransSplicing	-
SGNex_HepG2_ONT_all.fastq	IL17RB:ACTR8	chr3	53849795	+	chr3	53878467	-	28.673	0	1	FALSE	TRUE	TRUE	d0f89cd8-2128-4a62-8aad-6a87b2fa90d1	242	PotentialTransSplicing	-
SGNex_MCF7_ONT_all.fastq	RP11-108K14.8:ECHS1	chr10	133396267	+	chr10	133366993	-	29.268	0	1	FALSE	TRUE	TRUE	ba997b37-863a-46a0-b8cd-78369d4522a2	287	PotentialTransSplicing	-
SGNex_Hct116_ONT_all.fastq	SKA3:SAP18	chr13	21176375	-	chr13	21146805	+	29.569	0	1	FALSE	TRUE	TRUE	565e0193-8c4d-4524-a822-19f3199c26f9	626	PotentialTransSplicing	-
SGNex_Hct116_ONT_all.fastq	FAM161A:CCT4	chr2	61853859	-	chr2	61883548	-	29.686	0	1	TRUE	TRUE	TRUE	dcff3ff6-fd6c-42b9-be5b-d7ba14fe7726	1726	PotentialTransSplicing	-
SGNex_HepG2_ONT_all.fastq	SEC16A:PMPCA	chr9	136446855	-	chr9	136416951	+	29.903	0	1	TRUE	TRUE	TRUE	1f2c79a6-ff61-447e-900d-d4f242706bc8	3307	PotentialTransSplicing	-
SGNex_MCF7_ONT_all.fastq	CEP89:RHPN2	chr19	32971836	-	chr19	33003000	-	31.163	0	1	FALSE	TRUE	TRUE	72c4b02b-35a8-4dfc-99eb-e79edaf45ae9	228	PotentialTransSplicing	-
SGNex_MCF7_ONT_all.fastq	GIGYF2:EFHD1	chr2	232703489	+	chr2	232672309	+	31.177	0	1	FALSE	TRUE	TRUE	b07d086b-642d-4313-9a85-8cf3b3d06a00	1204	PotentialTransSplicing	Yes
SGNex_Hct116_ONT_all.fastq	MAGT1:COX7B	chrX	77870808	-	chrX	77902643	+	31.835	0	1	FALSE	TRUE	TRUE	aa710772-0133-4758-af9c-388cf46267f9	401	PotentialTransSplicing	-
SGNex_Hct116_ONT_all.fastq	AZI2:CMC1	chr3	28348601	-	chr3	28316333	+	32.268	0	1	FALSE	TRUE	TRUE	48cc344d-8f99-4655-b6d8-8a64e9d78953	404	PotentialTransSplicing	-
SGNex_K562_ONT_all.fastq	ISCA1:ZCCHC6	chr9	86272007	-	chr9	86305239	-	33.218	0	1	TRUE	TRUE	TRUE	dedc15f9-9890-49c1-a3ce-7527b183509e	531	PotentialTransSplicing	-
SGNex_Hct116_ONT_all.fastq	AC073283.4:EPCAM	chr2	47344901	-	chr2	47378953	+	34.05	0	1	FALSE	TRUE	TRUE	8a8e3e89-2107-49e8-b673-059eb887fa55	154	PotentialTransSplicing	-
SGNex_K562_ONT_all.fastq	PDGFA:PRKAR1B	chr7	517394	-	chr7	551470	-	34.071	0	1	FALSE	TRUE	TRUE	b81fa180-eb41-4b4a-a6b9-242a1fc1ea6a	537	PotentialTransSplicing	-
SGNex_MCF7_ONT_all.fastq	MLF1:RSRC1	chr3	158571391	+	chr3	158537092	+	34.293	0	1	FALSE	TRUE	TRUE	499399ba-50de-4c26-86ba-f0f0f44ce48f	268	PotentialTransSplicing	Yes
SGNex_HepG2_ONT_all.fastq	CLN6:PIAS1	chr15	68218536	-	chr15	68183630	+	34.905	0	1	FALSE	TRUE	TRUE	d28960a2-52c5-43f5-9bfd-e759af321196	980	PotentialTransSplicing	-
SGNex_Hct116_ONT_all.fastq	HSF2:SERINC1	chr6	122423686	+	chr6	122458681	-	34.996	0	1	TRUE	TRUE	TRUE	9a9631d4-f7f2-480e-b297-2cf33e55b5f3	1334	PotentialTransSplicing	-
SGNex_K562_ONT_all.fastq	C17orf62:NARF	chr17	82450480	-	chr17	82485497	+	35.018	0	1	FALSE	TRUE	TRUE	8773d6b5-aef1-4094-98ea-0018c35759be	604	PotentialTransSplicing	-
SGNex_Hct116_ONT_all.fastq	PANK2:MAVS	chr20	3889932	+	chr20	3854558	+	35.371	0	1	FALSE	TRUE	TRUE	ec88983a-f985-4dc7-b9e3-0581a5289fd6	1052	PotentialTransSplicing	-
SGNex_Hct116_ONT_all.fastq	PDCD5:ANKRD27	chr19	32582232	+	chr19	32617633	-	35.401	0	1	FALSE	TRUE	TRUE	3f46550d-c158-4a91-af88-e9f21ce526f1	2337	PotentialTransSplicing	-
SGNex_A549_ONT_all.fastq	GFPT2:CTB-129O4.1	chr5	180330700	-	chr5	180295035	+	35.662	0	1	FALSE	TRUE	TRUE	fec326a2-2e94-4862-89c0-33e2bf429100	288	PotentialTransSplicing	-
SGNex_Hct116_ONT_all.fastq	IKBIP:SLC25A3	chr12	98634296	-	chr12	98597856	+	36.443	0	1	TRUE	TRUE	TRUE	699c6512-2b7e-4f09-8ba6-71be3eea1da5	479	PotentialTransSplicing	-
SGNex_A549_ONT_all.fastq	PTCD3:IMMT	chr2	86111158	+	chr2	86147833	-	36.677	0	1	TRUE	TRUE	TRUE	983b0a8d-cf79-499a-b9e7-2c2439975f51	320	PotentialTransSplicing	-
SGNex_HepG2_ONT_all.fastq	PCYOX1:TIA1	chr2	70261386	+	chr2	70224629	-	36.756	0	1	TRUE	TRUE	TRUE	bee923a8-ea07-4a7b-9afd-75a3aed7747a	503	PotentialTransSplicing	-
SGNex_MCF7_ONT_all.fastq	KIAA0586:TOMM20L	chr14	58444175	+	chr14	58407326	+	36.846	0	1	FALSE	TRUE	TRUE	ecf1e64c-4b3c-4154-9c6d-520f14f795a1	766	PotentialTransSplicing	-
SGNex_Hct116_ONT_all.fastq	TRMT61B:WDR43	chr2	28869579	-	chr2	28906460	+	36.882	0	1	TRUE	TRUE	TRUE	2c5a14ff-c35f-4b9b-861b-cf662958e06d	3062	PotentialTransSplicing	-
SGNex_K562_ONT_all.fastq	YWHAE:CRK	chr17	1400047	-	chr17	1437155	-	37.105	0	1	TRUE	TRUE	TRUE	db924a54-3b8f-4936-b8d8-81c75491445d	1961	PotentialTransSplicing	Yes
SGNex_A549_ONT_all.fastq	RCN3:RPS11	chr19	49537205	+	chr19	49499512	+	37.691	0	1	FALSE	TRUE	TRUE	57225876-102d-4b1e-8868-50d3ad14f730	414	PotentialTransSplicing	-
SGNex_HepG2_ONT_all.fastq	IFRD1:AC004112.4	chr7	112423432	+	chr7	112385104	-	38.327	0	1	FALSE	TRUE	TRUE	a8026ed3-b6a0-4e16-a029-2677215d99e9	635	PotentialTransSplicing	-
SGNex_Hct116_ONT_all.fastq	DAZAP1:MUM1	chr19	1407802	+	chr19	1369265	+	38.535	0	1	FALSE	TRUE	TRUE	e4dca0a5-e57e-44ed-a645-57e7a9e783ec	2622	PotentialTransSplicing	-
SGNex_HepG2_ONT_all.fastq	DAZAP1:MUM1	chr19	1407802	+	chr19	1369265	+	38.535	0	1	FALSE	TRUE	TRUE	af1d04f9-7d47-490f-97d5-d7a696a2dc52	2640	PotentialTransSplicing	-
SGNex_MCF7_ONT_all.fastq	MYO6:SENP6	chr6	75749423	+	chr6	75709527	+	39.894	0	1	FALSE	TRUE	TRUE	ae7e2b7d-fa6c-4dcd-890a-1d408b92020f	789	PotentialTransSplicing	Yes
SGNex_Hct116_ONT_all.fastq	NASP:GPBP1L1	chr1	45602365	+	chr1	45642499	-	40.138	0	1	FALSE	TRUE	TRUE	954c23b0-c06a-4ca1-9ca7-208a7501768d	374	PotentialTransSplicing	-
SGNex_MCF7_ONT_all.fastq	SYNCRIP:SNHG5	chr6	85636967	-	chr6	85677191	-	40.223	0	1	FALSE	TRUE	TRUE	8f62268f-9e8a-4b87-a3c9-d9a120976ba9	233	PotentialTransSplicing	-
SGNex_A549_ONT_all.fastq	PARN:BFAR	chr16	14628172	-	chr16	14669033	+	40.862	0	1	FALSE	TRUE	TRUE	ffa99a5e-1da2-4d35-b02d-87c2adde847b	297	PotentialTransSplicing	-
SGNex_A549_ONT_all.fastq	ERICH5:HRSP12	chr8	98064727	+	chr8	98106006	-	41.272	0	1	TRUE	TRUE	TRUE	4660e4c8-35aa-4400-9416-0b593952b81d	124	PotentialTransSplicing	-
SGNex_A549_ONT_all.fastq	ZSCAN2:WDR73	chr15	84601188	+	chr15	84643723	-	42.536	0	1	FALSE	TRUE	TRUE	540617a2-9345-449a-b02a-32a45fec59de	731	PotentialTransSplicing	-
SGNex_Hct116_ONT_all.fastq	GUK1:ARF1	chr1	228140363	+	chr1	228097078	+	43.281	0	1	FALSE	TRUE	TRUE	94617666-e5e0-4de1-97ad-888377e4d892	170	PotentialTransSplicing	Yes
SGNex_Hct116_ONT_all.fastq	BORA:DIS3	chr13	72729093	+	chr13	72772839	-	43.744	0	1	TRUE	TRUE	TRUE	ebe26a3f-a59f-4c61-9138-da92b7a5fd1d	2526	PotentialTransSplicing	-
SGNex_Hct116_ONT_all.fastq	C14orf37:PSMA3	chr14	58291635	-	chr14	58247750	+	43.892	0	1	FALSE	TRUE	TRUE	6e3201b8-1949-42dc-b47d-ac5bade8f958	919	PotentialTransSplicing	-
SGNex_A549_ONT_all.fastq	DLD:LAMB1	chr7	107916964	+	chr7	107961329	-	44.368	0	1	TRUE	TRUE	TRUE	53359a03-b9e9-4c81-8c8d-ad3538115397	3574	PotentialTransSplicing	-
SGNex_Hct116_ONT_all.fastq	PPP2R1B:ALG9	chr11	111742053	-	chr11	111786520	-	44.46	0	1	FALSE	TRUE	TRUE	ba4f2f36-8f49-4233-87bf-c2389583cbcb	301	PotentialTransSplicing	Yes
SGNex_Hct116_ONT_all.fastq	MTCH2:NDUFS3	chr11	47627080	-	chr11	47582088	+	44.991	0	1	TRUE	TRUE	TRUE	fdfd10ee-a512-4eda-a6a3-80bfb079234c	589	PotentialTransSplicing	Yes
SGNex_A549_ONT_all.fastq	ACBD5:MASTL	chr10	27210814	-	chr10	27165064	+	45.753	0	1	TRUE	TRUE	TRUE	aba2001b-a68a-4cfa-ad93-06f34cad1afd	2385	PotentialTransSplicing	-
SGNex_Hct116_ONT_all.fastq	TRAP1:CREBBP	chr16	3685996	-	chr16	3731937	-	45.937	0	1	TRUE	TRUE	TRUE	5de2e95a-113c-4be7-a671-a4ac41569294	503	PotentialTransSplicing	Yes
SGNex_A549_ONT_all.fastq	SH3GL1:MPND	chr19	4400324	-	chr19	4354045	+	46.281	0	1	FALSE	TRUE	TRUE	29da350f-b723-456e-a456-d688f1608dfb	132	PotentialTransSplicing	-
SGNex_MCF7_ONT_all.fastq	RDH13:PPP1R12C	chr19	55056653	-	chr19	55103568	-	46.912	0	1	TRUE	TRUE	TRUE	a8c9073e-cb83-4cfe-b8f7-d03d362042cb	391	PotentialTransSplicing	-
SGNex_A549_ONT_all.fastq	SURF4:REXO4	chr9	133365985	-	chr9	133412921	-	46.934	0	1	TRUE	TRUE	TRUE	7918f72e-7282-4fb1-9cb6-6d425c32f602	1651	PotentialTransSplicing	-
SGNex_MCF7_ONT_all.fastq	UBA3:LMOD3	chr3	69061814	-	chr3	69109121	-	47.305	0	1	FALSE	TRUE	TRUE	cbacc7f7-2b27-433f-90b2-8f5204d0da97	980	PotentialTransSplicing	Yes
SGNex_MCF7_ONT_all.fastq	SYNCRIP:SNHG5	chr6	85618818	-	chr6	85666147	-	47.318	0	1	FALSE	TRUE	TRUE	4fb08bfe-bcd5-4c54-85c6-240cce5d9f62	956	PotentialTransSplicing	-
SGNex_Hct116_ONT_all.fastq	GTF3C2:SNX17	chr2	27328037	-	chr2	27375506	+	47.469	0	1	TRUE	TRUE	TRUE	14dcb068-eda6-47df-8bc8-71fb5bf986a6	1123	PotentialTransSplicing	-
SGNex_HepG2_ONT_all.fastq	KPNB1:NPEPPS	chr17	47661178	+	chr17	47613669	+	47.506	0	1	TRUE	TRUE	TRUE	cf94b9a8-3961-4ed2-88d6-ac2013defca4	891	PotentialTransSplicing	Yes
SGNex_Hct116_ONT_all.fastq	POLR1A:IMMT	chr2	86098611	-	chr2	86146197	-	47.571	0	1	TRUE	TRUE	TRUE	8e215c17-121f-4a0a-a8aa-de19b7faf286	137	PotentialTransSplicing	-
SGNex_Hct116_ONT_all.fastq	PCMT1:LATS1	chr6	149749956	+	chr6	149702266	-	47.687	0	1	FALSE	TRUE	TRUE	74c8c705-18cf-41cb-8ff6-b415f996a8ee	275	PotentialTransSplicing	-
SGNex_Hct116_ONT_all.fastq	SAR1A:PPA1	chr10	70161619	-	chr10	70209685	-	48.065	0	1	TRUE	TRUE	TRUE	754d9665-cf0b-4d94-8b7d-c3fe7d3b1871	721	PotentialTransSplicing	-
SGNex_HepG2_ONT_all.fastq	AARS:DDX19B	chr16	70276486	-	chr16	70324585	+	48.098	0	1	TRUE	TRUE	TRUE	4ddab89a-207d-4918-aa64-6d49e0b55f67	585	PotentialTransSplicing	-
SGNex_Hct116_ONT_all.fastq	RPL36A:TIMM8A	chrX	101395457	+	chrX	101346660	-	48.798	0	1	TRUE	TRUE	TRUE	97062deb-ce3b-49ca-9d60-8b0882fd3de7	535	PotentialTransSplicing	-
SGNex_A549_ONT_all.fastq	AMFR:NUDT21	chr16	56385919	-	chr16	56434829	-	48.908	0	1	TRUE	TRUE	TRUE	b6ad1ab2-7a40-42b4-a7f5-68a7c057be23	1564	PotentialTransSplicing	-
SGNex_MCF7_ONT_all.fastq	ADCK5:TONSL	chr8	144383230	+	chr8	144432460	-	49.232	0	1	FALSE	TRUE	TRUE	01b76619-0cb2-4673-bfb9-60c7b7730a55	716	PotentialTransSplicing	-
SGNex_Hct116_ONT_all.fastq	SPAG9:NME2	chr17	51120354	-	chr17	51169937	+	49.583	0	1	TRUE	TRUE	TRUE	3681a54e-bd0d-4a3e-9f3e-bd993376eaf6	463	PotentialTransSplicing	-
SGNex_Hct116_ONT_all.fastq	SDCBP2-AS1:FKBP1A	chr20	1325529	+	chr20	1375603	-	50.073	0	1	FALSE	TRUE	TRUE	9e07196e-6988-4eb9-9fb6-bd51f07eb612	1420	PotentialTransSplicing	-
SGNex_A549_ONT_all.fastq	RP11-298I3.4:PSMB5	chr14	22983593	+	chr14	23033674	-	50.086	0	1	FALSE	TRUE	TRUE	97c11bfc-3d63-4735-82af-c03314ac42e5	462	PotentialTransSplicing	-
SGNex_A549_ONT_all.fastq	C14orf37:PSMA3	chr14	58297955	-	chr14	58247750	+	50.206	0	1	FALSE	TRUE	TRUE	445185a6-e624-4ee6-9f9d-5b5aeafdb69f	150	PotentialTransSplicing	-
SGNex_MCF7_ONT_all.fastq	SCAMP2:COX5A	chr15	74873199	-	chr15	74923770	-	50.566	0	1	TRUE	TRUE	TRUE	99d20e3e-a6cc-44b1-bfe6-23e2ca6f5bc6	223	PotentialTransSplicing	-
SGNex_Hct116_ONT_all.fastq	ESPL1:AAAS	chr12	53270085	+	chr12	53320692	-	50.606	0	1	TRUE	TRUE	TRUE	fcdccf56-4e4f-4d2b-9951-edadced4c1ff	1593	PotentialTransSplicing	-
SGNex_Hct116_ONT_all.fastq	CYSTM1:PFDN1	chr5	140194652	+	chr5	140246057	-	51.406	0	1	FALSE	TRUE	TRUE	bd1b68ea-a378-41df-9ea7-f2f55c32b469	433	PotentialTransSplicing	-
SGNex_HepG2_ONT_all.fastq	CHD1L:FMO5	chr1	147242830	+	chr1	147190249	-	52.577	0	1	TRUE	TRUE	TRUE	cdc9e751-c613-4309-aedf-1886ccd4604a	125	PotentialTransSplicing	-
SGNex_Hct116_ONT_all.fastq	MYBL2:IFT52	chr20	43667303	+	chr20	43613850	+	53.452	0	1	TRUE	TRUE	TRUE	738b61e0-c5a1-42d6-a60d-226d9d1d5dba	285	PotentialTransSplicing	Yes
SGNex_Hct116_ONT_all.fastq	CCNE2:INTS8	chr8	94882132	-	chr8	94827722	+	54.406	0	1	FALSE	TRUE	TRUE	f1fb8551-5ec1-4fba-9861-c79f8e00861c	1135	PotentialTransSplicing	-
SGNex_K562_ONT_all.fastq	CSNK1G2:BTBD2	chr19	1941418	+	chr19	1997463	-	56.046	0	1	FALSE	TRUE	TRUE	c75c45af-5a2b-498a-9904-884dd4194b1e	364	PotentialTransSplicing	-
SGNex_A549_ONT_all.fastq	LRRC75A-AS1:UBB	chr17	16439414	+	chr17	16381902	+	57.508	0	1	FALSE	TRUE	TRUE	73a1aa4e-7bcb-4d78-888e-a7f45cf69809	357	PotentialTransSplicing	-
SGNex_K562_ONT_all.fastq	USP3:USP3-AS1	chr15	63537156	+	chr15	63594786	-	57.633	0	1	FALSE	TRUE	TRUE	42da37f3-74ab-401e-9cdc-c5f8118a1353	456	PotentialTransSplicing	-
SGNex_HepG2_ONT_all.fastq	B3GNTL1:METRNL	chr17	83035035	-	chr17	83093167	+	58.132	0	1	FALSE	TRUE	TRUE	e1a14270-c121-4255-a084-7d72fb433a71	695	PotentialTransSplicing	-
SGNex_K562_ONT_all.fastq	ANAPC7:GPN3	chr12	110395101	-	chr12	110453871	-	58.767	0	1	TRUE	TRUE	TRUE	50908341-ca0c-4ae3-a4c5-f745cf55e1ae	610	PotentialTransSplicing	-
SGNex_Hct116_ONT_all.fastq	SUMO1:NOP58	chr2	202238440	-	chr2	202297379	+	58.936	0	1	FALSE	TRUE	TRUE	301d9141-aeb2-4a31-aa31-cfbbcf4efe6d	1805	PotentialTransSplicing	-
SGNex_A549_ONT_all.fastq	ANXA2:ICE2	chr15	60396151	-	chr15	60455442	-	59.289	0	1	FALSE	TRUE	TRUE	2dec5f3d-56d8-4ff4-bf1d-0e3234a4d2a4	386	PotentialTransSplicing	-
SGNex_Hct116_ONT_all.fastq	MALSU1:IGF2BP3	chr7	23301017	+	chr7	23361741	-	60.722	0	1	TRUE	TRUE	TRUE	68863c71-8ffc-4c0d-bee9-38ce3d252035	3649	PotentialTransSplicing	-
SGNex_A549_ONT_all.fastq	C19orf25:DAZAP1	chr19	1478774	-	chr19	1417500	+	61.276	0	1	FALSE	TRUE	TRUE	15c682ae-832d-484a-ba6a-dab970b8b943	144	PotentialTransSplicing	-
SGNex_A549_ONT_all.fastq	SNX17:MPV17	chr2	27371343	+	chr2	27309981	-	61.356	0	1	FALSE	TRUE	TRUE	ef5c839f-868f-46c4-b29d-94bd29333aa1	241	PotentialTransSplicing	-
SGNex_A549_ONT_all.fastq	VAV2:BRD3	chr9	133992075	-	chr9	134053590	-	61.51	0	1	TRUE	TRUE	TRUE	01ca89e1-5e83-406c-8582-25ff58ffc893	1641	PotentialTransSplicing	Yes
SGNex_Hct116_ONT_all.fastq	B3GALNT2:TBCE	chr1	235504141	-	chr1	235441814	+	62.316	0	1	TRUE	TRUE	TRUE	289b081e-33a2-4fc7-94c0-7c1b29de3c84	295	PotentialTransSplicing	-
SGNex_K562_ONT_all.fastq	RCC1:SNHG12	chr1	28516867	+	chr1	28579981	-	63.114	0	1	FALSE	TRUE	TRUE	c19ed9a4-328a-48cf-a76e-6d821794d84f	335	PotentialTransSplicing	-
SGNex_MCF7_ONT_all.fastq	PIEZO1:GALNS	chr16	88749384	-	chr16	88814525	-	65.139	0	1	FALSE	TRUE	TRUE	546ecd65-fae0-4de0-bf8d-3c1d4a874f8a	410	PotentialTransSplicing	Yes
SGNex_A549_ONT_all.fastq	SLC25A12:DYNC1I2	chr2	171809606	-	chr2	171744049	+	65.558	0	1	TRUE	TRUE	TRUE	e976988b-a096-45bb-9f24-ea6a33aa041a	1320	PotentialTransSplicing	-
SGNex_K562_ONT_all.fastq	IPO11:KIF2A	chr5	62412929	+	chr5	62347130	+	65.796	0	1	FALSE	TRUE	TRUE	2c3b45a4-fb49-499a-a937-4cd01d571243	271	PotentialTransSplicing	Yes
SGNex_A549_ONT_all.fastq	CTNND1:C11orf31	chr11	57809466	+	chr11	57742863	+	66.601	0	1	FALSE	TRUE	TRUE	698bbf86-ef6c-47a9-a2cc-0ce66364f008	251	PotentialTransSplicing	-
SGNex_Hct116_ONT_all.fastq	PDCD6:CCDC127	chr5	272772	+	chr5	205958	-	66.817	0	1	TRUE	TRUE	TRUE	679bb200-9946-4df8-9552-0687f335c13d	1011	PotentialTransSplicing	-
SGNex_Hct116_ONT_all.fastq	UBE2Z:CALCOCO2	chr17	48916187	+	chr17	48848064	+	68.118	0	1	TRUE	TRUE	TRUE	92da444f-6259-495d-80e9-340e6ef7f156	1252	PotentialTransSplicing	-
SGNex_MCF7_ONT_all.fastq	AC005037.3:NIF3L1	chr2	200963630	+	chr2	200895264	+	68.363	0	1	FALSE	TRUE	TRUE	d5792301-714a-4dce-8e77-3841e3a68f53	848	PotentialTransSplicing	-
SGNex_Hct116_ONT_all.fastq	UHRF1BP1:SNRPC	chr6	34836348	+	chr6	34767908	+	68.439	0	1	TRUE	TRUE	TRUE	3ed42344-6bee-4ce9-b994-a3a0e7b9ad96	1130	PotentialTransSplicing	-
SGNex_Hct116_ONT_all.fastq	DHX30:SMARCC1	chr3	47805420	+	chr3	47736126	-	69.291	0	1	FALSE	TRUE	TRUE	55c89257-7a18-413e-b190-eb1c5b840b4a	146	PotentialTransSplicing	Yes
SGNex_Hct116_ONT_all.fastq	HNRNPD:HNRNPDL	chr4	82355304	-	chr4	82424883	-	69.572	0	1	FALSE	TRUE	TRUE	f1d51c9e-6c23-421d-8023-0903c29fd32d	323	PotentialTransSplicing	-
SGNex_Hct116_ONT_all.fastq	ABCC1:FOPNL	chr16	15949799	+	chr16	15879888	-	69.911	0	1	FALSE	TRUE	TRUE	139f6580-bbc8-419a-888d-d32e6d7d459b	2068	PotentialTransSplicing	-
SGNex_Hct116_ONT_all.fastq	TFAP4:PAM16	chr16	4272658	-	chr16	4343291	-	70.63	0	1	FALSE	TRUE	TRUE	9d9f78c7-b792-4590-bf8a-bacbaa0873c4	312	PotentialTransSplicing	-
SGNex_Hct116_ONT_all.fastq	ATAD2:WDYHV1	chr8	123396187	-	chr8	123467079	+	70.905	0	1	FALSE	TRUE	TRUE	7154ec68-bf3d-45db-9d2e-5248ed892904	468	PotentialTransSplicing	Yes
SGNex_A549_ONT_all.fastq	TMEM123:BIRC2	chr11	102448812	-	chr11	102377496	+	71.317	0	1	TRUE	TRUE	TRUE	7ca1b4e1-609e-4ad5-a3e9-929535574950	1015	PotentialTransSplicing	Yes
SGNex_K562_ONT_all.fastq	TMEM120B:ORAI1	chr12	121712964	+	chr12	121641041	+	71.921	0	1	TRUE	TRUE	TRUE	14eb1732-e1fa-496f-83cd-ac17e5704827	1116	PotentialTransSplicing	Yes
SGNex_Hct116_ONT_all.fastq	SPAG9:MBTD1	chr17	51120354	-	chr17	51192280	-	71.925	0	1	FALSE	TRUE	TRUE	5068898f-21d5-4aba-8169-829d9f8e44c8	3383	PotentialTransSplicing	Yes
SGNex_A549_ONT_all.fastq	GSR:PPP2CB	chr8	30727530	-	chr8	30799755	-	72.223	0	1	TRUE	TRUE	TRUE	1128e641-afbb-4e6b-ad60-cf74be94cf75	264	PotentialTransSplicing	-
SGNex_Hct116_ONT_all.fastq	SPAG9:MBTD1	chr17	51120354	-	chr17	51193510	-	73.154	0	1	FALSE	TRUE	TRUE	5429d041-818b-46f9-831f-68ee77dcd01f	414	PotentialTransSplicing	Yes
SGNex_MCF7_ONT_all.fastq	ARRB1:KLHL35	chr11	75351588	-	chr11	75425581	-	73.991	0	1	FALSE	TRUE	TRUE	a9e03621-a654-4705-b7dc-89ab0b88827e	385	PotentialTransSplicing	Yes
SGNex_HepG2_ONT_all.fastq	DCP2:REEP5	chr5	112976986	+	chr5	112902518	-	74.46	0	1	TRUE	TRUE	TRUE	ff5c28b4-94dd-466c-adb2-82b649f3856c	172	PotentialTransSplicing	Yes
SGNex_Hct116_ONT_all.fastq	SPAG9:MBTD1	chr17	51120354	-	chr17	51195361	-	75.004	0	1	TRUE	TRUE	TRUE	968f5d12-7489-4bc1-a5a0-d834c2a4e6ee	559	PotentialTransSplicing	Yes
SGNex_Hct116_ONT_all.fastq	GOLM1:NAA35	chr9	86079192	-	chr9	86003585	+	75.613	0	1	TRUE	TRUE	TRUE	fb0b1bf2-989b-4b44-a889-326674738fc4	262	PotentialTransSplicing	Yes
SGNex_Hct116_ONT_all.fastq	IFNGR2:IFNAR1	chr21	33421685	+	chr21	33345246	+	76.436	0	1	TRUE	TRUE	TRUE	30056b48-170a-43eb-bc93-c600b378462c	495	PotentialTransSplicing	-
SGNex_Hct116_ONT_all.fastq	PPP6R2:SBF1	chr22	50372150	+	chr22	50448650	-	76.507	0	1	FALSE	TRUE	TRUE	3cd9bb0f-305c-406e-9f89-f511cc5c1f83	401	PotentialTransSplicing	-
SGNex_Hct116_ONT_all.fastq	STAU1:CSE1L	chr20	49151582	-	chr20	49074785	+	76.799	0	1	FALSE	TRUE	TRUE	e98d48e6-c15c-411e-a877-8c5a9d3b5e69	2036	PotentialTransSplicing	-
SGNex_K562_ONT_all.fastq	AP001432.14:TTC3	chr21	37221597	+	chr21	37144525	+	77.062	0	1	FALSE	TRUE	TRUE	eb7cc261-6214-4978-adb6-d4786b5bfe8c	236	PotentialTransSplicing	-
SGNex_Hct116_ONT_all.fastq	AZI2:CMC1	chr3	28340402	-	chr3	28263291	+	77.114	0	1	FALSE	TRUE	TRUE	610ed86a-ec47-44af-ad34-feb23e524eeb	508	PotentialTransSplicing	-
SGNex_HepG2_ONT_all.fastq	RPRD2:PRPF3	chr1	150417725	+	chr1	150340398	+	77.313	0	1	TRUE	TRUE	TRUE	98d90159-01d7-48c6-8d78-225aa07c035f	332	PotentialTransSplicing	Yes
SGNex_A549_ONT_all.fastq	CSE1L:STAU1	chr20	49058548	+	chr20	49135931	-	77.382	0	1	FALSE	TRUE	TRUE	6aaad1c9-6821-439c-95c9-f4e698a072e8	159	PotentialTransSplicing	-
SGNex_MCF7_ONT_all.fastq	SMARCA4:CARM1	chr19	10986593	+	chr19	10908039	+	78.552	0	1	TRUE	TRUE	TRUE	4452431d-ed46-4b5d-98d2-82b685173889	2450	PotentialTransSplicing	Yes
SGNex_HepG2_ONT_all.fastq	TTC27:BIRC6	chr2	32678922	+	chr2	32599739	+	79.182	0	1	TRUE	TRUE	TRUE	1dbf2e42-48c1-4457-8537-80b401eb36b1	1355	PotentialTransSplicing	Yes
SGNex_HepG2_ONT_all.fastq	CARS2:CARKD	chr13	110701438	-	chr13	110622216	+	79.228	0	1	FALSE	TRUE	TRUE	1c87be3a-af8d-42c9-863a-6df864bb22b6	352	PotentialTransSplicing	-
SGNex_HepG2_ONT_all.fastq	BRI3BP:UBC	chr12	124994003	+	chr12	124913774	-	80.226	0	1	TRUE	TRUE	TRUE	04c7ade8-773e-4faa-bf9d-a5a13b4c83a0	264	PotentialTransSplicing	-
SGNex_A549_ONT_all.fastq	BRI3BP:UBC	chr12	124994003	+	chr12	124913774	-	80.232	0	1	TRUE	TRUE	TRUE	7190a50f-e705-4dca-b735-c04646dc22e9	337	PotentialTransSplicing	-
SGNex_Hct116_ONT_all.fastq	LSR:FXYD5	chr19	35250659	+	chr19	35169566	+	81.091	0	1	TRUE	TRUE	TRUE	1930ec87-0d5a-47ec-b0ce-a07422035c71	457	PotentialTransSplicing	-
SGNex_Hct116_ONT_all.fastq	INPP5F:BAG3	chr10	119751156	+	chr10	119669851	+	81.302	0	1	FALSE	TRUE	TRUE	40e4eea9-d023-49c8-8e61-0ece38906892	1954	PotentialTransSplicing	Yes
SGNex_Hct116_ONT_all.fastq	LINC01057:CNN3	chr1	94819956	-	chr1	94903524	-	83.559	0	1	FALSE	TRUE	TRUE	bbe46008-f8f1-496e-bba5-232ca77a801e	311	PotentialTransSplicing	-
SGNex_HepG2_ONT_all.fastq	NANS:ANP32B	chr9	98078347	+	chr9	97994631	+	83.712	0	1	TRUE	TRUE	TRUE	d7874c89-e685-458d-a002-75b8e0eb56f2	444	PotentialTransSplicing	-
SGNex_A549_ONT_all.fastq	DENND3:SLC45A4	chr8	141136791	+	chr8	141221765	-	84.977	0	1	TRUE	TRUE	TRUE	23a5199f-2d75-4f06-bc9d-281dbbbc090a	529	PotentialTransSplicing	-
SGNex_HepG2_ONT_all.fastq	SEC23A:PNN	chr14	39093187	-	chr14	39179091	+	85.902	0	1	TRUE	TRUE	TRUE	e6f1365f-8e2c-4067-922e-68d37108eadf	475	PotentialTransSplicing	-
SGNex_MCF7_ONT_all.fastq	SUN1:DNAAF5	chr7	861464	+	chr7	775006	+	86.456	0	1	FALSE	TRUE	TRUE	a554a843-8f85-4b72-8fa8-8d25fcfbb9de	2417	PotentialTransSplicing	-
SGNex_Hct116_ONT_all.fastq	ACAP2:PPP1R2	chr3	195442795	-	chr3	195529901	-	87.102	0	1	TRUE	TRUE	TRUE	8b3b6f63-81a5-4dd4-8fab-c2e728d7abbd	1256	PotentialTransSplicing	-
SGNex_Hct116_ONT_all.fastq	CBX1:SKAP1	chr17	48101268	-	chr17	48189500	-	88.23	0	1	FALSE	TRUE	TRUE	20a3a745-6909-4da2-a52a-20aedae4cf42	250	PotentialTransSplicing	Yes
SGNex_Hct116_ONT_all.fastq	BNIP3L:PPP2R2A	chr8	26383230	+	chr8	26293666	+	89.562	0	1	TRUE	TRUE	TRUE	5e17ff07-2345-4223-950b-4f35964af5d1	175	PotentialTransSplicing	-
SGNex_HepG2_ONT_all.fastq	ATRX:MAGT1	chrX	77785845	-	chrX	77875597	-	89.749	0	1	FALSE	TRUE	TRUE	c9871c06-7522-4dde-9e74-8550f7be8d7a	445	PotentialTransSplicing	Yes
SGNex_HepG2_ONT_all.fastq	TMEM223:SLC3A2	chr11	62791679	-	chr11	62882908	+	91.228	0	1	TRUE	TRUE	TRUE	065fbcd7-df49-49b1-9a61-7e5515f2ab0d	306	PotentialTransSplicing	-
SGNex_MCF7_ONT_all.fastq	UNK:SAP30BP	chr17	75784984	+	chr17	75693440	+	91.542	0	1	FALSE	TRUE	TRUE	50193572-ab29-453e-a951-dd39113c4342	218	PotentialTransSplicing	Yes
SGNex_MCF7_ONT_all.fastq	ABHD12:NINL	chr20	25390513	-	chr20	25482100	-	91.584	0	1	FALSE	TRUE	TRUE	b7361c62-aca9-4e21-908f-12d6841ada70	2937	PotentialTransSplicing	-
SGNex_Hct116_ONT_all.fastq	GRTP1:CUL4A	chr13	113355323	-	chr13	113263487	+	91.833	0	1	FALSE	TRUE	TRUE	424a0ba6-b80a-4d0d-a131-4fbaffe92252	1099	PotentialTransSplicing	-
SGNex_A549_ONT_all.fastq	EEF1G:RP11-831H9.11	chr11	62570965	-	chr11	62663333	-	92.365	0	1	FALSE	TRUE	TRUE	0ed98b8c-bf34-45a2-981f-cf0298ba3489	523	PotentialTransSplicing	-
SGNex_A549_ONT_all.fastq	SEPT2:HDLBP	chr2	241335210	+	chr2	241242678	-	92.524	0	1	FALSE	TRUE	TRUE	61932ea0-0a62-49db-8517-54a5d8b88a17	2652	PotentialTransSplicing	-
SGNex_Hct116_ONT_all.fastq	SCYL2:ACTR6	chr12	100312653	+	chr12	100218415	+	94.235	0	1	TRUE	TRUE	TRUE	2a6d85d3-77eb-4e6b-8f81-44183ce4b704	997	PotentialTransSplicing	-
SGNex_MCF7_ONT_all.fastq	B4GALT1:BAG1	chr9	33166758	-	chr9	33262830	-	96.071	0	1	TRUE	TRUE	TRUE	65cc96a7-a3ff-4130-ba97-9a22a7927ac9	474	PotentialTransSplicing	Yes
SGNex_K562_ONT_all.fastq	PSPH:MRPS17	chr7	56051138	-	chr7	55954909	+	96.232	0	1	FALSE	TRUE	TRUE	75e09d91-bb88-4031-b165-921b2cf17423	290	PotentialTransSplicing	Yes
SGNex_HepG2_ONT_all.fastq	CCDC127:PDCD6	chr5	216729	-	chr5	314417	+	97.687	0	1	FALSE	TRUE	TRUE	8f90242d-62a9-4a3e-a47d-42daa8055aa5	247	PotentialTransSplicing	-
SGNex_Hct116_ONT_all.fastq	PSPH:MRPS17	chr7	56051138	-	chr7	55953179	+	97.959	0	1	FALSE	TRUE	TRUE	eac13e08-9ccd-499d-9c80-a45d96ad5907	562	PotentialTransSplicing	Yes
SGNex_Hct116_ONT_all.fastq	UTP18:NME2	chr17	51268904	+	chr17	51169937	+	98.963	0	1	FALSE	TRUE	TRUE	2661b95d-fce1-4c9d-bee7-0d7c93aa48bf	674	PotentialTransSplicing	-
SGNex_Hct116_ONT_all.fastq	FANCA:TCF25	chr16	89810707	-	chr16	89910591	+	99.881	0	1	TRUE	TRUE	TRUE	99019ddb-e0cb-45a1-b936-a7fff7f9ff11	566	PotentialTransSplicing	-
SGNex_Hct116_ONT_all.fastq	SH3RF2:LARS	chr5	146014061	+	chr5	146114311	-	100.253	0	1	FALSE	TRUE	TRUE	1baec938-cf58-4969-8f84-53bc40433fd9	1228	PotentialTransSplicing	-
SGNex_A549_ONT_all.fastq	SPEN:ZBTB17	chr1	15848150	+	chr1	15948497	-	100.347	0	1	FALSE	TRUE	TRUE	9517573c-0e3a-4e90-ba6c-141eeb3dc1ed	2613	PotentialTransSplicing	-
SGNex_MCF7_ONT_all.fastq	SPEN:ZBTB17	chr1	15848150	+	chr1	15948497	-	100.349	0	1	FALSE	TRUE	TRUE	41027928-ee82-40de-a554-0b63897f104d	357	PotentialTransSplicing	-
SGNex_K562_ONT_all.fastq	EPS8:STRAP	chr12	15789161	-	chr12	15889928	+	100.765	0	1	FALSE	TRUE	TRUE	659c6e9c-d9a1-434a-9043-5d650a45e809	258	PotentialTransSplicing	-
SGNex_Hct116_ONT_all.fastq	STAU1:ZFAS1	chr20	49188116	-	chr20	49289045	+	100.926	0	1	FALSE	TRUE	TRUE	b69f70ba-8314-49e0-8d41-81cb649cca69	309	PotentialTransSplicing	-
SGNex_Hct116_ONT_all.fastq	RBBP4:YARS	chr1	32672901	+	chr1	32776091	-	103.188	0	1	TRUE	TRUE	TRUE	fb959013-1dfd-44ac-a121-cf566a342611	898	PotentialTransSplicing	-
SGNex_A549_ONT_all.fastq	RP11-298I3.1:PSMB5	chr14	22929752	+	chr14	23033674	-	103.933	0	1	FALSE	TRUE	TRUE	048b6716-2967-41d1-91c9-fbabd487730d	223	PotentialTransSplicing	-
SGNex_A549_ONT_all.fastq	IQCK:C16orf62	chr16	19733827	+	chr16	19629767	+	104.054	0	1	FALSE	TRUE	TRUE	99ffccb1-3267-416d-82d1-8d188ca65e3e	1664	PotentialTransSplicing	-
SGNex_MCF7_ONT_all.fastq	IKBKAP:TMEM245	chr9	108916204	-	chr9	109020505	-	104.299	0	1	FALSE	TRUE	TRUE	ee2e2483-204d-43b1-b666-263f3cd19178	202	PotentialTransSplicing	-
SGNex_Hct116_ONT_all.fastq	CNBP:HMCES	chr3	129183776	-	chr3	129288854	+	105.075	0	1	FALSE	TRUE	TRUE	7418a7ff-db5b-4ef0-a083-7f8a267f4b05	2312	PotentialTransSplicing	-
SGNex_Hct116_ONT_all.fastq	PSMD11:ZNF207	chr17	32474824	+	chr17	32369295	+	105.527	0	1	TRUE	TRUE	TRUE	751c2431-df8b-4cc1-91e3-d8395f97754e	1024	PotentialTransSplicing	-
SGNex_K562_ONT_all.fastq	ARPC1A:ATP5J2-PTCD1	chr7	99354121	+	chr7	99460193	-	106.071	0	1	FALSE	TRUE	TRUE	4c7ddc9f-372b-47e6-911b-b52be1898426	473	PotentialTransSplicing	-
SGNex_Hct116_ONT_all.fastq	MBD5:ACVR2A	chr2	148021684	+	chr2	147915191	+	106.492	0	1	FALSE	TRUE	TRUE	2098f0a5-cb40-451b-959a-600e65e89a2c	1519	PotentialTransSplicing	Yes
SGNex_Hct116_ONT_all.fastq	TLK2:EFCAB3	chr17	62481206	+	chr17	62373814	+	107.389	0	1	FALSE	TRUE	TRUE	7ec51fb1-ec39-4444-a421-09bdb550a76a	629	PotentialTransSplicing	-
SGNex_MCF7_ONT_all.fastq	ADARB1:FAM207A	chr21	45074793	+	chr21	44967034	+	107.757	0	1	FALSE	TRUE	TRUE	6810188d-cd8d-4606-a6b8-254d4734e214	186	PotentialTransSplicing	-
SGNex_HepG2_ONT_all.fastq	TMUB2:HDAC5	chr17	44187109	+	chr17	44078665	-	108.443	0	1	FALSE	TRUE	TRUE	f1e4c395-68b2-4191-bf50-9f8f23030ebd	208	PotentialTransSplicing	-
SGNex_Hct116_ONT_all.fastq	TUBD1:RP11-178C3.1	chr17	59863664	-	chr17	59972835	+	109.17	0	1	FALSE	TRUE	TRUE	55fc0396-654d-4c07-9087-390ef5f71481	1075	PotentialTransSplicing	-
SGNex_Hct116_ONT_all.fastq	NFAT5:CYB5B	chr16	69568548	+	chr16	69459093	+	109.451	0	1	FALSE	TRUE	TRUE	b429d277-8f4d-4697-b8a0-93c0ec0d221b	502	PotentialTransSplicing	-
SGNex_Hct116_ONT_all.fastq	CDC6:TOP2A	chr17	40289598	+	chr17	40399131	-	109.533	0	1	TRUE	TRUE	TRUE	28becf28-7405-48a4-9f74-313b6fa6ed0c	284	PotentialTransSplicing	-
SGNex_MCF7_ONT_all.fastq	EIF3H:RAD21	chr8	116755666	-	chr8	116866761	-	111.092	0	1	TRUE	TRUE	TRUE	1350a58c-2495-452d-9692-dfb65b665664	1675	PotentialTransSplicing	Yes
SGNex_HepG2_ONT_all.fastq	RAD50:KIF3A	chr5	132604046	+	chr5	132716442	-	112.405	0	1	FALSE	TRUE	TRUE	d2038f28-6ac2-4915-9e12-807dab7b852e	385	PotentialTransSplicing	-
SGNex_MCF7_ONT_all.fastq	TRIM37:SKA2	chr17	58999381	-	chr17	59112345	-	112.961	0	1	TRUE	TRUE	TRUE	af587ca6-4e48-4a93-b4e3-a8eee8d6cc2d	487	PotentialTransSplicing	Yes
SGNex_Hct116_ONT_all.fastq	ADARB1:FAM207A	chr21	45074793	+	chr21	44960100	+	114.689	0	1	FALSE	TRUE	TRUE	b7d28d82-8011-4f83-b948-ef8ac84dbd46	241	PotentialTransSplicing	-
SGNex_A549_ONT_all.fastq	RORA-AS1:ANXA2	chr15	60479398	+	chr15	60364523	-	114.876	0	1	FALSE	TRUE	TRUE	52858845-c49d-4b76-86a6-a8f590eddc69	1210	PotentialTransSplicing	-
SGNex_Hct116_ONT_all.fastq	TMEM50A:SYF2	chr1	25338456	+	chr1	25223431	-	115.036	0	1	FALSE	TRUE	TRUE	aefe9205-21b1-42e8-b3fb-9108e527482c	375	PotentialTransSplicing	-
SGNex_Hct116_ONT_all.fastq	PCM1:RP11-806O11.1	chr8	17924780	+	chr8	17809597	+	115.179	0	1	FALSE	TRUE	TRUE	969a2940-4a15-411c-b809-7566b2603b56	273	PotentialTransSplicing	-
SGNex_Hct116_ONT_all.fastq	FAM208B:GDI2	chr10	5685175	+	chr10	5800705	-	115.532	0	1	FALSE	TRUE	TRUE	7bffb512-f298-42d0-b5ec-1ea44d18fbf3	294	PotentialTransSplicing	-
SGNex_HepG2_ONT_all.fastq	FAM208B:GDI2	chr10	5685175	+	chr10	5800705	-	115.532	0	1	FALSE	TRUE	TRUE	791682a6-5556-44ca-9ea0-d2d1d0acf8da	331	PotentialTransSplicing	-
SGNex_K562_ONT_all.fastq	COMMD1:CCT4	chr2	62000982	+	chr2	61883548	-	117.432	0	1	TRUE	TRUE	TRUE	83d244be-d996-4be8-8cca-b60c5b8a9772	567	PotentialTransSplicing	-
SGNex_MCF7_ONT_all.fastq	RPS6KB1:VMP1	chr17	59935300	+	chr17	59817712	+	117.585	0	1	TRUE	TRUE	TRUE	53241119-706e-404c-bf0d-cf211c71536f	1027	PotentialTransSplicing	Yes
SGNex_Hct116_ONT_all.fastq	FANCL:VRK2	chr2	58241218	-	chr2	58123101	+	118.121	0	1	TRUE	TRUE	TRUE	672cf11b-1f8c-41cb-ad60-77a21fd1478e	212	PotentialTransSplicing	-
SGNex_Hct116_ONT_all.fastq	MRPL39:ATP5J	chr21	25606449	-	chr21	25725350	-	118.9	0	1	FALSE	TRUE	TRUE	7d524761-8999-4c58-b985-f2423e04091f	382	PotentialTransSplicing	-
SGNex_Hct116_ONT_all.fastq	MGRN1:HMOX2	chr16	4625048	+	chr16	4505484	+	119.559	0	1	FALSE	TRUE	TRUE	4a2382aa-5042-4b1b-aa21-32716be36ae5	1289	PotentialTransSplicing	-
SGNex_K562_ONT_all.fastq	TMEM230:CDS2	chr20	5069187	-	chr20	5189067	+	119.878	0	1	FALSE	TRUE	TRUE	2b5b621d-b824-4eab-821f-a377389a8d2f	633	PotentialTransSplicing	-
SGNex_Hct116_ONT_all.fastq	CHCHD2:GBAS	chr7	56102867	-	chr7	55982210	+	120.657	0	1	TRUE	TRUE	TRUE	d011f234-5a9b-4a7f-b899-4b5cb315ed48	1439	PotentialTransSplicing	-
SGNex_Hct116_ONT_all.fastq	GBAS:CHCHD2	chr7	55981567	+	chr7	56103011	-	121.442	0	1	FALSE	TRUE	TRUE	cf8331d9-b077-4906-8860-818eb42ec5aa	508	PotentialTransSplicing	-
SGNex_MCF7_ONT_all.fastq	APPBP2:PPM1D	chr17	60525794	-	chr17	60647892	+	122.098	0	1	FALSE	TRUE	TRUE	25c7bbcd-5a4a-4673-9bdd-645f7c3092a6	1981	PotentialTransSplicing	-
SGNex_Hct116_ONT_all.fastq	CLTCL1:HIRA	chr22	19275623	-	chr22	19398087	-	122.462	0	1	TRUE	TRUE	TRUE	1c89bcd8-db11-416f-af68-a34629ed3cb2	3428	PotentialTransSplicing	-
SGNex_A549_ONT_all.fastq	CAPZA1:ST7L	chr1	112649469	+	chr1	112526111	-	123.355	0	1	FALSE	TRUE	TRUE	8cfc879c-edd4-49a0-8e48-819d19db6763	265	PotentialTransSplicing	-
SGNex_A549_ONT_all.fastq	KDELR2:C7orf26	chr7	6483967	-	chr7	6607960	+	123.995	0	1	FALSE	TRUE	TRUE	07b7aab8-67a8-4b28-b2f2-05cef7e76c19	168	PotentialTransSplicing	-
SGNex_HepG2_ONT_all.fastq	RBBP4:YARS	chr1	32657572	+	chr1	32782539	-	124.969	0	1	FALSE	TRUE	TRUE	b8bcc4dc-6f6d-41ee-94fe-a18bef5657c8	437	PotentialTransSplicing	-
SGNex_MCF7_ONT_all.fastq	RPS6KB1:VMP1	chr17	59934522	+	chr17	59808796	+	125.724	0	1	FALSE	TRUE	TRUE	a1a08a4c-f58c-4904-b530-0984408b144f	910	PotentialTransSplicing	Yes
SGNex_K562_ONT_all.fastq	ZRANB1:FAM175B	chr10	124943307	+	chr10	124816576	+	126.729	0	1	TRUE	TRUE	TRUE	934d8e66-38ed-4ea2-8120-d4b330f87f64	1750	PotentialTransSplicing	-
SGNex_Hct116_ONT_all.fastq	COG3:TPT1	chr13	45465210	+	chr13	45337388	-	127.821	0	1	TRUE	TRUE	TRUE	4125be22-21a9-4d11-b3d0-3eda0b08d1f1	581	PotentialTransSplicing	-
SGNex_MCF7_ONT_all.fastq	ZNRF2:MTURN	chr7	30285826	+	chr7	30157438	+	128.387	0	1	FALSE	TRUE	TRUE	e744fa6a-9ed1-4547-9a54-dc497823a2c7	478	PotentialTransSplicing	Yes
SGNex_Hct116_ONT_all.fastq	XPO5:ABCC10	chr6	43570502	-	chr6	43441862	+	128.64	0	1	TRUE	TRUE	TRUE	2b3e243e-08ef-4555-80d4-bc0411dc6efe	787	PotentialTransSplicing	-
SGNex_Hct116_ONT_all.fastq	SS18L1:TAF4	chr20	62143889	+	chr20	62014707	-	129.179	0	1	FALSE	TRUE	TRUE	873d3066-4ef4-4353-a990-ce24dda4e0f5	173	PotentialTransSplicing	-
SGNex_Hct116_ONT_all.fastq	EPS15:RNF11	chr1	51402435	-	chr1	51271151	+	131.283	0	1	FALSE	TRUE	TRUE	e7342a17-4146-4c72-9449-dde659b56c2e	2002	PotentialTransSplicing	-
SGNex_MCF7_ONT_all.fastq	NT5C2:PCGF6	chr10	103181185	-	chr10	103314272	-	133.085	0	1	FALSE	TRUE	TRUE	14e95ee6-979c-4873-91e7-3842c127164d	1296	PotentialTransSplicing	-
SGNex_MCF7_ONT_all.fastq	GABPB2:SETDB1	chr1	151073157	+	chr1	150939940	+	133.213	0	1	FALSE	TRUE	TRUE	c1d17359-054c-4918-bf16-2b5079e1813f	968	PotentialTransSplicing	Yes
SGNex_Hct116_ONT_all.fastq	NOTCH2:SEC22B	chr1	120029906	-	chr1	120163370	-	133.462	0	1	TRUE	TRUE	TRUE	da5a8fd8-eef1-4c22-b2fa-1e938771950b	2280	PotentialTransSplicing	Yes
SGNex_A549_ONT_all.fastq	TM9SF2:UBAC2	chr13	99501777	+	chr13	99367787	+	133.986	0	1	TRUE	TRUE	TRUE	44d7a03a-0c78-46b7-bf80-54fa7540b581	1372	PotentialTransSplicing	-
SGNex_A549_ONT_all.fastq	LRRFIP2:MLH1	chr3	37174539	-	chr3	37040186	+	134.353	0	1	FALSE	TRUE	TRUE	ba53575f-47a6-4c0c-b5a6-156b63fe8aa2	984	PotentialTransSplicing	-
SGNex_HepG2_ONT_all.fastq	OSBPL10:STT3B	chr3	31733257	-	chr3	31596798	+	136.461	0	1	TRUE	TRUE	TRUE	d7421675-9600-41e8-97cf-60be721a00a6	254	PotentialTransSplicing	-
SGNex_Hct116_ONT_all.fastq	GNPDA1:NDFIP1	chr5	142011912	-	chr5	142151731	+	139.817	0	1	FALSE	TRUE	TRUE	8ff5e296-cc42-4819-a11b-557f7829c389	188	PotentialTransSplicing	-
SGNex_Hct116_ONT_all.fastq	TMEM104:HID1	chr17	74819843	+	chr17	74959937	-	140.091	0	1	FALSE	TRUE	TRUE	b7147ca9-f899-4556-b83c-85449ff094cc	920	PotentialTransSplicing	-
SGNex_Hct116_ONT_all.fastq	ZC3H7A:RP11-166B2.1	chr16	11797124	-	chr16	11937668	-	140.541	0	1	FALSE	TRUE	TRUE	8d025a3c-bc05-44c7-8c87-5afe8fc71b74	178	PotentialTransSplicing	-
SGNex_Hct116_ONT_all.fastq	FAM73A:FUBP1	chr1	77815231	+	chr1	77956700	-	141.467	0	1	TRUE	TRUE	TRUE	fadf160b-99a4-4d2c-8a0b-4f376b9b1ae2	824	PotentialTransSplicing	-
SGNex_A549_ONT_all.fastq	BCAS2:CSDE1	chr1	114575590	-	chr1	114718745	-	143.154	0	1	TRUE	TRUE	TRUE	c57e6a85-ae8c-4daf-b1a5-07b23e0027e1	977	PotentialTransSplicing	-
SGNex_A549_ONT_all.fastq	DDX59:CAMSAP2	chr1	200663919	-	chr1	200807376	+	143.457	0	1	TRUE	TRUE	TRUE	475f8462-72aa-40a6-b3ab-77b1fdf7b3e7	5477	PotentialTransSplicing	-
SGNex_K562_ONT_all.fastq	OSBPL3:CYCS	chr7	24979886	-	chr7	25124127	-	144.237	0	1	FALSE	TRUE	TRUE	af82a3f3-0ad0-4213-b048-20e620096284	454	PotentialTransSplicing	-
SGNex_Hct116_ONT_all.fastq	RAB30-AS1:DDIAS	chr11	83073447	+	chr11	82928777	+	144.664	0	1	FALSE	TRUE	TRUE	67de681f-9c6f-45ba-8e11-b89285cb0237	422	PotentialTransSplicing	-
SGNex_Hct116_ONT_all.fastq	ZNF346:UIMC1	chr5	177050936	+	chr5	176905492	-	145.442	0	1	FALSE	TRUE	TRUE	7e0a48b9-2574-41be-8d5c-bf93ea4b12bf	517	PotentialTransSplicing	-
SGNex_HepG2_ONT_all.fastq	NFAT5:NQO1	chr16	69566374	+	chr16	69713129	-	146.757	0	1	FALSE	TRUE	TRUE	e3caed2a-5d7a-4e5a-abf0-592ddfa4469f	357	PotentialTransSplicing	Yes
SGNex_Hct116_ONT_all.fastq	FBXL18:RNF216	chr7	5505412	-	chr7	5652510	-	147.094	0	1	TRUE	TRUE	TRUE	14d3c587-f1f5-4512-8115-2273b5eec785	404	PotentialTransSplicing	Yes
SGNex_MCF7_ONT_all.fastq	MSI2:AKAP1	chr17	57262192	+	chr17	57114459	+	147.731	0	1	TRUE	TRUE	TRUE	8ca074f5-42cd-4440-8db4-1eb46444cb59	772	PotentialTransSplicing	Yes
SGNex_MCF7_ONT_all.fastq	SYTL2:PICALM	chr11	85810954	-	chr11	85959060	-	148.102	0	1	FALSE	TRUE	TRUE	6cc109c6-928a-4b9f-a4c1-ecabeb7da30f	304	PotentialTransSplicing	Yes
SGNex_A549_ONT_all.fastq	OSTM1:SNX3	chr6	108074250	-	chr6	108223045	-	148.793	0	1	TRUE	TRUE	TRUE	66134619-4422-4123-a712-514fdefb8f10	495	PotentialTransSplicing	Yes
SGNex_Hct116_ONT_all.fastq	SCARB1:BRI3BP	chr12	124863595	-	chr12	125012534	+	148.937	0	1	TRUE	TRUE	TRUE	93b8c69b-cc0f-43ab-b043-3d485c0e8c12	702	PotentialTransSplicing	-
SGNex_Hct116_ONT_all.fastq	CUL1:EZH2	chr7	148698278	+	chr7	148847305	-	149.03	0	1	FALSE	TRUE	TRUE	9dbaa3e2-a81b-416e-a256-4bbd37676304	126	PotentialTransSplicing	-
SGNex_MCF7_ONT_all.fastq	REXO1:BTBD2	chr19	1848202	-	chr19	1997463	-	149.256	0	1	FALSE	TRUE	TRUE	a4b57659-fd01-4641-a188-95ee6fa146e3	318	PotentialTransSplicing	-
SGNex_HepG2_ONT_all.fastq	STAU1:ZFAS1	chr20	49135833	-	chr20	49289045	+	153.209	0	1	FALSE	TRUE	TRUE	7c4606e6-2938-46c1-a7b1-bdd8a2bbcec0	771	PotentialTransSplicing	-
SGNex_Hct116_ONT_all.fastq	CMTM7:DYNC1LI1	chr3	32392065	+	chr3	32545965	-	153.898	0	1	FALSE	TRUE	TRUE	348720c2-de78-4d83-b664-cd159aec4500	1480	PotentialTransSplicing	-
SGNex_Hct116_ONT_all.fastq	PRDM10:APLP2	chr11	129955512	-	chr11	130109429	+	153.918	0	1	TRUE	TRUE	TRUE	245a7810-4e4d-4c9d-b23e-93a563b9d1ac	3383	PotentialTransSplicing	-
SGNex_A549_ONT_all.fastq	CD44:PDHX	chr11	35139370	+	chr11	34984570	+	154.799	0	1	FALSE	TRUE	TRUE	5ebc5842-2028-45b5-bb05-d567b2a1fd2a	1382	PotentialTransSplicing	-
SGNex_Hct116_ONT_all.fastq	MCM10:SEPHS1	chr10	13164209	+	chr10	13319356	-	155.149	0	1	TRUE	TRUE	TRUE	0b0dd2ef-8e22-4b2a-aac0-0a6200442ddb	191	PotentialTransSplicing	-
SGNex_Hct116_ONT_all.fastq	ASH2L:PPAPDC1B	chr8	38110833	+	chr8	38266311	-	155.477	0	1	FALSE	TRUE	TRUE	ee5ef501-164b-4940-9fee-f8ea9c1d9ef8	1572	PotentialTransSplicing	-
SGNex_K562_ONT_all.fastq	CAPN15:TMEM8A	chr16	533998	+	chr16	377848	-	156.156	0	1	FALSE	TRUE	TRUE	fbc4aff7-717a-401c-82f8-6ecaecc47cba	3394	PotentialTransSplicing	-
SGNex_A549_ONT_all.fastq	SNRPF:LTA4H	chr12	95861293	+	chr12	96017580	-	156.288	0	1	TRUE	TRUE	TRUE	14343a24-6b56-4219-914e-124158e36b94	293	PotentialTransSplicing	-
SGNex_MCF7_ONT_all.fastq	C7orf50:ZFAND2A	chr7	1000470	-	chr7	1158257	-	157.782	0	1	TRUE	TRUE	TRUE	8005f10f-99a2-4bfc-9ce5-65f62bda6c4e	723	PotentialTransSplicing	-
SGNex_MCF7_ONT_all.fastq	P4HB:HGS	chr17	81859181	-	chr17	81700467	+	158.714	0	1	TRUE	TRUE	TRUE	bbf49634-68f3-43f3-97ab-8172f73c33ad	1019	PotentialTransSplicing	-
SGNex_HepG2_ONT_all.fastq	SQSTM1:RNF130	chr5	179811682	+	chr5	179970506	-	158.837	0	1	FALSE	TRUE	TRUE	b958b92f-e379-49c8-87ee-566515150ec2	170	PotentialTransSplicing	-
SGNex_K562_ONT_all.fastq	ANKHD1:CYSTM1	chr5	140402273	+	chr5	140243305	+	158.965	0	1	FALSE	TRUE	TRUE	fa571fb5-96e9-4878-afab-6bfa3206159d	408	PotentialTransSplicing	Yes
SGNex_MCF7_ONT_all.fastq	RNF115:GPR89A	chr1	145823772	-	chr1	145663329	+	160.444	0	1	TRUE	TRUE	TRUE	0a8b5575-1986-4c0e-9403-5096a62f0976	353	PotentialTransSplicing	Yes
SGNex_Hct116_ONT_all.fastq	LINC01278:ARHGEF9	chrX	63516910	-	chrX	63678572	-	161.659	0	1	FALSE	TRUE	TRUE	e7b54901-d65e-406f-b036-75e84b7e8091	481	PotentialTransSplicing	-
SGNex_A549_ONT_all.fastq	LMTK3:EMP3	chr19	48491108	-	chr19	48329352	+	161.757	0	1	TRUE	TRUE	TRUE	13f580b5-e2a2-4d75-b17e-d01b1bcc6748	457	PotentialTransSplicing	-
SGNex_Hct116_ONT_all.fastq	KIAA1429:ESRP1	chr8	94543827	-	chr8	94705925	+	162.098	0	1	FALSE	TRUE	TRUE	0e644799-e69b-4f1f-bdc5-10289126763d	1618	PotentialTransSplicing	-
SGNex_Hct116_ONT_all.fastq	NCAPD2:ZNF384	chr12	6509792	+	chr12	6673440	-	163.647	0	1	TRUE	TRUE	TRUE	f928b1f3-a06c-4c25-9764-eaa6e1d0ac0a	181	PotentialTransSplicing	-
SGNex_Hct116_ONT_all.fastq	PNPT1:CFAP36	chr2	55687645	-	chr2	55523721	+	163.925	0	1	TRUE	TRUE	TRUE	77e4bc03-cfbd-4c61-ba4e-0ae5ad960802	322	PotentialTransSplicing	-
SGNex_MCF7_ONT_all.fastq	OLA1:CIR1	chr2	174223033	-	chr2	174387779	-	164.743	0	1	FALSE	TRUE	TRUE	1d10f715-4f2e-4183-9e3c-4e664474a14a	1667	PotentialTransSplicing	Yes
SGNex_Hct116_ONT_all.fastq	PPP1R13B:C14orf2	chr14	103746374	-	chr14	103912694	-	166.317	0	1	FALSE	TRUE	TRUE	3d4d9b16-1db2-41ca-b2dd-7a3d56bbd0b7	252	PotentialTransSplicing	-
SGNex_A549_ONT_all.fastq	VDAC1:CTD-2410N18.5	chr5	134004647	-	chr5	134174022	-	169.373	0	1	FALSE	TRUE	TRUE	4153a502-adc4-4eb0-986f-7a604663ba9a	112	PotentialTransSplicing	-
SGNex_Hct116_ONT_all.fastq	PCBP1-AS1:TIA1	chr2	70059643	-	chr2	70229318	-	169.672	0	1	FALSE	TRUE	TRUE	762e831a-f06f-4786-9b9f-bf9fa23ce937	331	PotentialTransSplicing	-
SGNex_Hct116_ONT_all.fastq	C12orf73:NFYB	chr12	103965516	-	chr12	104135532	-	170.013	0	1	FALSE	TRUE	TRUE	91e5ff8d-d688-4f74-adb3-1728e2f906f8	216	PotentialTransSplicing	-
SGNex_MCF7_ONT_all.fastq	FBXO18:FAM208B	chr10	5927541	+	chr10	5756613	+	170.925	0	1	TRUE	TRUE	TRUE	64e41268-2c07-418f-b6c3-b49e312cf3b4	1363	PotentialTransSplicing	-
SGNex_Hct116_ONT_all.fastq	NDUFA4:PHF14	chr7	10940016	-	chr7	11111350	+	171.333	0	1	FALSE	TRUE	TRUE	662623de-2bda-4149-9cc3-2c8450b36a4a	208	PotentialTransSplicing	-
SGNex_A549_ONT_all.fastq	ZNFX1:CSE1L	chr20	49263334	-	chr20	49090742	+	172.593	0	1	TRUE	TRUE	TRUE	e4b3e847-d259-4928-827b-beb1f88d7e2f	421	PotentialTransSplicing	-
SGNex_MCF7_ONT_all.fastq	NT5C2:PCGF6	chr10	103139406	-	chr10	103314272	-	174.863	0	1	FALSE	TRUE	TRUE	99bc8b31-9f54-44ff-9550-107d5ecbdbdc	1311	PotentialTransSplicing	-
SGNex_A549_ONT_all.fastq	ZBTB8OS:S100PBP	chr1	32650433	-	chr1	32825313	+	174.88	0	1	FALSE	TRUE	TRUE	8b7ac201-0c2a-4e87-bb7e-53d72de97809	90	PotentialTransSplicing	-
SGNex_Hct116_ONT_all.fastq	HMGA2:RP11-221N13.4	chr12	65838569	+	chr12	65663209	+	175.358	0	1	FALSE	TRUE	TRUE	d17bdab0-46ab-47cb-8a43-02e4ea4e4ca8	281	PotentialTransSplicing	-
SGNex_A549_ONT_all.fastq	C21orf62-AS1:AP000275.65	chr21	32784919	+	chr21	32607716	-	177.196	0	1	FALSE	TRUE	TRUE	dc48f91a-dbd4-4243-aee9-245490ee007c	313	PotentialTransSplicing	-
SGNex_A549_ONT_all.fastq	DHDDS:CEP85	chr1	26438284	+	chr1	26257597	+	180.682	0	1	TRUE	TRUE	TRUE	9266d735-e7c9-48aa-a6bf-1588d3ded66f	276	PotentialTransSplicing	-
SGNex_HepG2_ONT_all.fastq	CRYL1:IFT88	chr13	20489370	-	chr13	20670973	+	181.592	0	1	TRUE	TRUE	TRUE	27f66e2e-a6de-4bf9-b876-0b260e4b4026	359	PotentialTransSplicing	-
SGNex_A549_ONT_all.fastq	NFKBIL1:CLIC1	chr6	31548439	+	chr6	31731003	-	182.566	0	1	FALSE	TRUE	TRUE	eca2808b-ec9c-41b1-947a-b186db54c6b7	436	PotentialTransSplicing	-
SGNex_HepG2_ONT_all.fastq	MALT1:ALPK2	chr18	58700591	+	chr18	58517182	-	183.414	0	1	TRUE	TRUE	TRUE	fdfeb8ae-7294-4cbe-b644-80eb450effdb	774	PotentialTransSplicing	-
SGNex_Hct116_ONT_all.fastq	GTF2E2:PPP2CB	chr8	30614608	-	chr8	30799755	-	185.142	0	1	TRUE	TRUE	TRUE	4eb83f5b-620c-4f3e-816f-5c3a65890e11	582	PotentialTransSplicing	-
SGNex_HepG2_ONT_all.fastq	VPS26A:DDX50	chr10	69133047	+	chr10	68946352	+	186.684	0	1	TRUE	TRUE	TRUE	d66761ce-344c-4bb0-a981-7a3ba6ef5369	197	PotentialTransSplicing	-
SGNex_HepG2_ONT_all.fastq	IGF2:MRPL23	chr11	2138229	-	chr11	1950899	+	187.335	0	1	FALSE	TRUE	TRUE	1dc21644-b842-4ea7-9d7a-c3636ba7dd97	581	PotentialTransSplicing	-
SGNex_A549_ONT_all.fastq	CASP6:SEC24B	chr4	109697622	-	chr4	109510009	+	187.611	0	1	TRUE	TRUE	TRUE	d7a87717-1d50-4e9a-a970-cd8ede25b5e9	3042	PotentialTransSplicing	-
SGNex_Hct116_ONT_all.fastq	NOP56:SNRPB	chr20	2652931	+	chr20	2462761	-	190.167	0	1	FALSE	TRUE	TRUE	7251041a-7d05-480b-a694-4f84e5a3fc04	108	PotentialTransSplicing	-
SGNex_Hct116_ONT_all.fastq	EREG:MTHFD2L	chr4	74365375	+	chr4	74174506	+	190.866	0	1	FALSE	TRUE	TRUE	c174d947-7003-482e-907a-dee8833e3131	346	PotentialTransSplicing	-
SGNex_Hct116_ONT_all.fastq	CERS5:FAM186A	chr12	50142053	-	chr12	50334103	-	192.048	0	1	FALSE	TRUE	TRUE	4085b782-2988-4ba0-92e3-857f953e89a0	416	PotentialTransSplicing	-
SGNex_Hct116_ONT_all.fastq	EVA1C:MIS18A	chr21	32467848	+	chr21	32274896	-	192.955	0	1	TRUE	TRUE	TRUE	2c398193-32d6-4c4d-9d26-079cf30137c4	574	PotentialTransSplicing	-
SGNex_Hct116_ONT_all.fastq	ZNF33B:BMS1	chr10	42636920	-	chr10	42830261	+	193.337	0	1	TRUE	TRUE	TRUE	03cc6922-dec3-4d37-9702-91ebba56f022	245	PotentialTransSplicing	-
SGNex_MCF7_ONT_all.fastq	PRKCI:GPR160	chr3	170273340	+	chr3	170079774	+	193.564	0	1	FALSE	TRUE	TRUE	01c0e188-e2c7-479a-a399-4ebc4abf2470	136	PotentialTransSplicing	Yes
SGNex_Hct116_ONT_all.fastq	BRAT1:EIF3B	chr7	2554305	-	chr7	2360710	+	193.595	0	1	TRUE	TRUE	TRUE	e4111b6d-804b-4751-9a5a-727b0cdc3ed1	2552	PotentialTransSplicing	-
SGNex_MCF7_ONT_all.fastq	HNRNPLL:GEMIN6	chr2	38585644	-	chr2	38781517	+	195.871	0	1	FALSE	TRUE	TRUE	e617ef07-80d9-4611-b005-e7936ddeccb9	780	PotentialTransSplicing	-
SGNex_A549_ONT_all.fastq	NRP2:PARD3B	chr2	205697721	+	chr2	205499896	+	197.824	0	1	TRUE	TRUE	TRUE	43933fe0-593d-4d3b-bf15-dce75e0ce49c	1010	PotentialTransSplicing	Yes
SGNex_A549_ONT_all.fastq	NDFIP2:RBM26	chr13	79520975	+	chr13	79322462	-	198.514	0	1	FALSE	TRUE	TRUE	b57c7f4f-5e68-4a96-a6e6-c23b0f72810b	4642	PotentialTransSplicing	-
SGNex_MCF7_ONT_all.fastq	PTPN1:LINC01270	chr20	50510590	+	chr20	50311805	+	198.782	0	1	FALSE	TRUE	TRUE	d3199839-48d7-4b58-bb7e-7fc28185c7cc	332	PotentialTransSplicing	-
SGNex_Hct116_ONT_all.fastq	LARP4B:WDR37	chr10	884447	-	chr10	1084403	+	199.964	0	1	TRUE	TRUE	TRUE	5b8df0d1-af8f-40d6-9586-ad1cfa7ec63a	496	PotentialTransSplicing	-
SGNex_HepG2_ONT_all.fastq	MORN1:PRKCZ	chr1	2384978	-	chr1	2184583	+	200.395	0	1	TRUE	TRUE	TRUE	bf2e9e6e-2fa3-49b2-8a74-f17b0d8d23bc	477	PotentialTransSplicing	-
SGNex_Hct116_ONT_all.fastq	TCF7L2:RP11-57H14.3	chr10	113089540	+	chr10	112888735	+	200.804	0	1	FALSE	TRUE	TRUE	3440e797-51d2-44d4-8191-d56913c9c8b5	1216	PotentialTransSplicing	-
SGNex_Hct116_ONT_all.fastq	ZNF721:ATP5I	chr4	472575	-	chr4	673401	-	200.823	0	1	TRUE	TRUE	TRUE	319e5e76-9adf-4241-b440-bcb5f01308be	362	PotentialTransSplicing	-
SGNex_MCF7_ONT_all.fastq	METTL16:PAFAH1B1	chr17	2464208	-	chr17	2665372	+	201.166	0	1	TRUE	TRUE	TRUE	de94544e-54e9-4ddb-85d1-e6d7251694a7	1405	PotentialTransSplicing	-
SGNex_Hct116_ONT_all.fastq	CCDC150:PGAP1	chr2	196646504	+	chr2	196848037	-	201.536	0	1	FALSE	TRUE	TRUE	4970a342-0855-44a2-9a0f-9092dba2a26a	336	PotentialTransSplicing	-
SGNex_HepG2_ONT_all.fastq	CMTM8:CMTM7	chr3	32239119	+	chr3	32441840	+	202.724	0	1	TRUE	TRUE	FALSE	416e3acb-9953-46cb-9673-eae05694c2df	188	PotentialTransSplicing	Yes
SGNex_A549_ONT_all.fastq	RPS6KA5:C14orf159	chr14	90978306	-	chr14	91181186	+	202.879	0	1	TRUE	TRUE	TRUE	492a0228-fc15-4d19-ac44-7e242f8b6916	511	PotentialTransSplicing	-
SGNex_A549_ONT_all.fastq	ZNF678:SNAP47	chr1	227563724	+	chr1	227766959	+	203.237	0	1	FALSE	TRUE	FALSE	6ee05a96-dc41-4e4b-9796-d8617a507a0d	295	PotentialTransSplicing	-
SGNex_MCF7_ONT_all.fastq	YAF2:PPHLN1	chr12	42237599	-	chr12	42441315	+	203.717	0	1	FALSE	TRUE	TRUE	ef28020e-918b-41e5-be22-87246858b92b	258	PotentialTransSplicing	-
SGNex_A549_ONT_all.fastq	ASAP1:FAM49B	chr8	130076348	-	chr8	129871496	-	204.858	0	1	TRUE	TRUE	FALSE	3d810f41-d61c-4e35-9429-555c7c3741ea	776	PotentialTransSplicing	-
SGNex_Hct116_ONT_all.fastq	CD44:PDHX	chr11	35201195	+	chr11	34994914	+	206.279	0	1	FALSE	TRUE	TRUE	cdbadfba-e1e4-4e70-94b2-237825329957	1253	PotentialTransSplicing	-
SGNex_MCF7_ONT_all.fastq	ODC1:NOL10	chr2	10448121	-	chr2	10654547	-	206.423	0	1	FALSE	TRUE	TRUE	b5fdea10-f1b5-4078-85f7-eee902b47b94	193	PotentialTransSplicing	-
SGNex_MCF7_ONT_all.fastq	MTDH:LAPTM4B	chr8	97644887	+	chr8	97851397	+	206.511	0	1	TRUE	TRUE	FALSE	3f8016ea-abba-48b9-9cfc-f1c30f69fe98	640	PotentialTransSplicing	-
SGNex_HepG2_ONT_all.fastq	NRIP1:AF127936.9	chr21	15064745	-	chr21	14857708	-	207.039	0	1	FALSE	TRUE	FALSE	1fd5235b-12a5-494d-acb7-56ea4d02bfda	1595	PotentialTransSplicing	-
SGNex_Hct116_ONT_all.fastq	CCDC122:ENOX1	chr13	43874842	-	chr13	43667544	-	207.303	0	1	FALSE	TRUE	FALSE	72355951-12f5-48be-9411-79543a1ecb79	2682	PotentialTransSplicing	-
SGNex_HepG2_ONT_all.fastq	MCU:MICU1	chr10	72715902	+	chr10	72508269	-	207.628	0	1	FALSE	TRUE	TRUE	154baa09-69a5-47dd-acf6-685394944b81	277	PotentialTransSplicing	-
SGNex_HepG2_ONT_all.fastq	TIMM9:ACTR10	chr14	58410843	-	chr14	58202855	+	207.989	0	1	FALSE	TRUE	TRUE	00612df8-03f5-4314-b0b2-b5d641ee5513	359	PotentialTransSplicing	-
SGNex_HepG2_ONT_all.fastq	PICALM:EED	chr11	86068651	-	chr11	86276980	+	208.328	0	1	FALSE	TRUE	TRUE	eafdb1a6-2b39-4bb5-bc3f-61ce80c1132b	651	PotentialTransSplicing	-
SGNex_A549_ONT_all.fastq	PTER:RSU1	chr10	16486617	+	chr10	16695155	-	208.538	0	1	FALSE	TRUE	TRUE	5ef6e488-eb34-4074-860b-bd2f51f5a00f	949	PotentialTransSplicing	-
SGNex_HepG2_ONT_all.fastq	TCEA1:ATP6V1H	chr8	54010430	-	chr8	53801896	-	208.538	0	1	TRUE	TRUE	FALSE	244da9d5-408f-4971-b34a-6192adffbabf	1285	PotentialTransSplicing	Yes
SGNex_K562_ONT_all.fastq	DGUOK:BOLA3	chr2	73927052	+	chr2	74135658	-	208.604	0	1	TRUE	TRUE	TRUE	7140b002-e9da-48f3-8124-273529e385d0	369	PotentialTransSplicing	-
SGNex_Hct116_ONT_all.fastq	CMTM8:CMTM7	chr3	32239119	+	chr3	32449454	+	210.337	0	1	TRUE	TRUE	FALSE	8faa31cb-4a0d-4687-99eb-44ccf3734c04	819	PotentialTransSplicing	Yes
SGNex_Hct116_ONT_all.fastq	TXNRD1:NFYB	chr12	104339273	+	chr12	104128517	-	210.755	0	1	TRUE	TRUE	TRUE	33e02cb6-4ff4-475c-9ffa-e6ed05820973	1773	PotentialTransSplicing	-
SGNex_A549_ONT_all.fastq	FARP2:THAP4	chr2	241373290	+	chr2	241584725	-	211.44	0	1	TRUE	TRUE	TRUE	9ea09888-4fd4-4b89-a98f-9ab73d2c7ccc	335	PotentialTransSplicing	-
SGNex_K562_ONT_all.fastq	XRN2:KIZ	chr20	21357792	+	chr20	21145565	+	212.223	0	1	FALSE	TRUE	TRUE	3c38ae83-0287-4c73-9810-a3d8e323a645	1245	PotentialTransSplicing	-
SGNex_HepG2_ONT_all.fastq	BRE:SLC4A1AP	chr2	27894684	+	chr2	27682248	+	212.434	0	1	TRUE	TRUE	TRUE	8d423abc-7be6-4e5b-bae2-3462440a9a3d	286	PotentialTransSplicing	-
SGNex_K562_ONT_all.fastq	UGGT2:DNAJC3	chr13	95970112	-	chr13	95757644	+	212.471	0	1	TRUE	TRUE	TRUE	e8d37a37-0b85-4010-a94e-59dd6068ec3b	1430	PotentialTransSplicing	-
SGNex_MCF7_ONT_all.fastq	GNAI3:SORT1	chr1	109548838	+	chr1	109336346	-	212.49	0	1	TRUE	TRUE	TRUE	3da578df-f26c-4e85-b2ba-1fd0d836c3a3	249	PotentialTransSplicing	-
SGNex_A549_ONT_all.fastq	STX18-AS1:MSX1	chr4	4649542	+	chr4	4862701	+	213.16	0	1	FALSE	TRUE	FALSE	64a9cbaa-ac5c-4ba2-928f-76b75fce4173	802	PotentialTransSplicing	-
SGNex_HepG2_ONT_all.fastq	DNAJC10:NCKAP1	chr2	182743712	+	chr2	182957596	-	213.886	0	1	FALSE	TRUE	TRUE	ab02ebd7-26db-497b-bf4c-2c7fa3bd3f49	1578	PotentialTransSplicing	-
SGNex_K562_ONT_all.fastq	SMYD3:TFB2M	chr1	246327201	-	chr1	246541202	-	214	0	1	FALSE	TRUE	TRUE	b01c661c-c0ad-42d4-944e-ef4109590be4	714	PotentialTransSplicing	Yes
SGNex_Hct116_ONT_all.fastq	LYRM4:RPP40	chr6	5216618	-	chr6	5002245	-	214.377	0	1	TRUE	TRUE	FALSE	3b529485-bb25-4728-9687-d64962e33324	282	PotentialTransSplicing	Yes
SGNex_HepG2_ONT_all.fastq	DESI2:ADSS	chr1	244653355	+	chr1	244437768	-	215.588	0	1	TRUE	TRUE	TRUE	1dd28206-45e2-4e8a-ba79-89b19c051221	2377	PotentialTransSplicing	-
SGNex_Hct116_ONT_all.fastq	AP3S1:CTD-2287O16.3	chr5	115842106	+	chr5	116058725	+	216.621	0	1	FALSE	TRUE	FALSE	9183f317-04d1-44f0-afc5-bd253a548202	3186	PotentialTransSplicing	-
SGNex_K562_ONT_all.fastq	PSMD11:RP11-220C2.1	chr17	32469193	+	chr17	32686253	+	217.062	0	1	FALSE	TRUE	FALSE	9a26ef41-dfa5-455a-9805-ad29715f0c72	752	PotentialTransSplicing	-
SGNex_Hct116_ONT_all.fastq	SEPSECS:ZCCHC4	chr4	25144774	-	chr4	25361859	+	217.083	0	1	TRUE	TRUE	TRUE	e45fc5a3-e1fb-468b-a6c3-d87b79357ccb	1111	PotentialTransSplicing	-
SGNex_Hct116_ONT_all.fastq	TBCD:FOXK2	chr17	82781721	+	chr17	82563354	+	218.365	0	1	FALSE	TRUE	TRUE	876a2385-de19-4994-9d6c-cbeeef19b10a	826	PotentialTransSplicing	Yes
SGNex_Hct116_ONT_all.fastq	RAP1GDS1:TSPAN5	chr4	98261569	+	chr4	98482175	-	220.617	0	1	FALSE	TRUE	TRUE	4f2623b0-39f7-49b9-90be-f8aeee81cb95	227	PotentialTransSplicing	-
SGNex_Hct116_ONT_all.fastq	EIF3E:EMC2	chr8	108248613	-	chr8	108469826	+	221.214	0	1	TRUE	TRUE	TRUE	9e839635-cabe-4c25-a567-1df852d74467	650	PotentialTransSplicing	-
SGNex_HepG2_ONT_all.fastq	RP4-769N13.6:LINC00630	chrX	102605653	+	chrX	102826969	+	221.318	0	1	FALSE	TRUE	FALSE	5a225060-551f-41d7-8261-1e603375b4a6	2135	PotentialTransSplicing	-
SGNex_Hct116_ONT_all.fastq	BRAF:NDUFB2	chr7	140924566	-	chr7	140702866	+	221.702	0	1	FALSE	TRUE	TRUE	924901cd-5e8f-48e6-bc4a-cab8f839e1db	395	PotentialTransSplicing	-
SGNex_MCF7_ONT_all.fastq	SP3:OLA1	chr2	173918593	-	chr2	174142000	-	223.406	0	1	FALSE	TRUE	TRUE	15a6e943-1459-46bb-9f24-49ff132e55c1	411	PotentialTransSplicing	Yes
SGNex_Hct116_ONT_all.fastq	DCAF12:UBE2R2	chr9	34125023	-	chr9	33900174	+	224.85	0	1	TRUE	TRUE	TRUE	c16aa732-f5c2-4061-aa06-aa5e0c168608	697	PotentialTransSplicing	-
SGNex_A549_ONT_all.fastq	MYO1E:RNF111	chr15	59256284	-	chr15	59030804	+	225.481	0	1	FALSE	TRUE	TRUE	d0f1949d-79c4-4f41-8ddf-a90b1658760e	1543	PotentialTransSplicing	-
SGNex_Hct116_ONT_all.fastq	C10orf11:VDAC2	chr10	75438494	+	chr10	75211134	+	227.357	0	1	FALSE	TRUE	TRUE	cff89079-3f2c-4459-9959-6d85a26a9cb7	1260	PotentialTransSplicing	-
SGNex_Hct116_ONT_all.fastq	EFCAB2:HNRNPU	chr1	245083688	+	chr1	244856158	-	227.53	0	1	TRUE	TRUE	TRUE	2b5d588c-2de0-4446-807e-f24a89cc8390	955	PotentialTransSplicing	-
SGNex_Hct116_ONT_all.fastq	CMC4:CLIC2	chrX	155070694	-	chrX	155299145	-	228.447	0	1	FALSE	TRUE	TRUE	f7719a67-4b7f-4a73-bebd-90f85baaac55	527	PotentialTransSplicing	-
SGNex_Hct116_ONT_all.fastq	TBK1:RASSF3	chr12	64455957	+	chr12	64684787	+	228.831	0	1	TRUE	TRUE	FALSE	8053b0ec-feb6-45db-866b-60219a3e7fde	234	PotentialTransSplicing	Yes
SGNex_K562_ONT_all.fastq	BACH1:CCT8	chr21	29299598	+	chr21	29070337	-	229.257	0	1	FALSE	TRUE	TRUE	eed169ad-9e78-4ccb-9a3a-c5f8130bba17	453	PotentialTransSplicing	-
SGNex_Hct116_ONT_all.fastq	NMT1:MAP3K14	chr17	45061460	+	chr17	45290765	-	229.305	0	1	FALSE	TRUE	TRUE	82a2bcf9-5d50-453c-8187-2b44f5dbc182	779	PotentialTransSplicing	-
SGNex_MCF7_ONT_all.fastq	CSE1L:ZFAS1	chr20	49058548	+	chr20	49289045	+	230.501	0	1	FALSE	TRUE	FALSE	db9ccc20-b063-42cb-b386-9e0977f9abe6	255	PotentialTransSplicing	-
SGNex_A549_ONT_all.fastq	CACNB1:MED1	chr17	39191474	-	chr17	39423821	-	232.345	0	1	FALSE	TRUE	TRUE	4e9b7c57-c3d0-420f-b1d1-391a04702736	811	PotentialTransSplicing	-
SGNex_Hct116_ONT_all.fastq	HBG2:HBE1	chr11	5505351	-	chr11	5270158	-	235.196	0	1	FALSE	TRUE	FALSE	5bb29317-9890-4e61-bbcc-904ac0f6a0dd	398	PotentialTransSplicing	-
SGNex_A549_ONT_all.fastq	WDR89:PPP2R5E	chr14	63624928	-	chr14	63389731	-	235.199	0	1	FALSE	TRUE	FALSE	8e31ac2c-6258-40c2-88c7-805bacb19ee2	931	PotentialTransSplicing	-
SGNex_HepG2_ONT_all.fastq	CYGB:PRPSAP1	chr17	76550862	-	chr17	76313891	-	236.972	0	1	FALSE	TRUE	FALSE	4c5e8f63-8ef4-40be-a69e-54007bdae125	1107	PotentialTransSplicing	-
SGNex_K562_ONT_all.fastq	PEX3:PHACTR2	chr6	143474856	+	chr6	143712016	+	237.162	0	1	FALSE	TRUE	FALSE	5d004a99-b767-41b5-8561-fe27d56ef409	1049	PotentialTransSplicing	Yes
SGNex_HepG2_ONT_all.fastq	ZNRD1-AS1:HCG18	chr6	30058115	-	chr6	30296237	-	238.12	0	1	FALSE	TRUE	TRUE	4cb8f346-7baa-4c1b-a753-b7bcc6ed6f0f	572	PotentialTransSplicing	-
SGNex_HepG2_ONT_all.fastq	AK2:YARS	chr1	33036736	-	chr1	32797843	-	238.899	0	1	TRUE	TRUE	FALSE	6c129f0c-7c67-4c0e-b0ec-24fa939bf22e	108	PotentialTransSplicing	-
SGNex_Hct116_ONT_all.fastq	MINOS1:CAPZB	chr1	19597109	+	chr1	19357563	-	239.55	0	1	FALSE	TRUE	TRUE	86f58f5b-305e-4fbb-a354-a5c4ddb9c71d	1239	PotentialTransSplicing	-
SGNex_Hct116_ONT_all.fastq	GPD1L:CMTM8	chr3	32128253	+	chr3	32367872	+	239.626	0	1	TRUE	TRUE	FALSE	7b125c5b-cb2f-469d-84d4-56b67d8ec162	632	PotentialTransSplicing	Yes
SGNex_A549_ONT_all.fastq	TIMELESS:RNF41	chr12	56449310	-	chr12	56208298	-	241.015	0	1	FALSE	TRUE	FALSE	64e77548-d098-48cd-9940-00fc163ad409	108	PotentialTransSplicing	-
SGNex_HepG2_ONT_all.fastq	METAP2:VEZT	chr12	95496098	+	chr12	95251940	+	244.155	0	1	TRUE	TRUE	TRUE	cacc6e4b-ce03-4d83-9aff-8b95bae62732	277	PotentialTransSplicing	Yes
SGNex_A549_ONT_all.fastq	AC009133.12:ALDOA	chr16	29819540	-	chr16	30067234	+	247.693	0	1	FALSE	TRUE	TRUE	741b341a-05b8-4b70-9395-5da09ce3b3a6	1423	PotentialTransSplicing	-
SGNex_MCF7_ONT_all.fastq	GAB2:NARS2	chr11	78280601	-	chr11	78528936	-	248.331	0	1	FALSE	TRUE	TRUE	7e1f7d28-0c8f-4174-9dd5-6e73e7145eee	1598	PotentialTransSplicing	Yes
SGNex_A549_ONT_all.fastq	YWHAZ:ZNF706	chr8	100953269	-	chr8	101201743	-	248.471	0	1	FALSE	TRUE	TRUE	85be9d9c-4050-43f0-ac59-7fed1febf064	222	PotentialTransSplicing	-
SGNex_Hct116_ONT_all.fastq	POLQ:IQCB1	chr3	121532990	-	chr3	121781874	-	248.882	0	1	TRUE	TRUE	TRUE	884e703e-bce4-4247-b50d-279ac5c6b44e	953	PotentialTransSplicing	-
SGNex_Hct116_ONT_all.fastq	UBE2D3:NFKB1	chr4	102826485	-	chr4	102576876	+	249.609	0	1	FALSE	TRUE	TRUE	d4ccbeed-32c6-46a2-bd85-8e9d0ac43878	2997	PotentialTransSplicing	-
SGNex_Hct116_ONT_all.fastq	DAP3:ASH1L	chr1	155689243	+	chr1	155439068	-	250.175	0	1	FALSE	TRUE	TRUE	e3e051f9-2cb7-4bc2-bb91-1658f6b16601	829	PotentialTransSplicing	-
SGNex_Hct116_ONT_all.fastq	VPS36:SUGT1	chr13	52425932	-	chr13	52676230	+	250.297	0	1	TRUE	TRUE	TRUE	c8b6f09e-6e3b-4296-93a5-815495f39852	1308	PotentialTransSplicing	-
SGNex_Hct116_ONT_all.fastq	GPD1L:CMTM8	chr3	32106758	+	chr3	32357373	+	250.619	0	1	FALSE	TRUE	FALSE	6fde61d1-1141-4731-b42d-0e28a12962e5	237	PotentialTransSplicing	Yes
SGNex_HepG2_ONT_all.fastq	CUL4A:DCUN1D2	chr13	113210088	+	chr13	113461136	-	251.051	0	1	FALSE	TRUE	TRUE	c5021b5b-e4f6-4c96-9802-b96a0f5099b1	270	PotentialTransSplicing	-
SGNex_Hct116_ONT_all.fastq	PDGFA:DNAAF5	chr7	518939	-	chr7	770471	+	251.53	0	1	FALSE	TRUE	TRUE	30f34b60-dfab-4d97-a71e-cc0c8dfa9589	267	PotentialTransSplicing	-
SGNex_Hct116_ONT_all.fastq	HARS2:ANKHD1	chr5	140691756	+	chr5	140440119	+	251.636	0	1	FALSE	TRUE	TRUE	91a01b86-f81e-4472-ac0b-59e8e91cafea	3825	PotentialTransSplicing	-
SGNex_HepG2_ONT_all.fastq	SLC7A2:CNOT7	chr8	17497237	+	chr8	17245247	-	251.992	0	1	FALSE	TRUE	TRUE	c1d392f2-1468-4fdb-aee7-76b0526c024b	1198	PotentialTransSplicing	-
SGNex_HepG2_ONT_all.fastq	FARP1:STK24	chr13	98213413	+	chr13	98466561	-	253.149	0	1	TRUE	TRUE	TRUE	896dffe5-1e55-48ba-8075-4786f5cabf05	540	PotentialTransSplicing	-
SGNex_Hct116_ONT_all.fastq	CENPF:RP11-176D17.3	chr1	214603321	+	chr1	214348313	-	255.012	0	1	FALSE	TRUE	TRUE	75699c76-031b-4f15-8f0b-57c8521b8dd8	242	PotentialTransSplicing	-
SGNex_Hct116_ONT_all.fastq	DCUN1D2:CUL4A	chr13	113474124	-	chr13	113218945	+	255.179	0	1	FALSE	TRUE	TRUE	bdeb166d-d4e3-4750-854b-353b6b5901fa	307	PotentialTransSplicing	-
SGNex_A549_ONT_all.fastq	XPO4:SKA3	chr13	20902670	-	chr13	21158125	-	255.451	0	1	TRUE	TRUE	TRUE	37c2b3dc-dda9-4943-b827-85f163b606d4	549	PotentialTransSplicing	-
SGNex_HepG2_ONT_all.fastq	ALG8:INTS4	chr11	78139494	-	chr11	77883952	-	255.543	0	1	FALSE	TRUE	FALSE	75096b68-ffde-49f9-b0cc-06947c244c7e	627	PotentialTransSplicing	Yes
SGNex_Hct116_ONT_all.fastq	FARS2:RP3-380B8.4	chr6	5613320	+	chr6	5870041	+	256.723	0	1	FALSE	TRUE	FALSE	fb936330-6a08-4e6b-bab1-a296772889ad	296	PotentialTransSplicing	-
SGNex_A549_ONT_all.fastq	KANSL1:ARL17B	chr17	46094560	-	chr17	46352930	-	258.366	0	1	FALSE	TRUE	TRUE	7aefaa84-cf08-44c1-85b0-3385b251ea8b	1524	PotentialTransSplicing	Yes
SGNex_Hct116_ONT_all.fastq	LPIN2:MYL12B	chr18	3013087	-	chr18	3272884	+	259.8	0	1	FALSE	TRUE	TRUE	fbd228f3-0525-436b-a72e-46c7a749b851	273	PotentialTransSplicing	-
SGNex_MCF7_ONT_all.fastq	TXNDC12:OSBPL9	chr1	52041537	-	chr1	51781164	+	260.376	0	1	TRUE	TRUE	TRUE	1669a454-8b5b-4849-a081-cf057ef1d92c	336	PotentialTransSplicing	-
SGNex_A549_ONT_all.fastq	TACC2:PLEKHA1	chr10	122132734	+	chr10	122393181	+	260.453	0	1	FALSE	TRUE	FALSE	e1c665e2-cdbb-458f-ab4e-d634aea89765	1641	PotentialTransSplicing	-
SGNex_K562_ONT_all.fastq	MPRIP:NT5M	chr17	17042971	+	chr17	17306543	+	263.575	0	1	TRUE	TRUE	FALSE	7996aec9-9900-42fd-bf85-d8174af5839d	1211	PotentialTransSplicing	-
SGNex_A549_ONT_all.fastq	DDX56:H2AFV	chr7	44568903	-	chr7	44834562	-	265.658	0	1	FALSE	TRUE	TRUE	0a05e484-df25-45f4-8a7b-281aff8faf9d	1236	PotentialTransSplicing	-
SGNex_Hct116_ONT_all.fastq	AP3S1:COMMD10	chr5	115866761	+	chr5	116134068	+	267.308	0	1	FALSE	TRUE	FALSE	9111ff9a-005c-47f8-87c2-efb01865867f	264	PotentialTransSplicing	Yes
SGNex_Hct116_ONT_all.fastq	PICALM:C11orf73	chr11	86068651	-	chr11	86337379	+	268.728	0	1	TRUE	TRUE	TRUE	0cee786a-9e2a-41a4-99cc-12324647b057	407	PotentialTransSplicing	-
SGNex_Hct116_ONT_all.fastq	ZFR:GOLPH3	chr5	32406774	-	chr5	32135686	-	271.094	0	1	TRUE	TRUE	FALSE	929c950c-59d4-428e-8172-eecc8f562fff	2037	PotentialTransSplicing	-
SGNex_Hct116_ONT_all.fastq	NMT2:SUV39H2	chr10	15168503	-	chr10	14896846	+	271.657	0	1	FALSE	TRUE	TRUE	e917beaa-b722-4055-97af-f4e73b339fd0	1735	PotentialTransSplicing	-
SGNex_A549_ONT_all.fastq	AKT3:SDCCAG8	chr1	243613671	-	chr1	243341039	+	272.628	0	1	TRUE	TRUE	TRUE	e664d464-4c63-4b49-b40c-39ecef38434a	1298	PotentialTransSplicing	-
SGNex_Hct116_ONT_all.fastq	UPF1:UBA52	chr19	18846119	+	chr19	18573293	+	272.82	0	1	FALSE	TRUE	TRUE	c0707f96-a21a-42dc-9d71-33e5968dcbd9	540	PotentialTransSplicing	-
SGNex_A549_ONT_all.fastq	MTF2:DR1	chr1	93079531	+	chr1	93353908	+	274.38	0	1	FALSE	TRUE	FALSE	e0dc7a10-638a-4e0e-b4e5-d3045a8a57df	332	PotentialTransSplicing	-
SGNex_MCF7_ONT_all.fastq	CDYL2:RP11-525K10.3	chr16	80804150	-	chr16	80528786	-	275.368	0	1	FALSE	TRUE	FALSE	beb9c236-aa88-4ddd-a13b-a16618add377	1068	PotentialTransSplicing	-
SGNex_Hct116_ONT_all.fastq	RP11-20I23.3:ECI1	chr16	2521123	+	chr16	2243439	-	277.678	0	1	TRUE	TRUE	TRUE	13069a92-77ad-4e5a-a4dc-46b435812e6a	633	PotentialTransSplicing	-
SGNex_MCF7_ONT_all.fastq	GCH1:LGALS3	chr14	54859681	-	chr14	55137370	+	277.691	0	1	FALSE	TRUE	TRUE	3bcf41f8-6d19-420d-b986-c46afbee0d3a	880	PotentialTransSplicing	-
SGNex_MCF7_ONT_all.fastq	RP11-145E5.5:CDKN2B-AS1	chr9	21818202	+	chr9	22097258	+	279.06	0	1	FALSE	TRUE	FALSE	3147f89e-d408-412d-a1f4-39d4241374f1	2248	PotentialTransSplicing	-
SGNex_A549_ONT_all.fastq	RNF168:PAK2	chr3	196502873	-	chr3	196782626	+	279.751	0	1	FALSE	TRUE	TRUE	5ca02038-aa7f-4ff9-ab3c-442eabd480a2	379	PotentialTransSplicing	-
SGNex_Hct116_ONT_all.fastq	SULT1A1:ATP2A1	chr16	28606056	-	chr16	28887189	+	281.134	0	1	TRUE	TRUE	TRUE	ec71a3b6-57e7-494f-b1f1-fb72762880c4	781	PotentialTransSplicing	-
SGNex_K562_ONT_all.fastq	IMMP2L:DOCK4	chr7	111487238	-	chr7	111769677	-	282.438	0	1	FALSE	TRUE	TRUE	519bb309-5a5f-4b9c-beeb-b0e991e1856d	263	PotentialTransSplicing	Yes
SGNex_Hct116_ONT_all.fastq	RP11-16B13.1:RTN1	chr14	60030296	-	chr14	59746481	-	283.817	0	1	FALSE	TRUE	FALSE	96f07195-2ddd-4c07-86ee-5ab4b28ee703	148	PotentialTransSplicing	-
SGNex_A549_ONT_all.fastq	SUZ12:RHOT1	chr17	31940486	+	chr17	32224616	+	284.133	0	1	TRUE	TRUE	FALSE	f5fcaf0b-e34a-42ca-a0d9-9c367645193c	463	PotentialTransSplicing	-
SGNex_Hct116_ONT_all.fastq	HMGA2:LLPH	chr12	65838569	+	chr12	66124018	-	285.451	0	1	FALSE	TRUE	TRUE	95393afa-f338-4e5e-941f-8ae43bf0764e	348	PotentialTransSplicing	-
SGNex_K562_ONT_all.fastq	TM9SF4:ASXL1	chr20	32146855	+	chr20	32433284	+	286.431	0	1	FALSE	TRUE	FALSE	29e2bcd4-9782-40a7-aa23-bdd5cc0f6a1f	808	PotentialTransSplicing	Yes
SGNex_A549_ONT_all.fastq	NEK9:YLPM1	chr14	75109685	-	chr14	74821057	+	288.628	0	1	TRUE	TRUE	TRUE	01a446a6-e8ed-4da9-93f6-745c3086fc37	945	PotentialTransSplicing	-
SGNex_K562_ONT_all.fastq	SCHLAP1:UBE2E3	chr2	180692441	+	chr2	180982018	+	289.58	0	1	FALSE	TRUE	FALSE	e11c62fd-5f0a-42b8-af13-057efee0a864	490	PotentialTransSplicing	-
SGNex_MCF7_ONT_all.fastq	NRCAM:PNPLA8	chr7	108189645	-	chr7	108479379	-	289.73	0	1	FALSE	TRUE	TRUE	729c58e4-b32d-43e9-a65d-143c5ed17057	829	PotentialTransSplicing	-
SGNex_MCF7_ONT_all.fastq	LPCAT1:NDUFS6	chr5	1523710	-	chr5	1814339	+	290.631	0	1	TRUE	TRUE	TRUE	2d1d6514-b0e0-442a-be80-b9f6d5a5b158	362	PotentialTransSplicing	-
SGNex_Hct116_ONT_all.fastq	PROSC:EIF4EBP1	chr8	37766355	+	chr8	38057081	+	290.741	0	1	TRUE	TRUE	FALSE	0cd239bf-39d8-4236-afbd-cc0a9bbf8354	430	PotentialTransSplicing	-
SGNex_K562_ONT_all.fastq	RP11-680G10.1:GSE1	chr16	85357643	+	chr16	85648552	+	290.914	0	1	FALSE	TRUE	FALSE	7cd033f7-da8a-4028-9345-14935fd775a6	2296	PotentialTransSplicing	-
SGNex_MCF7_ONT_all.fastq	RP11-145E5.5:CDKN2B-AS1	chr9	21818202	+	chr9	22112320	+	294.126	0	1	FALSE	TRUE	FALSE	7e99ce17-6ca8-45e3-bfa4-3eaa3a01837d	656	PotentialTransSplicing	-
SGNex_A549_ONT_all.fastq	ZNF124:AHCTF1	chr1	247171848	-	chr1	246877302	-	294.548	0	1	FALSE	TRUE	FALSE	2023d2d2-fb16-4ddd-a5d2-35ad4d1155be	3386	PotentialTransSplicing	Yes
SGNex_Hct116_ONT_all.fastq	C7orf50:SUN1	chr7	1127257	-	chr7	832505	+	294.755	0	1	TRUE	TRUE	TRUE	c7aebff2-25d5-4aba-9a41-a54aa1b080c1	312	PotentialTransSplicing	-
SGNex_Hct116_ONT_all.fastq	WDR7:TXNL1	chr18	56924108	+	chr18	56626457	-	297.652	0	1	TRUE	TRUE	TRUE	f5b255c0-71f5-4dfe-9d7b-02fd2a9b53a8	995	PotentialTransSplicing	-
SGNex_Hct116_ONT_all.fastq	LYPLA1:ATP6V1H	chr8	54100908	-	chr8	53801896	-	299.014	0	1	FALSE	TRUE	FALSE	ccdd9152-7cb4-4d24-8340-e05f8d208ecd	1267	PotentialTransSplicing	-
SGNex_MCF7_ONT_all.fastq	RP11-145E5.5:CDKN2B-AS1	chr9	21818202	+	chr9	22120200	+	302.001	0	1	FALSE	TRUE	FALSE	d1402640-20a8-475e-8fe0-134ccd85814a	501	PotentialTransSplicing	-
SGNex_Hct116_ONT_all.fastq	PSMA6:SRP54	chr14	35314455	+	chr14	35011509	+	302.943	0	1	TRUE	TRUE	TRUE	2f6282c9-571f-4f43-8175-a14507a1822f	1347	PotentialTransSplicing	-
SGNex_MCF7_ONT_all.fastq	FRYL:OCIAD1	chr4	48557453	-	chr4	48860725	+	303.272	0	1	FALSE	TRUE	TRUE	bca29909-af38-404b-b083-c817c71ae29a	657	PotentialTransSplicing	-
SGNex_Hct116_ONT_all.fastq	KDM1A:HNRNPR	chr1	23019947	+	chr1	23323732	-	303.785	0	1	TRUE	TRUE	TRUE	5a438bd5-c700-4b57-92db-0c2020a01e5b	461	PotentialTransSplicing	-
SGNex_A549_ONT_all.fastq	ZFYVE28:FAM193A	chr4	2353933	-	chr4	2657803	+	303.877	0	1	TRUE	TRUE	TRUE	ccd058db-8af9-413c-9f38-4adad0b05418	3980	PotentialTransSplicing	Yes
SGNex_A549_ONT_all.fastq	HIPK3:QSER1	chr11	33257889	+	chr11	32953857	+	304.029	0	1	FALSE	TRUE	TRUE	c18b6bf0-f718-4f77-93a9-1579658bfe7a	2051	PotentialTransSplicing	-
SGNex_HepG2_ONT_all.fastq	SPATA5:SPRY1	chr4	123090705	+	chr4	123397611	+	306.911	0	1	FALSE	TRUE	FALSE	3cffff9c-5633-4d99-bf10-e6743337eeac	3250	PotentialTransSplicing	-
SGNex_HepG2_ONT_all.fastq	KIF3A:ZCCHC10	chr5	132699171	-	chr5	133006920	-	307.746	0	1	TRUE	TRUE	TRUE	7771ac6b-5d73-409e-b783-7e1bf7af0c0d	1345	PotentialTransSplicing	-
SGNex_Hct116_ONT_all.fastq	PISD:YWHAH	chr22	31648101	-	chr22	31956139	+	308.041	0	1	TRUE	TRUE	TRUE	ab69862a-31e0-4dc3-a5cb-5ddd074f8321	1494	PotentialTransSplicing	-
SGNex_HepG2_ONT_all.fastq	MKL1:XPNPEP3	chr22	40552106	-	chr22	40861618	+	309.52	0	1	FALSE	TRUE	TRUE	d4da4070-646e-4636-b87d-2305915ed950	277	PotentialTransSplicing	-
SGNex_Hct116_ONT_all.fastq	LRRK1:CHSY1	chr15	100924729	+	chr15	101235577	-	310.861	0	1	FALSE	TRUE	TRUE	658fa39c-112e-48ea-9bf6-35dfba5989b5	328	PotentialTransSplicing	-
SGNex_MCF7_ONT_all.fastq	TMEM65:FER1L6-AS2	chr8	124371854	-	chr8	124060792	-	311.063	0	1	FALSE	TRUE	FALSE	548fa202-4f28-47dc-b00d-1d19438819d2	1163	PotentialTransSplicing	-
SGNex_K562_ONT_all.fastq	RP11-548L20.1:RP11-79E3.3	chr4	34259087	-	chr4	33947524	-	311.565	0	1	FALSE	TRUE	FALSE	32d43383-c46b-4996-8a55-12fdd12d3f04	962	PotentialTransSplicing	-
SGNex_A549_ONT_all.fastq	SPAG1:COX6C	chr8	100191496	+	chr8	99878265	-	313.229	0	1	FALSE	TRUE	TRUE	0674b409-9b9c-4e24-94b0-823ef77e6854	1074	PotentialTransSplicing	-
SGNex_MCF7_ONT_all.fastq	C1orf27:HMCN1	chr1	186379884	+	chr1	186065238	+	314.64	0	1	FALSE	TRUE	TRUE	4ec7afad-a782-4e47-9dab-065d1f277f8c	275	PotentialTransSplicing	-
SGNex_K562_ONT_all.fastq	ERLIN1:SEC31B	chr10	100183756	-	chr10	100500159	-	316.4	0	1	FALSE	TRUE	TRUE	98223cb9-2605-4cc1-8e21-14ac368100f4	3259	PotentialTransSplicing	-
SGNex_Hct116_ONT_all.fastq	XPR1:LHX4-AS1	chr1	180632270	+	chr1	180314722	-	317.548	0	1	TRUE	TRUE	TRUE	461ba1c8-668d-423d-ba6a-cf9bb94655ce	404	PotentialTransSplicing	-
SGNex_Hct116_ONT_all.fastq	FAM58A:ARHGAP4	chrX	153596004	-	chrX	153913879	-	317.87	0	1	FALSE	TRUE	TRUE	4b57e21c-7c88-434e-a9b0-cae2b0e7b423	598	PotentialTransSplicing	-
SGNex_Hct116_ONT_all.fastq	BMPR1A:GLUD1	chr10	86756919	+	chr10	87076656	-	319.737	0	1	FALSE	TRUE	TRUE	9ecb3577-7fe9-465e-994d-50b9a13505f0	2539	PotentialTransSplicing	-
SGNex_K562_ONT_all.fastq	RP11-115D19.1:MMRN1	chr4	89587940	+	chr4	89909276	+	321.338	0	1	FALSE	TRUE	FALSE	1772fe14-077d-4bac-b939-08860e0d12c0	629	PotentialTransSplicing	-
SGNex_Hct116_ONT_all.fastq	TBC1D9:SCOC	chr4	140701504	-	chr4	140379121	+	322.383	0	1	TRUE	TRUE	TRUE	e96c5a85-c949-415a-873e-cb2d5bba9b5c	1764	PotentialTransSplicing	-
SGNex_Hct116_ONT_all.fastq	MMP17:NOC4L	chr12	131828653	+	chr12	132151258	+	322.607	0	1	FALSE	TRUE	FALSE	80d25d5b-7dca-47a9-8a4e-7da971774ebd	733	PotentialTransSplicing	-
SGNex_A549_ONT_all.fastq	C12orf5:NDUFA9	chr12	4331317	+	chr12	4654292	+	322.978	0	1	TRUE	TRUE	FALSE	389347f8-9399-4ac9-be0f-4783411df2f6	174	PotentialTransSplicing	-
SGNex_HepG2_ONT_all.fastq	LMO7:TBC1D4	chr13	75636726	+	chr13	75312898	-	323.821	0	1	FALSE	TRUE	TRUE	a440f68d-85c3-48e6-9332-ba578099fd38	551	PotentialTransSplicing	-
SGNex_HepG2_ONT_all.fastq	SF1:VPS51	chr11	64778362	-	chr11	65107581	+	329.219	0	1	TRUE	TRUE	TRUE	abd06609-9403-4822-bce8-e938d2b04f3b	402	PotentialTransSplicing	-
SGNex_A549_ONT_all.fastq	KIAA1586:PRIM2	chr6	57047396	+	chr6	57379901	+	332.509	0	1	TRUE	TRUE	FALSE	b654b621-2f54-4347-9fd2-ec2bd6e4b0ce	1800	PotentialTransSplicing	-
SGNex_Hct116_ONT_all.fastq	KIAA0195:HN1	chr17	75471929	+	chr17	75136250	-	335.678	0	1	FALSE	TRUE	TRUE	c3ed6b60-f6e5-45c4-9c28-0760bea91e8d	364	PotentialTransSplicing	-
SGNex_Hct116_ONT_all.fastq	PDIA3:TP53BP1	chr15	43746706	+	chr15	43408088	-	338.615	0	1	TRUE	TRUE	TRUE	63a970d4-874f-40fb-a778-d3c0df900b8b	311	PotentialTransSplicing	-
SGNex_Hct116_ONT_all.fastq	OTUD4:SMAD1	chr4	145174661	-	chr4	145514438	+	339.774	0	1	TRUE	TRUE	TRUE	0be58f3f-f861-4bd9-99ac-7891f9697d7e	791	PotentialTransSplicing	-
SGNex_Hct116_ONT_all.fastq	HBS1L:AHI1	chr6	135054649	-	chr6	135394896	-	340.246	0	1	FALSE	TRUE	TRUE	f9ea8cd9-04c0-4bb2-a504-c03e684585eb	783	PotentialTransSplicing	Yes
SGNex_HepG2_ONT_all.fastq	TGIF2:SAMHD1	chr20	36578966	+	chr20	36919519	-	340.548	0	1	TRUE	TRUE	TRUE	c0cb949d-4dbe-4c24-a422-d39580e3e035	412	PotentialTransSplicing	-
SGNex_HepG2_ONT_all.fastq	SDC2:CPQ	chr8	96494331	+	chr8	96834973	+	340.645	0	1	FALSE	TRUE	FALSE	fcc7c6ae-baa5-47d4-8e2a-c14e09abcc62	380	PotentialTransSplicing	-
SGNex_HepG2_ONT_all.fastq	KPNA1:DIRC2	chr3	122514757	-	chr3	122856307	+	341.549	0	1	FALSE	TRUE	TRUE	33a9e524-a3e1-40c9-9408-326f58125837	282	PotentialTransSplicing	-
SGNex_Hct116_ONT_all.fastq	MRPS35:ARNTL2	chr12	27710955	+	chr12	27368262	+	342.691	0	1	TRUE	TRUE	TRUE	da30f040-3f1a-4124-903d-96c21e97db1f	224	PotentialTransSplicing	-
SGNex_A549_ONT_all.fastq	CENPP:BICD2	chr9	92379859	+	chr9	92722808	-	342.952	0	1	TRUE	TRUE	TRUE	0865dc08-116e-4762-87a1-a5f65227fca9	1010	PotentialTransSplicing	-
SGNex_K562_ONT_all.fastq	CTBP1:GAK	chr4	1248916	-	chr4	904779	-	344.14	0	1	TRUE	TRUE	FALSE	f2302ee5-38c4-4b03-8770-b65b5df008b5	3895	PotentialTransSplicing	-
SGNex_K562_ONT_all.fastq	NUSAP1:INO80	chr15	41333050	+	chr15	40987974	-	345.083	0	1	TRUE	TRUE	TRUE	48791034-f630-4894-a93e-7ffb9f0047f5	2502	PotentialTransSplicing	-
SGNex_Hct116_ONT_all.fastq	KLHL15:PRDX4	chrX	24024857	-	chrX	23679165	+	345.691	0	1	FALSE	TRUE	TRUE	cfbd8002-9b5b-4043-bf57-c4e30ef619cb	470	PotentialTransSplicing	-
SGNex_Hct116_ONT_all.fastq	NCOR2:UBC	chr12	124567308	-	chr12	124913774	-	346.463	0	1	FALSE	TRUE	TRUE	a7e2d243-9e43-41d5-969a-0620927a343d	2201	PotentialTransSplicing	Yes
SGNex_HepG2_ONT_all.fastq	NCOR2:UBC	chr12	124567308	-	chr12	124913774	-	346.463	0	1	FALSE	TRUE	TRUE	49dca7ea-999f-4cee-9499-5a2804b8db4f	278	PotentialTransSplicing	Yes
SGNex_Hct116_ONT_all.fastq	RAD51C:TRIM37	chr17	58695189	+	chr17	59041898	-	346.708	0	1	TRUE	TRUE	TRUE	d2339402-6f79-4c16-a521-d60b02a506b2	533	PotentialTransSplicing	-
SGNex_HepG2_ONT_all.fastq	APOC4-APOC2:MARK4	chr19	44948860	+	chr19	45297676	+	348.82	0	1	TRUE	TRUE	FALSE	6780ae19-e4ba-4d86-a27c-c932217e6f37	242	PotentialTransSplicing	-
SGNex_Hct116_ONT_all.fastq	GNAI1:CD36	chr7	80135278	+	chr7	80486467	+	351.191	0	1	FALSE	TRUE	FALSE	bfba8fd5-f2d5-4414-a82a-9fc5b5dea34e	491	PotentialTransSplicing	-
SGNex_Hct116_ONT_all.fastq	SRPRB:RYK	chr3	133807823	+	chr3	134159373	-	351.552	0	1	TRUE	TRUE	TRUE	7bde4447-e853-4dd5-9162-b45b36e3c4ee	345	PotentialTransSplicing	-
SGNex_Hct116_ONT_all.fastq	RBBP4:HDAC1	chr1	32672901	+	chr1	32316665	+	356.235	0	1	TRUE	TRUE	TRUE	1616f443-1632-4e71-9348-7cf1ef719bf8	1342	PotentialTransSplicing	-
SGNex_HepG2_ONT_all.fastq	CCDC149:DHX15	chr4	24912817	-	chr4	24556410	-	356.408	0	1	FALSE	TRUE	FALSE	ece849be-ffd1-484b-9275-50398cc5f6e9	168	PotentialTransSplicing	Yes
SGNex_Hct116_ONT_all.fastq	NFKBIA:FAM177A1	chr14	35404418	-	chr14	35046505	+	357.912	0	1	FALSE	TRUE	TRUE	c269a0eb-5e53-4048-96cf-ce13fcf3c313	1208	PotentialTransSplicing	-
SGNex_Hct116_ONT_all.fastq	CUX1:POLR2J	chr7	102115273	+	chr7	102476270	-	360.999	0	1	TRUE	TRUE	TRUE	0a885346-fbe1-4a57-9d00-27de48eb5a8c	783	PotentialTransSplicing	-
SGNex_Hct116_ONT_all.fastq	HNRNPR:RPL11	chr1	23333518	-	chr1	23694660	+	361.143	0	1	TRUE	TRUE	TRUE	44dc1c6d-6358-449a-8c45-93027cb401e9	394	PotentialTransSplicing	-
SGNex_Hct116_ONT_all.fastq	GAMT:CNN2	chr19	1398916	-	chr19	1037625	+	361.291	0	1	TRUE	TRUE	TRUE	40246077-f4d7-4efb-9390-52077aaeb870	653	PotentialTransSplicing	-
SGNex_K562_ONT_all.fastq	AAR2:TGIF2-C20orf24	chr20	36244926	+	chr20	36607715	+	362.793	0	1	TRUE	TRUE	FALSE	40687992-f058-46c4-aedd-393f283950f8	727	PotentialTransSplicing	-
SGNex_A549_ONT_all.fastq	MIR99AHG:USP25	chr21	16231115	+	chr21	15864268	+	366.844	0	1	FALSE	TRUE	TRUE	3138e6b5-1181-406b-a2ef-c35bd053c6ff	120	PotentialTransSplicing	-
SGNex_HepG2_ONT_all.fastq	ARFGEF2:ZFAS1	chr20	48922010	+	chr20	49289045	+	367.039	0	1	FALSE	TRUE	FALSE	ccf8a058-278f-4df1-957a-ccf42edf252f	267	PotentialTransSplicing	-
SGNex_Hct116_ONT_all.fastq	TIAM1:SCAF4	chr21	31339243	-	chr21	31706357	-	367.1	0	1	FALSE	TRUE	TRUE	ab92d1d3-2032-493a-a4d4-90d31426c5de	393	PotentialTransSplicing	-
SGNex_A549_ONT_all.fastq	HSF1:PLEC	chr8	144291874	+	chr8	143922395	-	369.481	0	1	TRUE	TRUE	TRUE	17085ec3-7008-432e-bc42-400fcbe15d08	283	PotentialTransSplicing	-
SGNex_Hct116_ONT_all.fastq	ZNF7:CYHR1	chr8	144837507	+	chr8	144465096	-	372.407	0	1	FALSE	TRUE	TRUE	95e26b21-3ab4-417e-95d3-7fff5c7550f1	399	PotentialTransSplicing	-
SGNex_MCF7_ONT_all.fastq	WWOX:NUDT7	chr16	78115154	+	chr16	77741582	+	373.569	0	1	FALSE	TRUE	TRUE	ad3469c8-fbe7-43fc-9ce5-265f80718746	504	PotentialTransSplicing	Yes
SGNex_Hct116_ONT_all.fastq	STAMBP:MTHFD2	chr2	73831059	+	chr2	74205705	+	374.647	0	1	TRUE	TRUE	FALSE	755562b4-a1f1-4897-8e64-5c9cedd5f116	2052	PotentialTransSplicing	-
SGNex_HepG2_ONT_all.fastq	PLOD2:PLSCR1	chr3	146160881	-	chr3	146536565	-	375.676	0	1	FALSE	TRUE	TRUE	10f1b22b-307c-469e-8263-37636dc62144	291	PotentialTransSplicing	-
SGNex_Hct116_ONT_all.fastq	MKS1:MRPS23	chr17	58216088	-	chr17	57839935	-	376.156	0	1	TRUE	TRUE	FALSE	5654d651-328c-43d1-8f04-510d146dc247	548	PotentialTransSplicing	-
SGNex_HepG2_ONT_all.fastq	COPS5:C8orf44	chr8	67057380	-	chr8	66679721	+	377.664	0	1	TRUE	TRUE	TRUE	c45a3891-95ff-44c0-b5cb-c5f2dde291d9	621	PotentialTransSplicing	-
SGNex_Hct116_ONT_all.fastq	SARS:GNAI3	chr1	109214128	+	chr1	109592043	+	377.918	0	1	TRUE	TRUE	FALSE	83f6daa1-de98-46de-b223-68085c7908f4	270	PotentialTransSplicing	-
SGNex_Hct116_ONT_all.fastq	GTF3C5:REXO4	chr9	133031164	+	chr9	133412921	-	381.757	0	1	FALSE	TRUE	TRUE	362146f4-d6fb-41b9-83a8-aca612e253f1	448	PotentialTransSplicing	-
SGNex_A549_ONT_all.fastq	KIF24:UBE2R2	chr9	34269257	-	chr9	33886881	+	382.375	0	1	TRUE	TRUE	TRUE	47e1849b-2cf1-40b1-963c-79ed72c22b8b	1348	PotentialTransSplicing	-
SGNex_Hct116_ONT_all.fastq	LIN52:NPC2	chr14	74101238	+	chr14	74486436	-	385.2	0	1	TRUE	TRUE	TRUE	988e79a5-2dbb-42a4-b5f8-d938bb5febba	792	PotentialTransSplicing	-
SGNex_MCF7_ONT_all.fastq	C11orf73:PICALM	chr11	86344721	+	chr11	85959060	-	385.659	0	1	FALSE	TRUE	TRUE	553a1404-d1bf-4566-9929-76f25f4cb13a	745	PotentialTransSplicing	-
SGNex_Hct116_ONT_all.fastq	RERE:PARK7	chr1	8364056	-	chr1	7977652	+	386.404	0	1	FALSE	TRUE	TRUE	1690378e-8a90-4238-bd4e-a01e55528656	530	PotentialTransSplicing	-
SGNex_HepG2_ONT_all.fastq	GAN:CMIP	chr16	81315280	+	chr16	81703939	+	388.663	0	1	FALSE	TRUE	FALSE	8d22ee33-eebc-4c2a-bb0f-eced640c9656	1206	PotentialTransSplicing	-
SGNex_A549_ONT_all.fastq	CCT4:XPO1	chr2	61885020	-	chr2	61493053	-	391.969	0	1	TRUE	TRUE	FALSE	3e204ae9-6b02-4086-94f0-f4c3e71aa15a	1587	PotentialTransSplicing	-
SGNex_Hct116_ONT_all.fastq	TFCP2:ATF1	chr12	51172301	-	chr12	50780140	+	392.161	0	1	FALSE	TRUE	TRUE	b80688bf-d49b-4371-b23b-530b1fe5cd3f	2189	PotentialTransSplicing	-
SGNex_MCF7_ONT_all.fastq	GNAQ:GNA14	chr9	77922161	-	chr9	77529253	-	392.911	0	1	FALSE	TRUE	FALSE	4f447b97-ce3f-4eb9-a94b-dafeb9e02bf3	1478	PotentialTransSplicing	-
SGNex_A549_ONT_all.fastq	CDC25B:SMOX	chr20	3787139	+	chr20	4181803	+	394.667	0	1	FALSE	TRUE	FALSE	e40075b6-e209-4ece-b895-c5ed4989881e	1633	PotentialTransSplicing	-
SGNex_HepG2_ONT_all.fastq	PMS1:HIBCH	chr2	189818180	+	chr2	190213075	-	394.896	0	1	TRUE	TRUE	TRUE	f2eb0359-1c60-49d1-b53d-a5c2a7755156	732	PotentialTransSplicing	Yes
SGNex_Hct116_ONT_all.fastq	COPS4:SCD5	chr4	83035298	+	chr4	82636823	-	398.477	0	1	TRUE	TRUE	TRUE	66b5bb4a-8d2e-4af8-bda5-4e0804a488d0	661	PotentialTransSplicing	-
SGNex_MCF7_ONT_all.fastq	CCSER1:SNCA	chr4	90127831	+	chr4	89729277	-	398.549	0	1	FALSE	TRUE	TRUE	6db12fcd-06c5-485d-a21d-71b08bdb812d	419	PotentialTransSplicing	-
SGNex_A549_ONT_all.fastq	CCDC91:KLHL42	chr12	28190641	+	chr12	27791708	+	398.923	0	1	FALSE	TRUE	TRUE	7e06c412-f2a7-4b34-bbd5-2a2930309d93	191	PotentialTransSplicing	-
SGNex_Hct116_ONT_all.fastq	SPATA13:MIPEP	chr13	24160932	+	chr13	23760217	-	400.723	0	1	FALSE	TRUE	TRUE	eda790ad-54e7-4144-b4b4-3a7c5cdd74b1	486	PotentialTransSplicing	Yes
SGNex_Hct116_ONT_all.fastq	PALD1:H2AFY2	chr10	70479059	+	chr10	70075600	+	403.455	0	1	FALSE	TRUE	TRUE	51b844c2-2806-401f-a957-3fb146641934	1557	PotentialTransSplicing	-
SGNex_A549_ONT_all.fastq	STARD7:KANSL3	chr2	96208145	-	chr2	96613619	-	405.468	0	1	FALSE	TRUE	TRUE	b72c26c2-980e-4453-b737-869998d15ed7	4474	PotentialTransSplicing	-
SGNex_A549_ONT_all.fastq	EXOC6:MYOF	chr10	92928422	+	chr10	93336046	-	407.633	0	1	TRUE	TRUE	TRUE	e6c07fc0-a2ca-47ce-9f59-0ae8236b69ce	952	PotentialTransSplicing	-
SGNex_A549_ONT_all.fastq	KRT8:C12orf10	chr12	52898461	-	chr12	53306680	+	408.221	0	1	FALSE	TRUE	TRUE	4af41831-0cf0-4b1e-8999-4a7a5e5991b1	453	PotentialTransSplicing	-
SGNex_A549_ONT_all.fastq	MICU1:MCU	chr10	72475100	-	chr10	72884266	+	409.163	0	1	TRUE	TRUE	TRUE	08ae899e-27d6-4aaa-b4f5-5c192d893035	1095	PotentialTransSplicing	-
SGNex_A549_ONT_all.fastq	IQCE:MAD1L1	chr7	2559217	+	chr7	2149238	-	409.98	0	1	FALSE	TRUE	TRUE	05a5b7cc-0ea9-459a-87b6-a51294ba7622	1414	PotentialTransSplicing	-
SGNex_A549_ONT_all.fastq	BOLA3:TPRKB	chr2	74145189	-	chr2	73732285	-	412.912	0	1	FALSE	TRUE	FALSE	34100634-7471-4402-8e9a-60a0f64ff98d	283	PotentialTransSplicing	-
SGNex_A549_ONT_all.fastq	LDLRAD3:TRIM44	chr11	36098461	+	chr11	35685259	+	413.2	0	1	FALSE	TRUE	TRUE	62d7d487-6ae7-4617-a5c9-9a9736f6b306	980	PotentialTransSplicing	Yes
SGNex_Hct116_ONT_all.fastq	SFXN4:TIAL1	chr10	119162340	-	chr10	119578834	-	416.491	0	1	TRUE	TRUE	TRUE	17dfb158-9628-40f8-85ba-0474b3a40c7f	999	PotentialTransSplicing	-
SGNex_K562_ONT_all.fastq	SUPV3L1:CCAR1	chr10	69189435	+	chr10	68771206	+	418.226	0	1	TRUE	TRUE	TRUE	694c8a9d-c070-4350-bf7b-734740cb3406	289	PotentialTransSplicing	-
SGNex_A549_ONT_all.fastq	PLSCR1:PLOD2	chr3	146544467	-	chr3	146124229	-	420.246	0	1	FALSE	TRUE	FALSE	b488ab6d-53f7-4b8b-8812-a6342aa440aa	211	PotentialTransSplicing	-
SGNex_A549_ONT_all.fastq	PDK3:POLA1	chrX	24465561	+	chrX	24888006	+	422.447	0	1	FALSE	TRUE	FALSE	8aac4e05-a491-419b-bdf1-40f8beb799ec	325	PotentialTransSplicing	-
SGNex_A549_ONT_all.fastq	RP11-1035H13.3:RP11-1212A22.4	chr16	18794599	-	chr16	18368386	-	426.224	0	1	FALSE	TRUE	FALSE	58ce2c1a-7d4a-4907-b523-051abbe100b6	1621	PotentialTransSplicing	-
SGNex_Hct116_ONT_all.fastq	CNPPD1:TTLL4	chr2	219175591	-	chr2	218748836	+	426.755	0	1	TRUE	TRUE	TRUE	d7d241ba-8639-46e4-ab17-caf86cba6f9e	2153	PotentialTransSplicing	-
SGNex_Hct116_ONT_all.fastq	MSI2:RP11-60A24.3	chr17	57401471	+	chr17	57832748	-	431.281	0	1	FALSE	TRUE	TRUE	9c0ddb30-346b-422f-bf12-68ec4b4072f3	526	PotentialTransSplicing	-
SGNex_K562_ONT_all.fastq	SHFM1:SLC25A13	chr7	96709688	-	chr7	96277338	-	432.355	0	1	FALSE	TRUE	FALSE	ac70a894-bed1-4cc9-91b2-8ecfbf87cad7	203	PotentialTransSplicing	-
SGNex_HepG2_ONT_all.fastq	TRAM1:NCOA2	chr8	70583164	-	chr8	70144848	-	438.317	0	1	TRUE	TRUE	FALSE	5e4467db-220a-4f79-b81d-a15758895b92	1011	PotentialTransSplicing	-
SGNex_A549_ONT_all.fastq	AC005562.1:NSRP1	chr17	30610942	+	chr17	30172542	+	438.397	0	1	FALSE	TRUE	TRUE	6f52e1b8-d5d7-4cc3-8cdf-0326dceaa0c4	570	PotentialTransSplicing	-
SGNex_Hct116_ONT_all.fastq	INPP5A:STK32C	chr10	132650505	+	chr10	132209101	-	441.405	0	1	TRUE	TRUE	TRUE	837f4779-0cc6-4ea6-a59d-5ba3fc350ebb	816	PotentialTransSplicing	-
SGNex_Hct116_ONT_all.fastq	MAP4:SPINK8	chr3	47867246	-	chr3	48309946	-	442.698	0	1	FALSE	TRUE	TRUE	9b83d71b-9304-425c-9339-927a3b935223	507	PotentialTransSplicing	Yes
SGNex_Hct116_ONT_all.fastq	SEC31A:HNRNPDL	chr4	82870325	-	chr4	82426129	-	444.201	0	1	FALSE	TRUE	FALSE	b9cb10b1-aac8-4e5b-acde-8b21e14b984c	411	PotentialTransSplicing	Yes
SGNex_Hct116_ONT_all.fastq	USP53:SEC24D	chr4	119260653	+	chr4	118815726	-	444.925	0	1	FALSE	TRUE	TRUE	b87b2229-d96e-49af-b7e8-3502b689eb5e	1209	PotentialTransSplicing	-
SGNex_Hct116_ONT_all.fastq	UBR5:AZIN1	chr8	102412173	-	chr8	102858150	-	445.962	0	1	FALSE	TRUE	TRUE	466eb4a9-ec62-45ca-ba2c-ea94b3c51278	3873	PotentialTransSplicing	-
SGNex_Hct116_ONT_all.fastq	PMP22:ZNF286A	chr17	15259094	-	chr17	15706387	+	447.293	0	1	FALSE	TRUE	TRUE	940f7fc8-c03f-44e7-8e22-c0beeba3e2bf	3233	PotentialTransSplicing	-
SGNex_HepG2_ONT_all.fastq	NCOR2:UBC	chr12	124466173	-	chr12	124913774	-	447.598	0	1	TRUE	TRUE	TRUE	408e37a5-327f-486d-bdee-39cdd09c8984	226	PotentialTransSplicing	Yes
SGNex_A549_ONT_all.fastq	TVP23C-CDRT4:TTC19	chr17	15545785	-	chr17	16001915	+	456.131	0	1	FALSE	TRUE	TRUE	87a0e2a7-ed2a-410c-9085-ec66f9b5d12f	661	PotentialTransSplicing	-
SGNex_K562_ONT_all.fastq	FUS:SRCAP	chr16	31185179	+	chr16	30728966	+	456.21	0	1	FALSE	TRUE	TRUE	48e57521-6c7d-4223-a6af-ca0ef9486c7a	631	PotentialTransSplicing	-
SGNex_Hct116_ONT_all.fastq	CCDC26:LINC00977	chr8	129679928	-	chr8	129223369	-	456.56	0	1	FALSE	TRUE	FALSE	0826e024-aa4d-4125-88b8-9b4103e90290	440	PotentialTransSplicing	-
SGNex_MCF7_ONT_all.fastq	NCOR2:UBC	chr12	124457106	-	chr12	124913774	-	456.665	0	1	TRUE	TRUE	TRUE	63125fc6-ee24-46ab-bfef-b4cc02b73e31	1077	PotentialTransSplicing	Yes
SGNex_MCF7_ONT_all.fastq	NCOR1:ZNF286A	chr17	16164979	-	chr17	15706387	+	458.59	0	1	TRUE	TRUE	TRUE	7ef6d595-fd21-40e8-8e3a-348237001ed4	430	PotentialTransSplicing	-
SGNex_A549_ONT_all.fastq	CHAF1A:PLIN3	chr19	4402814	+	chr19	4861411	-	458.592	0	1	FALSE	TRUE	TRUE	610eb481-68d0-4938-b6c8-fbdd9f36278c	239	PotentialTransSplicing	-
SGNex_HepG2_ONT_all.fastq	NCOR2:UBC	chr12	124449815	-	chr12	124913774	-	463.957	0	1	FALSE	TRUE	TRUE	fc173a51-68f7-4221-a077-e8a584bf8052	2169	PotentialTransSplicing	Yes
SGNex_Hct116_ONT_all.fastq	AC024592.12:CLPP	chr19	5903612	-	chr19	6368538	+	464.924	0	1	TRUE	TRUE	TRUE	d2a3c65a-b4cd-47df-9681-299bee3abdd9	232	PotentialTransSplicing	-
SGNex_Hct116_ONT_all.fastq	TMEM9B:IPO7	chr11	8956190	-	chr11	9423006	+	466.818	0	1	TRUE	TRUE	TRUE	8ce042d9-36fc-466a-9a1c-54321c742daf	393	PotentialTransSplicing	-
SGNex_Hct116_ONT_all.fastq	ZFX:PRDX4	chrX	24152830	+	chrX	23682396	+	470.432	0	1	FALSE	TRUE	TRUE	cb21bc4b-0154-464f-bd5d-b5f59a9470e6	173	PotentialTransSplicing	-
SGNex_A549_ONT_all.fastq	MAFK:MAD1L1	chr7	1530898	+	chr7	2002121	-	471.226	0	1	FALSE	TRUE	TRUE	a539d618-c266-4209-bb30-69aaf18e217b	199	PotentialTransSplicing	-
SGNex_A549_ONT_all.fastq	SOCS5:RP11-761B3.1	chr2	46699449	+	chr2	47170764	-	471.315	0	1	FALSE	TRUE	TRUE	bac573e9-12b9-42e0-b166-1fb49720d2eb	1048	PotentialTransSplicing	-
SGNex_MCF7_ONT_all.fastq	DNAJC7:KRT19	chr17	41997115	-	chr17	41525273	-	471.844	0	1	TRUE	TRUE	FALSE	78e7110f-ec01-4835-ac1c-775da1758620	976	PotentialTransSplicing	-
SGNex_A549_ONT_all.fastq	NET1:AKR1C1	chr10	5446858	+	chr10	4965914	+	480.938	0	1	TRUE	TRUE	TRUE	030c0051-7c08-4e53-be95-55229ee72dd7	218	PotentialTransSplicing	-
SGNex_HepG2_ONT_all.fastq	SIN3A:COX5A	chr15	75407055	-	chr15	74923770	-	483.295	0	1	TRUE	TRUE	FALSE	a68dd7f1-e66f-4e89-8647-31b2a5c832db	1653	PotentialTransSplicing	-
SGNex_A549_ONT_all.fastq	G2E3:AP4S1	chr14	30581116	+	chr14	31066126	+	485.012	0	1	FALSE	TRUE	FALSE	28066e1c-4f5a-4bde-9b24-e6c9191500fb	223	PotentialTransSplicing	Yes
SGNex_MCF7_ONT_all.fastq	RP11-120D5.1:MID1	chrX	11055936	-	chrX	10567603	-	488.34	0	1	FALSE	TRUE	FALSE	293df62a-bd9e-48d0-9b71-825cb28d63e5	1197	PotentialTransSplicing	-
SGNex_Hct116_ONT_all.fastq	RHBDD1:MFF	chr2	226867318	+	chr2	227355677	+	488.362	0	1	TRUE	TRUE	FALSE	bedcf1a0-2bdd-4f1e-9354-949ed9cfa4f2	351	PotentialTransSplicing	-
SGNex_HepG2_ONT_all.fastq	MMD:TOM1L1	chr17	55421670	-	chr17	54930073	+	491.597	0	1	FALSE	TRUE	TRUE	c48e8ed6-f7a9-43be-8242-938f25188fee	1463	PotentialTransSplicing	-
SGNex_Hct116_ONT_all.fastq	ELOVL5:LRRC1	chr6	53348817	-	chr6	53842110	+	493.29	0	1	FALSE	TRUE	TRUE	34d51553-7d59-4cc0-8d6b-ba22ffcfe1bf	194	PotentialTransSplicing	-
SGNex_Hct116_ONT_all.fastq	ALG8:CLNS1A	chr11	78124021	-	chr11	77629899	-	494.123	0	1	TRUE	TRUE	FALSE	5e7fec7c-960d-4185-bdb5-475f23228ea1	1189	PotentialTransSplicing	-
SGNex_Hct116_ONT_all.fastq	IQGAP1:PRC1	chr15	90487582	+	chr15	90981981	-	494.394	0	1	TRUE	TRUE	TRUE	648da78d-8401-4985-9829-333f1adeeb49	2702	PotentialTransSplicing	-
SGNex_Hct116_ONT_all.fastq	LARS2:EXOSC7	chr3	45500579	+	chr3	45005291	+	495.284	0	1	TRUE	TRUE	TRUE	850d529a-c090-48b8-bee9-96fb58106a2a	574	PotentialTransSplicing	-
SGNex_K562_ONT_all.fastq	RP11-156P1.3:LRRC37A2	chr17	47056460	-	chr17	46555285	+	501.175	0	1	FALSE	TRUE	TRUE	38ee609f-0142-479b-87aa-9db86f800740	421	PotentialTransSplicing	-
SGNex_Hct116_ONT_all.fastq	CTNNA1:MATR3	chr5	138810204	+	chr5	139314675	+	504.473	0	1	TRUE	TRUE	FALSE	e4721384-b186-4566-b2da-a7fc91f04512	2744	PotentialTransSplicing	Yes
SGNex_Hct116_ONT_all.fastq	pk:PDK1	chr2	173091190	+	chr2	172586278	+	504.909	0	1	TRUE	TRUE	TRUE	5635d6c6-6837-4e48-9edd-82f114727fba	720	PotentialTransSplicing	-
SGNex_MCF7_ONT_all.fastq	JAK2:SLC1A1	chr9	5081861	+	chr9	4576001	+	505.857	0	1	FALSE	TRUE	TRUE	a78900db-881a-4aa7-98c4-f83a279ddcb6	2444	PotentialTransSplicing	-
SGNex_A549_ONT_all.fastq	WDR59:GLG1	chr16	74965773	-	chr16	74459789	-	505.986	0	1	FALSE	TRUE	FALSE	27a339da-6210-4b6f-a0da-07a7df07d28c	901	PotentialTransSplicing	-
SGNex_Hct116_ONT_all.fastq	AKAP1:MSI2	chr17	57086537	+	chr17	57596868	+	510.335	0	1	FALSE	TRUE	FALSE	96266880-e5b4-4c85-b2c1-e6ceb06d443e	2712	PotentialTransSplicing	Yes
SGNex_A549_ONT_all.fastq	ARL15:NDUFS4	chr5	54171784	-	chr5	53658551	+	513.233	0	1	FALSE	TRUE	TRUE	1a7136a9-894d-4a96-ae0f-48eaf665048c	393	PotentialTransSplicing	-
SGNex_A549_ONT_all.fastq	AC005355.2:VDAC1	chr5	134506834	+	chr5	133993015	-	513.815	0	1	FALSE	TRUE	TRUE	54d1922b-1d2e-4b67-9fd3-ef9d6ad45d3f	1782	PotentialTransSplicing	-
SGNex_MCF7_ONT_all.fastq	HDDC2:NCOA7	chr6	125300538	-	chr6	125815291	+	514.752	0	1	FALSE	TRUE	TRUE	60b220fc-b62b-466c-a9e4-4be32f64e2a0	329	PotentialTransSplicing	-
SGNex_Hct116_ONT_all.fastq	HIP1:WBSCR16	chr7	75586753	-	chr7	75070769	-	515.992	0	1	TRUE	TRUE	FALSE	4497d622-5d70-4d6e-a67d-83ddc026a9e9	585	PotentialTransSplicing	-
SGNex_MCF7_ONT_all.fastq	BIRC6:DPY30	chr2	32549481	+	chr2	32029736	-	519.738	0	1	FALSE	TRUE	TRUE	87a6eb1b-6bd8-44ab-bc1d-7c4aa169b37a	507	PotentialTransSplicing	-
SGNex_Hct116_ONT_all.fastq	CSNK1G2:DAZAP1	chr19	1941418	+	chr19	1417500	+	523.91	0	1	FALSE	TRUE	TRUE	9d6c805f-0840-43ff-a772-df0226b101aa	204	PotentialTransSplicing	-
SGNex_A549_ONT_all.fastq	SLC9A8:ZFAS1	chr20	49815189	+	chr20	49289045	+	526.141	0	1	FALSE	TRUE	TRUE	b8d9bb4d-7d60-44bc-b426-44b9a1b2636c	256	PotentialTransSplicing	-
SGNex_K562_ONT_all.fastq	ZNF670:TFB2M	chr1	247078594	-	chr1	246551302	-	527.306	0	1	TRUE	TRUE	FALSE	08f5314e-552d-49b6-bfeb-36950b8d6275	254	PotentialTransSplicing	-
SGNex_K562_ONT_all.fastq	EAF2:CCDC58	chr3	121835391	+	chr3	122363027	-	527.631	0	1	FALSE	TRUE	TRUE	b3b5ca92-a5df-432c-ab33-5ddc647f9b2c	450	PotentialTransSplicing	-
SGNex_A549_ONT_all.fastq	NSF:CDC27	chr17	46630450	+	chr17	47158303	-	527.855	0	1	FALSE	TRUE	TRUE	c4089fe8-f428-4e95-bf94-87ffc86c98d0	391	PotentialTransSplicing	-
SGNex_Hct116_ONT_all.fastq	PRKDC:SPIDR	chr8	47817450	-	chr8	47284028	+	533.423	0	1	FALSE	TRUE	TRUE	2c3a9e82-73ca-4f2f-a8d2-dd062dab8766	3491	PotentialTransSplicing	Yes
SGNex_HepG2_ONT_all.fastq	WIPI1:BPTF	chr17	68452910	-	chr17	67918714	+	534.195	0	1	FALSE	TRUE	TRUE	6b7236fc-fe5f-4b6e-8d75-bcf30fb32e2c	1747	PotentialTransSplicing	-
SGNex_K562_ONT_all.fastq	ILF2:C1orf43	chr1	153669836	-	chr1	154207648	-	537.804	0	1	FALSE	TRUE	TRUE	79b232fa-86e2-4fb4-aff3-83c1533e91db	983	PotentialTransSplicing	-
SGNex_A549_ONT_all.fastq	CDC27:KPNB1	chr17	47129393	-	chr17	47668186	+	538.79	0	1	TRUE	TRUE	TRUE	8e89ca3b-8ecc-4bb5-9ecb-9576a1cd12e3	1262	PotentialTransSplicing	-
SGNex_A549_ONT_all.fastq	LRCH1:ZC3H13	chr13	46553703	+	chr13	46011554	-	542.148	0	1	TRUE	TRUE	TRUE	04b221c6-8ee8-4364-905e-c179204843bd	587	PotentialTransSplicing	-
SGNex_Hct116_ONT_all.fastq	NUDT2:PRSS3	chr9	34339166	+	chr9	33796643	+	542.52	0	1	TRUE	TRUE	TRUE	9c45e432-c323-4dcc-9c35-884950629b37	234	PotentialTransSplicing	-
SGNex_HepG2_ONT_all.fastq	ATP11A:CUL4A	chr13	112690455	+	chr13	113233177	+	542.723	0	1	FALSE	TRUE	FALSE	6b9af2cc-bffc-41a9-a8cb-346b6bdac5b8	368	PotentialTransSplicing	-
SGNex_Hct116_ONT_all.fastq	EEA1:UBE2N	chr12	92864860	-	chr12	93410079	-	545.217	0	1	FALSE	TRUE	TRUE	e7213dc5-0473-4d34-92eb-eba8f6f51776	768	PotentialTransSplicing	Yes
SGNex_HepG2_ONT_all.fastq	AP3B1:TBCA	chr5	78240862	-	chr5	77693352	-	547.513	0	1	TRUE	TRUE	FALSE	b9f38991-dea1-4483-9190-9c1ff8c651e2	332	PotentialTransSplicing	-
SGNex_HepG2_ONT_all.fastq	TMLHE:CMC4	chrX	155612792	-	chrX	155064033	-	548.761	0	1	FALSE	TRUE	FALSE	638f1971-9702-49b0-a7d4-8102094aed4e	524	PotentialTransSplicing	-
SGNex_K562_ONT_all.fastq	KXD1:ARRDC2	chr19	18557914	+	chr19	18008711	+	549.199	0	1	FALSE	TRUE	TRUE	a466fa9e-1223-42cc-9962-9ea02a818561	2148	PotentialTransSplicing	-
SGNex_A549_ONT_all.fastq	RNF139-AS1:KIAA0196	chr8	124474085	-	chr8	125024673	-	550.583	0	1	FALSE	TRUE	TRUE	bb31d5ae-90b5-4b7a-aaee-801042ef77e3	545	PotentialTransSplicing	-
SGNex_Hct116_ONT_all.fastq	DEPTOR:MRPL13	chr8	119873968	+	chr8	120425366	-	551.406	0	1	TRUE	TRUE	TRUE	6b37bf82-4da8-4231-b5c4-912ac1d975be	133	PotentialTransSplicing	-
SGNex_Hct116_ONT_all.fastq	IPPK:SPTLC1	chr9	92634386	-	chr9	92080963	-	553.433	0	1	FALSE	TRUE	FALSE	6b8da8db-4eb5-44a3-85bc-c352e7c622be	1171	PotentialTransSplicing	-
SGNex_Hct116_ONT_all.fastq	IQCE:MAD1L1	chr7	2573488	+	chr7	2014642	-	558.842	0	1	TRUE	TRUE	TRUE	4efdfb91-d9ad-43f3-8cc3-e375e5a6ef7d	620	PotentialTransSplicing	-
SGNex_Hct116_ONT_all.fastq	FOXK2:ASPSCR1	chr17	82571870	+	chr17	82009037	+	562.823	0	1	TRUE	TRUE	TRUE	dbd97bea-c964-4348-a865-ed542f0d633e	882	PotentialTransSplicing	-
SGNex_Hct116_ONT_all.fastq	PALLD:NEK1	chr4	168916027	+	chr4	169479534	-	563.506	0	1	TRUE	TRUE	TRUE	d61b46ab-dc55-4ef8-a155-661730f890f0	352	PotentialTransSplicing	-
SGNex_Hct116_ONT_all.fastq	MAP3K2:SAP130	chr2	127387452	-	chr2	127955344	-	567.885	0	1	FALSE	TRUE	TRUE	0a0f7f09-0bc1-42af-a1ce-e0977609baee	503	PotentialTransSplicing	-
SGNex_HepG2_ONT_all.fastq	TMED3:MTHFS	chr15	79314005	+	chr15	79889354	-	575.353	0	1	TRUE	TRUE	TRUE	7b48b3ab-9f30-455d-83c0-d4049a7b774d	491	PotentialTransSplicing	-
SGNex_HepG2_ONT_all.fastq	CRYAA:PDXK	chr21	43170639	+	chr21	43748995	+	578.362	0	1	TRUE	TRUE	FALSE	07e8bd40-7afd-4672-956c-d89e44c3fdde	506	PotentialTransSplicing	-
SGNex_K562_ONT_all.fastq	NET1:AKR1E2	chr10	5412820	+	chr10	4830675	+	582.142	0	1	FALSE	TRUE	TRUE	6bc98fa3-9282-497a-8506-af4b812df4a2	917	PotentialTransSplicing	-
SGNex_A549_ONT_all.fastq	MB21D2:FGF12	chr3	192917630	-	chr3	192335464	-	582.167	0	1	TRUE	TRUE	FALSE	14ceaff9-0499-482d-bc70-0175a0eb8078	255	PotentialTransSplicing	Yes
SGNex_Hct116_ONT_all.fastq	REPS1:HEBP2	chr6	138987530	-	chr6	138405145	+	582.389	0	1	TRUE	TRUE	TRUE	db9a52a6-1d10-4150-93a9-7e0c502d6f27	197	PotentialTransSplicing	-
SGNex_A549_ONT_all.fastq	RFC2:GTF2IRD2	chr7	74249739	-	chr7	74832943	-	583.202	0	1	TRUE	TRUE	TRUE	d0e17405-5471-431a-87bb-1da8c1799cf8	361	PotentialTransSplicing	-
SGNex_Hct116_ONT_all.fastq	FBXL4:USP45	chr6	98926477	-	chr6	99510230	-	583.748	0	1	FALSE	TRUE	TRUE	8dcb9329-ead1-43b3-9093-14271b250fa0	894	PotentialTransSplicing	-
SGNex_MCF7_ONT_all.fastq	HECTD4:ALDH2	chr12	112381952	-	chr12	111798078	+	583.875	0	1	FALSE	TRUE	TRUE	907ac007-326b-4d1f-8d24-c057148a2d8a	944	PotentialTransSplicing	-
SGNex_MCF7_ONT_all.fastq	USP47:GALNT18	chr11	11884580	+	chr11	11293193	-	591.385	0	1	TRUE	TRUE	TRUE	1737e947-e343-4050-b98a-38c5fe5c51e8	537	PotentialTransSplicing	Yes
SGNex_Hct116_ONT_all.fastq	LHFPL2:AP3B1	chr5	78632264	-	chr5	78039274	-	592.993	0	1	FALSE	TRUE	FALSE	add21a19-a8c0-496e-ac13-23c314277d3b	498	PotentialTransSplicing	Yes
SGNex_HepG2_ONT_all.fastq	MAT2A:PTCD3	chr2	85543034	+	chr2	86136521	+	593.494	0	1	TRUE	TRUE	FALSE	f835c998-cab5-46c5-970d-761854cc0239	1155	PotentialTransSplicing	-
SGNex_MCF7_ONT_all.fastq	AFG3L2:SEH1L	chr18	12356694	-	chr18	12951855	+	595.165	0	1	TRUE	TRUE	TRUE	9a155593-3ddf-4fda-a58b-85c874773d66	1146	PotentialTransSplicing	-
SGNex_Hct116_ONT_all.fastq	PGGT1B:AP3S1	chr5	115262712	-	chr5	115866670	+	603.956	0	1	FALSE	TRUE	TRUE	4721a91a-bcf9-4f83-a924-9176e92e9a22	267	PotentialTransSplicing	-
SGNex_A549_ONT_all.fastq	TGDS:ABCC4	chr13	94592241	-	chr13	95207925	-	615.68	0	1	FALSE	TRUE	TRUE	52f18084-0d8e-4645-97a5-2fe390f37bbd	412	PotentialTransSplicing	-
SGNex_Hct116_ONT_all.fastq	PPP4R2:RYBP	chr3	72998158	+	chr3	72379427	-	618.732	0	1	TRUE	TRUE	TRUE	f3dc0ba6-c96c-43fa-85cc-187132edbd99	1592	PotentialTransSplicing	-
SGNex_HepG2_ONT_all.fastq	PHF6:GPC3	chrX	134373467	+	chrX	133754176	-	619.285	0	1	FALSE	TRUE	TRUE	91f45a0d-6c43-4242-b697-b615f8b0ae1a	122	PotentialTransSplicing	-
SGNex_K562_ONT_all.fastq	TPX2:ASXL1	chr20	31742647	+	chr20	32366384	+	623.741	0	1	FALSE	TRUE	FALSE	75324292-88b6-491c-91e4-a8b0f4e475f7	680	PotentialTransSplicing	Yes
SGNex_Hct116_ONT_all.fastq	COBL:GRB10	chr7	51219741	-	chr7	50593098	-	626.644	0	1	FALSE	TRUE	FALSE	f629ae7c-7af3-4d16-b28b-50b23227777a	2629	PotentialTransSplicing	-
SGNex_Hct116_ONT_all.fastq	PCGF3:MAEA	chr4	705970	+	chr4	1332757	+	626.79	0	1	FALSE	TRUE	FALSE	aff530fd-0669-4d95-bc81-79976aea9e7e	1558	PotentialTransSplicing	-
SGNex_Hct116_ONT_all.fastq	L2HGDH:POLE2	chr14	50312011	-	chr14	49683693	-	628.32	0	1	TRUE	TRUE	FALSE	cffcc58b-5830-4b51-b0f1-1df364b8f931	1428	PotentialTransSplicing	-
SGNex_MCF7_ONT_all.fastq	SBNO2:TPGS1	chr19	1149369	-	chr19	518889	+	630.48	0	1	TRUE	TRUE	TRUE	b3c90a32-d5ea-49d9-ae44-abf0e4370c26	824	PotentialTransSplicing	Yes
SGNex_MCF7_ONT_all.fastq	TXNRD2:CLTCL1	chr22	19911377	-	chr22	19275830	-	635.548	0	1	FALSE	TRUE	FALSE	b0328f8a-e80c-4a2b-8dd8-272deee2846b	901	PotentialTransSplicing	-
SGNex_Hct116_ONT_all.fastq	KIAA1211:TMEM165	chr4	56049299	+	chr4	55411614	+	637.682	0	1	FALSE	TRUE	TRUE	78aa50ec-824d-4cf3-8440-42196722434e	240	PotentialTransSplicing	-
SGNex_MCF7_ONT_all.fastq	NEMF:MAP4K5	chr14	49834363	-	chr14	50475149	-	640.783	0	1	TRUE	TRUE	TRUE	2eefc980-0f3a-416d-9840-15c3ebe4ce72	3633	PotentialTransSplicing	-
SGNex_MCF7_ONT_all.fastq	C16orf45:ABCC1	chr16	15434759	+	chr16	16076326	+	641.578	0	1	TRUE	TRUE	FALSE	afebfe52-aba3-434b-8b22-33e4248421b6	149	PotentialTransSplicing	-
SGNex_Hct116_ONT_all.fastq	EXOC4:CHCHD3	chr7	133480138	+	chr7	132838469	-	641.669	0	1	FALSE	TRUE	TRUE	5bb48f6c-e936-4446-865c-d4a14b9fd6d7	1090	PotentialTransSplicing	Yes
SGNex_MCF7_ONT_all.fastq	ATP2A3:SMTNL2	chr17	3964174	-	chr17	4607361	+	643.188	0	1	FALSE	TRUE	TRUE	a020362f-705c-4033-a023-db4a226b0c3d	429	PotentialTransSplicing	-
SGNex_HepG2_ONT_all.fastq	RNF114:ZFAS1	chr20	49936552	+	chr20	49289045	+	647.502	0	1	FALSE	TRUE	TRUE	72a05db8-45a7-428f-907d-cbe540fabacc	137	PotentialTransSplicing	-
SGNex_Hct116_ONT_all.fastq	GAL:NDUFS8	chr11	68684732	+	chr11	68036253	+	648.474	0	1	FALSE	TRUE	TRUE	58101f3a-517d-4619-81a1-f26a82c6826c	237	PotentialTransSplicing	-
SGNex_MCF7_ONT_all.fastq	DCAF5:SRSF5	chr14	69119194	-	chr14	69768604	+	649.409	0	1	FALSE	TRUE	TRUE	e2b27dcc-3851-404d-ace7-db96b8d4b27d	516	PotentialTransSplicing	-
SGNex_A549_ONT_all.fastq	PFKL:FAM207A	chr21	44316524	+	chr21	44973197	+	656.675	0	1	FALSE	TRUE	FALSE	ecc4ee80-800e-4a43-aee8-c8619ccc3674	906	PotentialTransSplicing	-
SGNex_Hct116_ONT_all.fastq	MPRIP:UBB	chr17	17042971	+	chr17	16381902	+	661.058	0	1	TRUE	TRUE	TRUE	4d10b7e0-d0c0-40c1-a863-99507c4ec933	153	PotentialTransSplicing	-
SGNex_Hct116_ONT_all.fastq	THOP1:AP3D1	chr19	2799791	+	chr19	2138714	-	661.077	0	1	FALSE	TRUE	TRUE	aa5f16d8-0089-4427-89b6-6d57c83ef010	5369	PotentialTransSplicing	-
SGNex_K562_ONT_all.fastq	TNRC6A:PRKCB	chr16	24777358	+	chr16	24112973	+	664.374	0	1	FALSE	TRUE	TRUE	749fd4b4-678a-4808-8ee6-5dcc846ddb00	2027	PotentialTransSplicing	Yes
SGNex_Hct116_ONT_all.fastq	CYBA:ANKRD11	chr16	88650956	-	chr16	89317075	-	666.116	0	1	FALSE	TRUE	TRUE	ac2d625f-8fcc-4022-8db1-92220709bbe4	179	PotentialTransSplicing	-
SGNex_Hct116_ONT_all.fastq	MIR4435-1HG:BUB1	chr2	111344061	-	chr2	110672857	-	671.207	0	1	FALSE	TRUE	FALSE	add752aa-4d73-4fb0-9f90-ae827000d7f5	3143	PotentialTransSplicing	-
SGNex_Hct116_ONT_all.fastq	IQCE:MAD1L1	chr7	2573488	+	chr7	1898390	-	675.097	0	1	FALSE	TRUE	TRUE	f3a11e3e-2030-4ebd-8fcc-06bb2dbe9699	681	PotentialTransSplicing	-
SGNex_A549_ONT_all.fastq	RPN2:CTNNBL1	chr20	37184373	+	chr20	37859899	+	675.527	0	1	TRUE	TRUE	FALSE	36512ec9-4868-4724-b3e2-a5fe801579ce	463	PotentialTransSplicing	-
SGNex_MCF7_ONT_all.fastq	PLXNB3:FAM50A	chrX	153765580	+	chrX	154446415	+	680.837	0	1	FALSE	TRUE	FALSE	665a5ecf-275e-4d5a-b969-0e74babd566c	965	PotentialTransSplicing	-
SGNex_K562_ONT_all.fastq	SUSD6:SYNJ2BP-COX16	chr14	69658713	+	chr14	70342729	-	684.015	0	1	FALSE	TRUE	TRUE	0e2252d5-c36e-430a-8ae5-7566dc1ce131	362	PotentialTransSplicing	-
SGNex_HepG2_ONT_all.fastq	GNA12:MAD1L1	chr7	2843853	-	chr7	2149238	-	694.623	0	1	FALSE	TRUE	FALSE	d3e68d9f-5b04-4830-8f48-6b395d71e6f4	354	PotentialTransSplicing	-
SGNex_K562_ONT_all.fastq	RNF38:EBLN3	chr9	36390467	-	chr9	37086668	+	696.201	0	1	FALSE	TRUE	TRUE	c4e84f19-c298-4e0c-b15e-5d904ab8cca4	1257	PotentialTransSplicing	-
SGNex_HepG2_ONT_all.fastq	CCZ1:C7orf26	chr7	5900932	+	chr7	6602101	+	701.171	0	1	FALSE	TRUE	FALSE	20dd0fa3-24e1-4e6b-8209-869b06db73ea	531	PotentialTransSplicing	-
SGNex_Hct116_ONT_all.fastq	SCMH1:SMAP2	chr1	41113283	-	chr1	40406736	+	706.55	0	1	TRUE	TRUE	TRUE	3a548508-4893-41a1-8f02-0b48eb1c681a	1267	PotentialTransSplicing	-
SGNex_Hct116_ONT_all.fastq	TRMT11:HDDC2	chr6	125986622	+	chr6	125277240	-	709.385	0	1	TRUE	TRUE	TRUE	79c08d98-86bb-455b-9d00-a89fe7ad5207	986	PotentialTransSplicing	-
SGNex_A549_ONT_all.fastq	HPCAL1:YWHAQ	chr2	10303177	+	chr2	9591515	-	711.654	0	1	FALSE	TRUE	TRUE	9f66c398-f06d-4885-95bd-6abeb7f585ac	292	PotentialTransSplicing	-
SGNex_K562_ONT_all.fastq	HERC4:CCAR1	chr10	68075144	-	chr10	68789710	+	714.573	0	1	FALSE	TRUE	TRUE	ac0caca6-fe11-4476-8850-0418bace1d90	622	PotentialTransSplicing	-
SGNex_HepG2_ONT_all.fastq	COA1:PSMA2	chr7	43645251	-	chr7	42927459	-	717.795	0	1	FALSE	TRUE	FALSE	9bde3447-1747-4d5e-b7e3-e571def4f681	392	PotentialTransSplicing	-
SGNex_Hct116_ONT_all.fastq	CSNK1G2:STK11	chr19	1941418	+	chr19	1218417	+	723	0	1	FALSE	TRUE	TRUE	c69e84cd-0c11-4f65-b0fe-74e4c132f629	1253	PotentialTransSplicing	-
SGNex_Hct116_ONT_all.fastq	PPARD:MAPK14	chr6	35347150	+	chr6	36075848	+	728.708	0	1	FALSE	TRUE	FALSE	714f7b27-6d2b-43bc-9bf8-cd0c98e14ebb	3004	PotentialTransSplicing	-
SGNex_A549_ONT_all.fastq	BTBD8:RPL5	chr1	92102669	+	chr1	92833389	+	730.724	0	1	FALSE	TRUE	FALSE	a9d8110e-ee2c-4ce7-a22f-42703a34fc9c	1040	PotentialTransSplicing	-
SGNex_Hct116_ONT_all.fastq	CHD1L:GPR89B	chr1	147242830	+	chr1	147986199	+	743.371	0	1	FALSE	TRUE	FALSE	9eeee6ad-ca0e-4a90-a73a-fed3b7fea949	2219	PotentialTransSplicing	-
SGNex_Hct116_ONT_all.fastq	TRIOBP:TST	chr22	37755659	+	chr22	37011325	-	744.346	0	1	FALSE	TRUE	TRUE	4ff0a4df-bf62-43ec-b304-ea0bf789cbb1	542	PotentialTransSplicing	-
SGNex_Hct116_ONT_all.fastq	IFNAR1:AP000275.65	chr21	33353783	+	chr21	32607716	-	746.064	0	1	FALSE	TRUE	TRUE	2ca7ea16-aad8-4cd2-b6af-83e7dcfc37a1	1462	PotentialTransSplicing	-
SGNex_Hct116_ONT_all.fastq	VPS33B:NGRN	chr15	91022154	-	chr15	90271188	+	750.968	0	1	FALSE	TRUE	TRUE	3c7d37ae-7063-45ec-b0f6-bc4d53ff4fab	482	PotentialTransSplicing	-
SGNex_HepG2_ONT_all.fastq	UPF3A:TMCO3	chr13	114291792	+	chr13	113539357	+	752.424	0	1	TRUE	TRUE	TRUE	b8700dbf-de06-44ad-8105-783f2ebba99e	1182	PotentialTransSplicing	-
SGNex_K562_ONT_all.fastq	RP11-23J9.5:ANP32B	chr9	97251557	+	chr9	98004964	+	753.41	0	1	FALSE	TRUE	FALSE	1bfdf353-ed63-4ddd-8908-12c0544ce548	287	PotentialTransSplicing	-
SGNex_MCF7_ONT_all.fastq	RNF216:RAC1	chr7	5641154	-	chr7	6400126	+	758.973	0	1	TRUE	TRUE	TRUE	53658501-e3b7-4f42-877f-43d8a60d76cf	364	PotentialTransSplicing	-
SGNex_Hct116_ONT_all.fastq	ZCCHC4:DHX15	chr4	25315400	+	chr4	24556410	-	758.992	0	1	TRUE	TRUE	TRUE	7f28e527-7669-475e-b0c3-4304ae1b8769	160	PotentialTransSplicing	-
SGNex_HepG2_ONT_all.fastq	HSPA9:MATR3	chr5	138568925	-	chr5	139329345	+	760.422	0	1	FALSE	TRUE	TRUE	0ccc9a19-843d-4f6e-a599-bea25b66b747	1160	PotentialTransSplicing	-
SGNex_HepG2_ONT_all.fastq	PDIA3:EIF3J-AS1	chr15	43769646	+	chr15	44535474	-	765.831	0	1	FALSE	TRUE	TRUE	e3c7eaab-69be-471d-b7df-6ff0a2a7937d	1307	PotentialTransSplicing	-
SGNex_MCF7_ONT_all.fastq	TUBD1:PPM1D	chr17	59886083	-	chr17	60656599	+	770.519	0	1	FALSE	TRUE	TRUE	f0bbe1a8-ce80-40a1-9282-2c08f0052266	1213	PotentialTransSplicing	-
SGNex_K562_ONT_all.fastq	TMEM263:PRDM4	chr12	106956065	+	chr12	107734522	-	778.456	0	1	FALSE	TRUE	TRUE	fcf7d49a-b2bc-4a1b-9527-2874a616a422	1742	PotentialTransSplicing	-
SGNex_A549_ONT_all.fastq	CREB1:FASTKD2	chr2	207570321	+	chr2	206791683	+	778.637	0	1	FALSE	TRUE	TRUE	0ec408b1-46f6-4f95-8d06-afb97c5862d8	672	PotentialTransSplicing	Yes
SGNex_A549_ONT_all.fastq	PRSS23:PICALM	chr11	86823593	+	chr11	86031611	-	791.981	0	1	FALSE	TRUE	TRUE	f4e0c607-15f3-4966-be87-8be78ad258c6	405	PotentialTransSplicing	-
SGNex_K562_ONT_all.fastq	UQCRFS1:AC005307.1	chr19	29212905	-	chr19	28419911	-	793	0	1	FALSE	TRUE	FALSE	13268742-f245-4730-b6bf-dad84efe53cb	359	PotentialTransSplicing	-
SGNex_A549_ONT_all.fastq	FANCI:MRPL46	chr15	89258776	+	chr15	88464876	-	793.897	0	1	TRUE	TRUE	TRUE	943f100e-25e4-4cfe-96d5-92b79def74d4	248	PotentialTransSplicing	-
SGNex_K562_ONT_all.fastq	PDSS2:QRSL1	chr6	107458990	-	chr6	106662980	+	796.017	0	1	TRUE	TRUE	TRUE	3ff3dbf5-4387-41db-b066-61651757e791	670	PotentialTransSplicing	-
SGNex_HepG2_ONT_all.fastq	RNF43:MSI2	chr17	58415326	-	chr17	57615970	+	799.35	0	1	TRUE	TRUE	TRUE	ab89d576-9c65-4e18-b4ce-8f664a6a0fdc	368	PotentialTransSplicing	-
SGNex_MCF7_ONT_all.fastq	AP4B1:CSDE1	chr1	113904605	-	chr1	114718745	-	814.138	0	1	TRUE	TRUE	TRUE	4b67947b-0aca-43a3-9110-1e30f9666986	344	PotentialTransSplicing	-
SGNex_Hct116_ONT_all.fastq	ZFAS1:UBE2V1	chr20	49280964	+	chr20	50096820	-	815.859	0	1	FALSE	TRUE	TRUE	05b80709-49de-4bcf-ad7f-d0e514dd00a8	1453	PotentialTransSplicing	-
SGNex_Hct116_ONT_all.fastq	AP1M1:AKAP8L	chr19	16198068	+	chr19	15380612	-	817.452	0	1	TRUE	TRUE	TRUE	a65bce67-41a7-426c-a337-4a82dbc7e43a	578	PotentialTransSplicing	-
SGNex_MCF7_ONT_all.fastq	ZRANB2:SRSF11	chr1	71069276	-	chr1	70249952	+	819.326	0	1	TRUE	TRUE	TRUE	eb295e6d-cd8c-4bec-8fba-2d951c6b8585	877	PotentialTransSplicing	-
SGNex_K562_ONT_all.fastq	SERINC3:MYBL2	chr20	44521913	-	chr20	43702490	+	819.422	0	1	TRUE	TRUE	TRUE	331639a4-3cee-41f6-bd3d-791d03246803	1650	PotentialTransSplicing	-
SGNex_K562_ONT_all.fastq	STK24:UBAC2	chr13	98519243	-	chr13	99340320	+	821.076	0	1	TRUE	TRUE	TRUE	1d255a7d-0ccd-4ccf-bedd-0249ff1ada89	542	PotentialTransSplicing	-
SGNex_A549_ONT_all.fastq	TERF1:RP11-463D19.2	chr8	73009205	+	chr8	73830472	-	821.268	0	1	FALSE	TRUE	TRUE	6723245e-f88e-46fd-a13b-92be47c45eef	295	PotentialTransSplicing	-
SGNex_K562_ONT_all.fastq	SSU72:RER1	chr1	1574478	-	chr1	2395784	+	821.305	0	1	FALSE	TRUE	TRUE	eeba933f-0fca-441e-80a3-b7e3265df97b	857	PotentialTransSplicing	-
SGNex_MCF7_ONT_all.fastq	UBR5:BAALC-AS2	chr8	102311299	-	chr8	103133369	-	822.068	0	1	FALSE	TRUE	TRUE	4cb534db-b41d-461c-a06d-4638bb0e2e3d	474	PotentialTransSplicing	-
SGNex_Hct116_ONT_all.fastq	EIF2AK1:WIPI2	chr7	6054546	-	chr7	5229608	+	824.937	0	1	FALSE	TRUE	TRUE	33d69f87-a5ac-4eee-95a3-1fc17d430bf5	1041	PotentialTransSplicing	-
SGNex_Hct116_ONT_all.fastq	SEPT11:NUP54	chr4	76949930	+	chr4	76124756	-	825.175	0	1	TRUE	TRUE	TRUE	9a7875c2-5b18-4a64-93c1-87156dea6f8e	1233	PotentialTransSplicing	-
SGNex_Hct116_ONT_all.fastq	EEF1A2:SLCO4A1	chr20	63497620	-	chr20	62671750	+	825.886	0	1	TRUE	TRUE	TRUE	d9cfc1cc-e75a-4310-8466-b4b9eb8b1417	573	PotentialTransSplicing	-
SGNex_Hct116_ONT_all.fastq	FTSJ1:UXT	chrX	48479116	+	chrX	47652144	-	826.973	0	1	FALSE	TRUE	TRUE	d127bf19-a0fd-44ac-b814-a84e6840eed6	254	PotentialTransSplicing	-
SGNex_MCF7_ONT_all.fastq	TMEM161B:CCNH	chr5	88225769	-	chr5	87395104	-	830.667	0	1	FALSE	TRUE	FALSE	5e5e617c-7189-443e-84d1-7989b531fee1	365	PotentialTransSplicing	-
SGNex_Hct116_ONT_all.fastq	PPP2R1A:ETFB	chr19	52190174	+	chr19	51354308	-	835.87	0	1	TRUE	TRUE	TRUE	e6f38b06-8c48-4a5c-8bdd-c99b0c24b9a8	813	PotentialTransSplicing	-
SGNex_HepG2_ONT_all.fastq	PPP5C:VASP	chr19	46353989	+	chr19	45517663	+	836.324	0	1	FALSE	TRUE	TRUE	5714829b-cd23-4f51-a4c6-0979fcae78af	394	PotentialTransSplicing	-
SGNex_Hct116_ONT_all.fastq	MYO1B:MFSD6	chr2	191277030	+	chr2	190435977	+	841.051	0	1	TRUE	TRUE	TRUE	9c90aeb7-0672-4a69-8eec-62c2f5a67278	4280	PotentialTransSplicing	-
SGNex_K562_ONT_all.fastq	CHD2:SLCO3A1	chr15	92937625	+	chr15	92094881	+	842.741	0	1	FALSE	TRUE	TRUE	576277bb-ed16-477a-be3c-3abef177336b	820	PotentialTransSplicing	-
SGNex_K562_ONT_all.fastq	TADA1:RCSD1	chr1	166860186	-	chr1	167704664	+	844.477	0	1	FALSE	TRUE	TRUE	4419c3c7-3373-49c2-bc71-41e41e3d25be	1643	PotentialTransSplicing	-
SGNex_MCF7_ONT_all.fastq	DLEU2:RNASEH2B	chr13	50081823	-	chr13	50927407	+	845.582	0	1	FALSE	TRUE	TRUE	3b596230-8294-4d3a-a709-c341b588b01f	220	PotentialTransSplicing	-
SGNex_K562_ONT_all.fastq	EFCAB2:SMYD3	chr1	245083688	+	chr1	245929937	-	846.249	0	1	FALSE	TRUE	TRUE	8539b0b7-0802-4f1f-9bf8-4327232ab16c	210	PotentialTransSplicing	Yes
SGNex_HepG2_ONT_all.fastq	LYPLAL1:RRP15	chr1	219179246	+	chr1	218330948	+	848.293	0	1	FALSE	TRUE	TRUE	0bfd9a99-f021-4317-ae6b-cd5977f63960	204	PotentialTransSplicing	-
SGNex_A549_ONT_all.fastq	MAP2K1:AAGAB	chr15	66387427	+	chr15	67236820	-	849.4	0	1	FALSE	TRUE	TRUE	cc3c656a-a827-4f75-a2de-63ce1a9a8672	361	PotentialTransSplicing	-
SGNex_Hct116_ONT_all.fastq	SFI1:RTCB	chr22	31546971	+	chr22	32398100	-	851.131	0	1	FALSE	TRUE	TRUE	ba739b78-f007-48c6-a9ec-32d33cde7e72	1275	PotentialTransSplicing	-
SGNex_A549_ONT_all.fastq	CEP55:KIF11	chr10	93496923	+	chr10	92645363	+	851.559	0	1	FALSE	TRUE	TRUE	44ce9a5a-4c48-4389-824e-f4753f1522ea	2338	PotentialTransSplicing	-
SGNex_HepG2_ONT_all.fastq	ODC1:YWHAQ	chr2	10448121	-	chr2	9591515	-	856.615	0	1	FALSE	TRUE	FALSE	0bf6fbc9-8f9a-4871-8997-738fb7d1cc16	193	PotentialTransSplicing	-
SGNex_K562_ONT_all.fastq	DAZAP1:OAZ1	chr19	1407802	+	chr19	2271385	+	863.585	0	1	TRUE	TRUE	FALSE	22ff90a3-8dcf-4804-abb9-508c42923190	716	PotentialTransSplicing	Yes
SGNex_Hct116_ONT_all.fastq	DPY19L1:SEPT7	chr7	35010468	-	chr7	35879823	+	869.355	0	1	TRUE	TRUE	TRUE	21311057-f6da-4844-bdd5-4e6bf105d8a9	603	PotentialTransSplicing	-
SGNex_MCF7_ONT_all.fastq	SCAF4:AP000275.65	chr21	31731663	-	chr21	32607716	-	876.047	0	1	FALSE	TRUE	TRUE	c9214312-bad2-495e-8549-37e75ef625d4	728	PotentialTransSplicing	-
SGNex_K562_ONT_all.fastq	ANGPT1:EIF3E	chr8	107321896	-	chr8	108203503	-	881.606	0	1	FALSE	TRUE	TRUE	4fb67658-0e30-475e-b7d5-2385a57b09ad	418	PotentialTransSplicing	-
SGNex_K562_ONT_all.fastq	B3GALNT2:IRF2BP2	chr1	235494681	-	chr1	234607852	-	886.832	0	1	FALSE	TRUE	FALSE	beb9961f-7cb3-4d53-8c82-c47f3c92cdc3	562	PotentialTransSplicing	-
SGNex_Hct116_ONT_all.fastq	PTBP3:KIAA0368	chr9	112333470	-	chr9	111444494	-	888.979	0	1	FALSE	TRUE	FALSE	2d1020d0-fb7d-4d3f-a00a-9776eec2ef31	5386	PotentialTransSplicing	-
SGNex_Hct116_ONT_all.fastq	SNRPF:NDUFA12	chr12	95861293	+	chr12	94971620	-	889.674	0	1	FALSE	TRUE	TRUE	6a7b0503-5355-4832-a792-a18a7e0829d0	386	PotentialTransSplicing	-
SGNex_Hct116_ONT_all.fastq	GPBP1L1:KIF2C	chr1	45659028	-	chr1	44766826	+	892.205	0	1	TRUE	TRUE	TRUE	62537337-5f7f-40ff-91c5-e80cadf23e84	1288	PotentialTransSplicing	-
SGNex_A549_ONT_all.fastq	CDCA7L:TOMM7	chr7	21916754	-	chr7	22813185	-	896.427	0	1	FALSE	TRUE	TRUE	b0697b49-74db-486d-b741-2ab6fb152ad2	283	PotentialTransSplicing	-
SGNex_Hct116_ONT_all.fastq	TMEM161B:RASA1	chr5	88228445	-	chr5	87331348	+	897.098	0	1	TRUE	TRUE	TRUE	5f5636f6-afbb-49b3-94ef-12ac49b92408	310	PotentialTransSplicing	-
SGNex_Hct116_ONT_all.fastq	SLC3A2:RTN3	chr11	62856381	+	chr11	63756112	+	899.737	0	1	FALSE	TRUE	FALSE	83a2c666-42f6-4037-9894-2396c45921c6	890	PotentialTransSplicing	-
SGNex_K562_ONT_all.fastq	RP11-138J23.1:CTD-2374C24.1	chr5	104104287	+	chr5	105008911	-	904.624	0	1	FALSE	TRUE	TRUE	ffc83fae-5000-4600-91ba-0c64a3a1238a	413	PotentialTransSplicing	-
SGNex_A549_ONT_all.fastq	PNKP:BAX	chr19	49866399	-	chr19	48960810	+	905.591	0	1	TRUE	TRUE	TRUE	8fd7b386-3653-4a37-9640-da1b7609813c	410	PotentialTransSplicing	-
SGNex_A549_ONT_all.fastq	CSTF3:CAPRIN1	chr11	33161299	-	chr11	34071726	+	910.424	0	1	TRUE	TRUE	TRUE	f718b1f5-2e85-4e64-b58e-0f0b933a9746	260	PotentialTransSplicing	-
SGNex_MCF7_ONT_all.fastq	STAU1:UBE2V1	chr20	49174195	-	chr20	50096820	-	922.617	0	1	FALSE	TRUE	TRUE	4b8ecd84-c90e-4f59-8704-a6fc22a39ee3	2077	PotentialTransSplicing	-
SGNex_Hct116_ONT_all.fastq	SKAP2:TAX1BP1	chr7	26844030	-	chr7	27769676	+	925.646	0	1	FALSE	TRUE	TRUE	dfee0a77-03f6-4cf7-a8b0-6c86a30ad207	2470	PotentialTransSplicing	-
SGNex_A549_ONT_all.fastq	LINC00152:CHMP3	chr2	87455645	+	chr2	86529397	-	926.249	0	1	FALSE	TRUE	TRUE	cb913bac-3193-49bc-b667-9bb80b6a1176	1910	PotentialTransSplicing	-
SGNex_HepG2_ONT_all.fastq	TM9SF2:PCCA	chr13	99520129	+	chr13	100449252	+	929.127	0	1	TRUE	TRUE	FALSE	1aabb12e-2650-4152-9adc-603c2665889c	465	PotentialTransSplicing	-
SGNex_Hct116_ONT_all.fastq	SEPT11:MRPL1	chr4	76949930	+	chr4	77883242	+	933.313	0	1	FALSE	TRUE	FALSE	b5367969-0a54-4fd0-bd38-107e948aa5b2	1035	PotentialTransSplicing	-
SGNex_HepG2_ONT_all.fastq	SUPV3L1:AIFM2	chr10	69180562	+	chr10	70124100	-	943.54	0	1	FALSE	TRUE	TRUE	ad86eded-a001-4361-a523-23566fb61aa9	384	PotentialTransSplicing	-
SGNex_Hct116_ONT_all.fastq	DOC2B:ABR	chr17	181107	-	chr17	1125367	-	944.256	0	1	FALSE	TRUE	TRUE	e31958c5-8012-4e63-806b-602b1b93f2a4	5103	PotentialTransSplicing	-
SGNex_Hct116_ONT_all.fastq	PARD6G:ATP9B	chr18	80202710	-	chr18	79253381	+	949.33	0	1	FALSE	TRUE	TRUE	9dee9468-3aa7-4f7c-b59e-997aad2cbfb4	3045	PotentialTransSplicing	-
SGNex_A549_ONT_all.fastq	MED22:TTF1	chr9	133344125	-	chr9	132392206	-	951.928	0	1	TRUE	TRUE	FALSE	ac664cea-77e4-41ce-b819-7f201bea6f2b	602	PotentialTransSplicing	-
SGNex_A549_ONT_all.fastq	CPEB4:ATP6V0E1	chr5	173950078	+	chr5	172994775	+	955.302	0	1	FALSE	TRUE	TRUE	991ef2ec-f515-4ca0-839c-ae7e02af1558	473	PotentialTransSplicing	-
SGNex_Hct116_ONT_all.fastq	OSBPL6:NFE2L2	chr2	178194674	+	chr2	177234271	-	960.402	0	1	FALSE	TRUE	TRUE	9fe5278f-3f5c-4e3a-8ad6-3036a429bd8a	2340	PotentialTransSplicing	-
SGNex_K562_ONT_all.fastq	UBE2E2:THRB	chr3	23217312	+	chr3	24190334	-	973.023	0	1	FALSE	TRUE	TRUE	7c8417ad-d20f-46d1-a5d7-87fc885714fb	601	PotentialTransSplicing	-
SGNex_Hct116_ONT_all.fastq	ZNF326:ZNF644	chr1	90005092	+	chr1	90982370	-	977.279	0	1	FALSE	TRUE	TRUE	40108a54-6573-43d3-b6ae-80e31be986d6	964	PotentialTransSplicing	-
SGNex_A549_ONT_all.fastq	CNTNAP3B:CBWD7	chr9	42129010	-	chr9	41145332	-	983.681	0	1	FALSE	TRUE	FALSE	9126f68a-33f0-47ea-95c7-00108b08bfad	521	PotentialTransSplicing	-
SGNex_A549_ONT_all.fastq	EIF3E:NUDCD1	chr8	108248613	-	chr8	109245481	-	996.864	0	1	TRUE	TRUE	TRUE	f71f3744-5913-4122-ae57-e531d5d9a1d1	163	PotentialTransSplicing	-
SGNex_HepG2_ONT_all.fastq	WDR41:IQGAP2	chr5	77459062	-	chr5	76461570	+	997.49	0	1	FALSE	TRUE	TRUE	6a6be9ac-ae3c-40e3-9ce8-8c86ba3df4e2	629	PotentialTransSplicing	-
SGNex_HepG2_ONT_all.fastq	TBPL1:HBS1L	chr6	133952730	+	chr6	134966473	-	1013.74	0	1	FALSE	TRUE	TRUE	f0825762-9d24-4af1-9d7e-64585fb0591b	882	PotentialTransSplicing	-
SGNex_Hct116_ONT_all.fastq	SLC11A2:RACGAP1	chr12	51008476	-	chr12	49992655	-	1015.82	0	1	FALSE	TRUE	FALSE	783ec5fa-6f04-429c-a33b-05dd72cc80cc	281	PotentialTransSplicing	-
SGNex_HepG2_ONT_all.fastq	STX18:LRPAP1	chr4	4541797	-	chr4	3525051	-	1016.75	0	1	TRUE	TRUE	FALSE	31518742-b118-469b-9146-19905a45b460	187	PotentialTransSplicing	-
SGNex_Hct116_ONT_all.fastq	PSMG2:RNMT	chr18	12706721	+	chr18	13731476	+	1024.76	0	1	FALSE	TRUE	FALSE	b563c946-027a-48ef-a28f-060da858db93	197	PotentialTransSplicing	-
SGNex_Hct116_ONT_all.fastq	DTD1:DSTN	chr20	18628233	+	chr20	17600738	+	1027.49	0	1	TRUE	TRUE	TRUE	96df8f4e-6265-47b8-8321-7137964db90b	455	PotentialTransSplicing	Yes
SGNex_HepG2_ONT_all.fastq	RB1CC1:ATP6V1H	chr8	52714075	-	chr8	53756656	-	1042.58	0	1	TRUE	TRUE	TRUE	03aa8b3a-ba9b-4aa6-8a9f-4b324d2e66e4	424	PotentialTransSplicing	-
SGNex_Hct116_ONT_all.fastq	NUDCD1:EIF3E	chr8	109280968	-	chr8	108236203	-	1044.77	0	1	TRUE	TRUE	FALSE	24291175-9be3-4d60-86d7-b0f3c4d081f2	1232	PotentialTransSplicing	-
SGNex_A549_ONT_all.fastq	RPH3AL:YWHAE	chr17	319420	-	chr17	1365058	-	1045.63	0	1	FALSE	TRUE	TRUE	6349806e-4c3d-414c-992e-616f2218308b	518	PotentialTransSplicing	Yes
SGNex_HepG2_ONT_all.fastq	PHACTR2:UTRN	chr6	143678209	+	chr6	144730357	+	1052.15	0	1	FALSE	TRUE	FALSE	72c5563b-002c-4a23-bb3d-9cf54a255640	208	PotentialTransSplicing	Yes
SGNex_Hct116_ONT_all.fastq	UBE2D2:HSPA9	chr5	139623461	+	chr5	138569049	-	1054.41	0	1	TRUE	TRUE	TRUE	52623b93-7e56-40a1-88eb-dbefb8acfd86	2312	PotentialTransSplicing	-
SGNex_Hct116_ONT_all.fastq	PITPNM2:WDR66	chr12	123034513	-	chr12	121975244	+	1059.27	0	1	FALSE	TRUE	TRUE	01abbe49-864f-493e-8f7b-d1329c7c52c0	1981	PotentialTransSplicing	-
SGNex_HepG2_ONT_all.fastq	PTPRK:ECHDC1	chr6	128397566	-	chr6	127331030	-	1066.54	0	1	FALSE	TRUE	FALSE	e70a5e21-e9e1-4fe9-a819-d7a4fded5abb	409	PotentialTransSplicing	Yes
SGNex_MCF7_ONT_all.fastq	HEATR6:TRIM37	chr17	60078696	-	chr17	58999459	-	1079.24	0	1	FALSE	TRUE	FALSE	090bf138-5b0c-4aaa-9d6d-40464946ea20	409	PotentialTransSplicing	-
SGNex_Hct116_ONT_all.fastq	IVNS1ABP:C1orf27	chr1	185316953	-	chr1	186406083	+	1089.13	0	1	FALSE	TRUE	TRUE	848e2acc-8648-4061-8e7a-fb70b41d8116	416	PotentialTransSplicing	-
SGNex_HepG2_ONT_all.fastq	NFE2L2:MTX2	chr2	177392573	-	chr2	176296860	+	1095.72	0	1	FALSE	TRUE	TRUE	dac3c888-b8a5-4260-a3e0-5aed0413e1f4	1107	PotentialTransSplicing	-
SGNex_A549_ONT_all.fastq	MIR31HG:MLLT3	chr9	21559489	-	chr9	20456786	-	1102.7	0	1	FALSE	TRUE	FALSE	b9a2eba4-b035-4b80-a966-aa74d4187b47	319	PotentialTransSplicing	-
SGNex_Hct116_ONT_all.fastq	GORASP2:METTL5	chr2	170929403	+	chr2	169822057	-	1107.34	0	1	FALSE	TRUE	TRUE	446685e3-3f52-459b-ac3d-7b5881d9fe30	292	PotentialTransSplicing	-
SGNex_Hct116_ONT_all.fastq	NEK1:DDX60L	chr4	169612020	-	chr4	168492885	-	1119.14	0	1	FALSE	TRUE	FALSE	40715a56-ffb6-4c7e-9af5-20c2d71c28bb	1168	PotentialTransSplicing	-
SGNex_A549_ONT_all.fastq	RBM33:LMBR1	chr7	155665253	+	chr7	156796492	-	1131.24	0	1	FALSE	TRUE	TRUE	5b67995c-5722-4021-85f1-db198c5776a3	2418	PotentialTransSplicing	-
SGNex_MCF7_ONT_all.fastq	SMAD3:CALML4	chr15	67066360	+	chr15	68197628	-	1131.28	0	1	FALSE	TRUE	TRUE	3ba51e0c-31ff-415b-8fbe-277ba00399d6	156	PotentialTransSplicing	-
SGNex_HepG2_ONT_all.fastq	HIPK2:BRAF	chr7	139715932	-	chr7	140850212	-	1134.28	0	1	FALSE	TRUE	TRUE	a9c07d2d-b9a7-442b-8010-fc25bf029eea	949	PotentialTransSplicing	-
SGNex_Hct116_ONT_all.fastq	CDH3:FAM65A	chr16	68679974	+	chr16	67541430	+	1138.54	0	1	TRUE	TRUE	TRUE	ae3c6aec-c111-47f0-8327-c0d80ecc9548	2975	PotentialTransSplicing	-
SGNex_A549_ONT_all.fastq	SOCS5:FBXO11	chr2	46699449	+	chr2	47839769	-	1140.32	0	1	FALSE	TRUE	TRUE	183899c3-e4e1-436f-953c-20aac0eb66e9	631	PotentialTransSplicing	-
SGNex_K562_ONT_all.fastq	ADAM9:RAB11FIP1	chr8	39007983	+	chr8	37863113	-	1144.87	0	1	TRUE	TRUE	TRUE	a693aaed-c76a-4326-8ea2-723a0e6ce80a	354	PotentialTransSplicing	-
SGNex_HepG2_ONT_all.fastq	RALGAPB:MANBAL	chr20	38473069	+	chr20	37316308	+	1156.76	0	1	FALSE	TRUE	TRUE	1bde1ffd-7b5e-4fe2-8bf4-fe9d0a380acc	211	PotentialTransSplicing	-
SGNex_A549_ONT_all.fastq	CNIH1:KTN1	chr14	54436369	-	chr14	55601757	+	1165.39	0	1	FALSE	TRUE	TRUE	1f9d94c3-8566-4ccc-a74d-9cf36b5d8778	300	PotentialTransSplicing	-
SGNex_A549_ONT_all.fastq	XRCC2:RHEB	chr7	152660701	-	chr7	151491014	-	1169.69	0	1	TRUE	TRUE	FALSE	5b6bc8cd-4b7d-4969-b953-9eb00c07c8f1	1644	PotentialTransSplicing	-
SGNex_A549_ONT_all.fastq	CNIH1:KTN1	chr14	54436369	-	chr14	55612019	+	1175.65	0	1	TRUE	TRUE	TRUE	25014419-20bc-4ed4-a665-75cb89580c71	255	PotentialTransSplicing	-
SGNex_A549_ONT_all.fastq	PMEPA1:GNAS	chr20	57709474	-	chr20	58895612	+	1186.15	0	1	TRUE	TRUE	TRUE	5c438b03-7fca-4b15-9a5a-8648c231ec7d	451	PotentialTransSplicing	-
SGNex_MCF7_ONT_all.fastq	ARHGEF10:ERICH1	chr8	1909470	+	chr8	716007	-	1193.46	0	1	TRUE	TRUE	TRUE	d032ab53-385b-48fc-be72-58e81865bfe4	545	PotentialTransSplicing	-
SGNex_HepG2_ONT_all.fastq	PAPD4:MSH3	chr5	79613075	+	chr5	80813584	+	1200.51	0	1	FALSE	TRUE	FALSE	3dd2d40a-ba19-43da-b05e-e24cb5070aef	702	PotentialTransSplicing	-
SGNex_Hct116_ONT_all.fastq	RGPD5:ACOXL	chr2	109794537	+	chr2	110995893	+	1201.36	0	1	FALSE	TRUE	FALSE	5aabe384-dbd5-452c-8e3a-58ba0fd46def	199	PotentialTransSplicing	-
SGNex_A549_ONT_all.fastq	ZBED4:FAM19A5	chr22	49853989	+	chr22	48646597	+	1207.39	0	1	FALSE	TRUE	TRUE	327d586e-77a8-419d-b85c-06ef505892b2	136	PotentialTransSplicing	-
SGNex_Hct116_ONT_all.fastq	TEX10:RNF20	chr9	100352772	-	chr9	101560801	+	1208.03	0	1	FALSE	TRUE	TRUE	48e1e198-366c-481c-a5f3-54287c1fc78a	1539	PotentialTransSplicing	-
SGNex_MCF7_ONT_all.fastq	PRKG1:RP11-96B5.3	chr10	52272481	+	chr10	51062930	-	1209.55	0	1	FALSE	TRUE	TRUE	2eb93a01-f01e-4268-8c61-4e5e26b0036b	246	PotentialTransSplicing	-
SGNex_MCF7_ONT_all.fastq	PTPN1:ZFAS1	chr20	50510590	+	chr20	49289045	+	1221.54	0	1	FALSE	TRUE	TRUE	bee5a698-de30-413d-8c9e-540198be89ce	241	PotentialTransSplicing	-
SGNex_A549_ONT_all.fastq	H2AFY:CTD-2410N18.5	chr5	135388922	-	chr5	134167243	-	1221.68	0	1	TRUE	TRUE	FALSE	c5808b4b-eff2-4a52-8eeb-ba35809be569	715	PotentialTransSplicing	-
SGNex_A549_ONT_all.fastq	VWDE:PHF14	chr7	12403659	-	chr7	11169416	+	1234.24	0	1	FALSE	TRUE	TRUE	5148f656-e723-4a2d-8fb8-74f3acc6e158	290	PotentialTransSplicing	-
SGNex_A549_ONT_all.fastq	NUMBL:RPS16	chr19	40684417	-	chr19	39433761	-	1250.66	0	1	TRUE	TRUE	FALSE	e17f8807-e302-49d5-b1ee-45ea66982ee8	283	PotentialTransSplicing	-
SGNex_Hct116_ONT_all.fastq	EIF5:HSP90AA1	chr14	103339803	+	chr14	102082444	-	1257.35	0	1	TRUE	TRUE	TRUE	32d4e6c8-339a-4128-8664-f4b099cfbcab	1437	PotentialTransSplicing	-
SGNex_Hct116_ONT_all.fastq	CCDC18:ABCD3	chr1	93180882	+	chr1	94458607	+	1277.73	0	1	FALSE	TRUE	FALSE	f270bbbb-7d7a-494c-a8ad-9bf6a633a5c4	3325	PotentialTransSplicing	-
SGNex_MCF7_ONT_all.fastq	PREX1:RP1-148H17.1	chr20	48676193	-	chr20	47397345	-	1278.85	0	1	FALSE	TRUE	FALSE	964f4fe9-3a63-4b25-98c7-cdf9e8b26d18	2157	PotentialTransSplicing	-
SGNex_K562_ONT_all.fastq	ZNF83:ETFB	chr19	52660762	-	chr19	51350391	-	1310.38	0	1	FALSE	TRUE	FALSE	fdd5dafc-c44b-402b-a115-91e642e6426e	422	PotentialTransSplicing	-
SGNex_A549_ONT_all.fastq	SLCO3A1:CRTC3	chr15	91854088	+	chr15	90540039	+	1314.05	0	1	TRUE	TRUE	TRUE	e6161e8f-49af-4238-8833-b95085a57bda	4995	PotentialTransSplicing	-
SGNex_HepG2_ONT_all.fastq	YWHAZ:UBR5	chr8	100948596	-	chr8	102269108	-	1320.51	0	1	TRUE	TRUE	TRUE	b1e09a71-334e-46f1-85fa-936c97abaf4d	527	PotentialTransSplicing	-
SGNex_Hct116_ONT_all.fastq	HNRNPC:DAD1	chr14	21230319	-	chr14	22575233	-	1344.91	0	1	FALSE	TRUE	TRUE	8b60580e-9153-4752-ac91-be43380761fa	408	PotentialTransSplicing	-
SGNex_MCF7_ONT_all.fastq	PAPSS1:AIMP1	chr4	107701171	-	chr4	106347526	+	1353.65	0	1	TRUE	TRUE	TRUE	5fd3fb94-3a9e-495f-a213-7acef1d780c0	985	PotentialTransSplicing	-
SGNex_Hct116_ONT_all.fastq	DHX8:EFTUD2	chr17	43520267	+	chr17	44886750	-	1366.48	0	1	TRUE	TRUE	TRUE	e6b717f6-dcec-486c-afdc-9d77ad6c32d0	1203	PotentialTransSplicing	-
SGNex_A549_ONT_all.fastq	H2AFY2:CCAR1	chr10	70095753	+	chr10	68722455	+	1373.3	0	1	FALSE	TRUE	TRUE	13c262e1-4d2f-4328-998a-0b7f606cbb5d	929	PotentialTransSplicing	-
SGNex_A549_ONT_all.fastq	ATF7IP:HEBP1	chr12	14365827	+	chr12	12989415	-	1376.41	0	1	FALSE	TRUE	TRUE	e0e7f762-c38e-4da5-86d8-4cadc09989b2	136	PotentialTransSplicing	-
SGNex_MCF7_ONT_all.fastq	PBX3:PSMB7	chr9	125748623	+	chr9	124356915	-	1391.71	0	1	FALSE	TRUE	TRUE	691ffaeb-a83b-4a04-a053-5bd15199ae4c	207	PotentialTransSplicing	-
SGNex_Hct116_ONT_all.fastq	TMEM242:SYTL3	chr6	157318782	-	chr6	158725503	+	1406.72	0	1	TRUE	TRUE	TRUE	ad4796d2-0edf-4b39-a732-42d08af481c7	1459	PotentialTransSplicing	-
SGNex_HepG2_ONT_all.fastq	NPRL3:IFT140	chr16	86668	-	chr16	1511150	-	1424.48	0	1	FALSE	TRUE	TRUE	1eaf3ae1-fde3-4c27-a76a-ab5aa05fcf6f	1613	PotentialTransSplicing	-
SGNex_HepG2_ONT_all.fastq	HIBADH:HNRNPA2B1	chr7	27629371	-	chr7	26197732	-	1431.64	0	1	FALSE	TRUE	FALSE	eb25c027-f3da-4430-96df-ed939356169f	532	PotentialTransSplicing	-
SGNex_K562_ONT_all.fastq	IMMP2L:ZNF277	chr7	110886593	-	chr7	112327717	+	1441.13	0	1	FALSE	TRUE	TRUE	96138fc1-6c67-435f-8162-f92d74307d84	313	PotentialTransSplicing	Yes
SGNex_Hct116_ONT_all.fastq	SMARCA5:ANAPC10	chr4	143550104	+	chr4	144995603	-	1445.5	0	1	TRUE	TRUE	TRUE	58f7f50d-c21b-4c8e-add0-4bcbfe4795e4	3294	PotentialTransSplicing	-
SGNex_A549_ONT_all.fastq	CNKSR3:FBXO5	chr6	154422506	-	chr6	152975621	-	1446.89	0	1	FALSE	TRUE	FALSE	6d64d123-4e35-487c-a415-fc20d56c76b3	356	PotentialTransSplicing	Yes
SGNex_HepG2_ONT_all.fastq	METAP2:NEDD1	chr12	95483280	+	chr12	96934976	+	1451.7	0	1	FALSE	TRUE	FALSE	71e9fc5c-dd34-4dda-ab21-d0dc215aa2e2	327	PotentialTransSplicing	-
SGNex_MCF7_ONT_all.fastq	NCOA3:CSE1L	chr20	47633636	+	chr20	49092046	+	1458.42	0	1	TRUE	TRUE	FALSE	1b0a155b-ead7-4c79-bac1-a53fd6624d92	951	PotentialTransSplicing	-
SGNex_MCF7_ONT_all.fastq	PXDN:TSSC1	chr2	1744256	-	chr2	3214248	-	1469.99	0	1	TRUE	TRUE	TRUE	8ce512db-f296-4929-bb4e-e9de1461e212	306	PotentialTransSplicing	-
SGNex_A549_ONT_all.fastq	PLA2G15:NQO1	chr16	68245553	+	chr16	69718534	-	1472.98	0	1	TRUE	TRUE	TRUE	c4267801-182a-46f2-993b-2afc8c50310d	163	PotentialTransSplicing	-
SGNex_A549_ONT_all.fastq	MRPL52:SUPT16H	chr14	22833482	+	chr14	21359609	-	1473.87	0	1	TRUE	TRUE	TRUE	c24fdd15-74d0-439c-abf7-b784cc69603f	342	PotentialTransSplicing	-
SGNex_Hct116_ONT_all.fastq	CCDC6:UBE2D1	chr10	59852553	-	chr10	58361338	+	1491.21	0	1	TRUE	TRUE	TRUE	7e7a4061-2a46-4889-9c15-869ded18ced6	2463	PotentialTransSplicing	Yes
SGNex_A549_ONT_all.fastq	RP11-273G15.2:MFSD3	chr8	143018160	-	chr8	144510598	+	1492.43	0	1	FALSE	TRUE	TRUE	a825932a-e0e5-4534-92fe-002bb010251f	246	PotentialTransSplicing	-
SGNex_Hct116_ONT_all.fastq	GSE1:HSDL1	chr16	85634132	+	chr16	84135605	-	1498.53	0	1	FALSE	TRUE	TRUE	863fad45-b39a-49d8-adad-1fd755bcd08b	1173	PotentialTransSplicing	-
SGNex_MCF7_ONT_all.fastq	UBAP2L:DAP3	chr1	154228725	+	chr1	155738157	+	1509.43	0	1	FALSE	TRUE	FALSE	8fe7877a-d406-4c5c-8d9a-e425569bb2e2	451	PotentialTransSplicing	-
SGNex_Hct116_ONT_all.fastq	HAUS8:UBA52	chr19	17062698	-	chr19	18573293	+	1510.59	0	1	FALSE	TRUE	TRUE	5fe88b8e-dd50-4848-a9bd-8b07406ac33c	321	PotentialTransSplicing	-
SGNex_A549_ONT_all.fastq	NELFA:LRPAP1	chr4	2008750	-	chr4	3525051	-	1516.3	0	1	TRUE	TRUE	TRUE	4de862bb-cc1b-4534-912a-f491bf5a1957	1312	PotentialTransSplicing	-
SGNex_A549_ONT_all.fastq	RP11-105N13.4:CDC27	chr17	45622041	+	chr17	47138891	-	1516.85	0	1	FALSE	TRUE	TRUE	a455169e-f6c9-4dff-97f5-f9e6a800bb53	282	PotentialTransSplicing	-
SGNex_K562_ONT_all.fastq	GNB4:FXR1	chr3	179413412	-	chr3	180933334	+	1519.92	0	1	TRUE	TRUE	TRUE	57586a16-f822-481f-afc9-e3b6c9519752	1008	PotentialTransSplicing	-
SGNex_K562_ONT_all.fastq	RAPGEF6:HSPA4	chr5	131548047	-	chr5	133097161	+	1549.12	0	1	TRUE	TRUE	TRUE	6cda0241-ee8a-4f33-8947-52e9fbb961aa	727	PotentialTransSplicing	-
SGNex_Hct116_ONT_all.fastq	ATG16L1:PTMA	chr2	233274778	+	chr2	231711348	+	1563.43	0	1	TRUE	TRUE	TRUE	f0b7e09b-ec8a-416c-9629-722cdf00cea2	709	PotentialTransSplicing	-
SGNex_K562_ONT_all.fastq	FAM120A:ROR2	chr9	93497599	+	chr9	91923928	-	1573.67	0	1	FALSE	TRUE	TRUE	f9c74f18-be53-4fd5-a592-30fb61da104a	2642	PotentialTransSplicing	-
SGNex_HepG2_ONT_all.fastq	ACIN1:TOX4	chr14	23093479	-	chr14	21495229	+	1598.25	0	1	TRUE	TRUE	TRUE	6c8178c3-0bef-4b78-a548-0d8291db9af4	287	PotentialTransSplicing	-
SGNex_HepG2_ONT_all.fastq	IKBKAP:RAD23B	chr9	108933864	-	chr9	107318752	+	1615.11	0	1	FALSE	TRUE	TRUE	340a5d95-6bc7-4485-9c93-8dd0e573effc	539	PotentialTransSplicing	-
SGNex_Hct116_ONT_all.fastq	CCZ1B:WIPI2	chr7	6824089	-	chr7	5199576	+	1624.52	0	1	FALSE	TRUE	TRUE	b10065ad-9f8d-4406-9e91-eff390c15a24	1879	PotentialTransSplicing	-
SGNex_A549_ONT_all.fastq	HNRNPA2B1:TAX1BP1	chr7	26200572	-	chr7	27827738	+	1627.17	0	1	TRUE	TRUE	TRUE	fd6e58e0-c11b-462e-a177-ce654e18483d	320	PotentialTransSplicing	-
SGNex_A549_ONT_all.fastq	ACTR2:MDH1	chr2	65227957	+	chr2	63599170	+	1628.78	0	1	TRUE	TRUE	TRUE	8f4d1793-3e1e-4bf1-b8a0-0fbeb4654393	240	PotentialTransSplicing	-
SGNex_HepG2_ONT_all.fastq	CDC7:MTF2	chr1	91501831	+	chr1	93133703	+	1631.88	0	1	FALSE	TRUE	FALSE	5c129ef4-74af-48b7-be43-e0c137c19d84	317	PotentialTransSplicing	-
SGNex_Hct116_ONT_all.fastq	NR2C1:NUDT4	chr12	95040476	-	chr12	93394609	+	1645.87	0	1	FALSE	TRUE	TRUE	fb7e3bed-b62d-4e9d-ac47-2ad7665f2b0a	957	PotentialTransSplicing	-
SGNex_MCF7_ONT_all.fastq	LETM1:ZNF718	chr4	1832744	-	chr4	160912	+	1671.83	0	1	FALSE	TRUE	TRUE	450a2815-9434-40bf-b279-163aca4b7e1b	2798	PotentialTransSplicing	-
SGNex_MCF7_ONT_all.fastq	TMPO:CFAP54	chr12	98537572	+	chr12	96860819	+	1676.75	0	1	TRUE	TRUE	TRUE	ffb097ea-8e5a-4b6f-9c20-a9bfbf650bd2	930	PotentialTransSplicing	-
SGNex_Hct116_ONT_all.fastq	MBNL1:SELT	chr3	152300367	+	chr3	150622385	+	1677.98	0	1	TRUE	TRUE	TRUE	e410b6f7-858d-482b-a2df-b480b66e146c	1267	PotentialTransSplicing	-
SGNex_Hct116_ONT_all.fastq	KMT2E:PSMC2	chr7	105041023	+	chr7	103361957	+	1679.06	0	1	TRUE	TRUE	TRUE	266aeb38-051e-4440-9acf-5a72884c0f19	1099	PotentialTransSplicing	-
SGNex_A549_ONT_all.fastq	RALY:RBM39	chr20	34031604	+	chr20	35725155	-	1693.55	0	1	FALSE	TRUE	TRUE	5e4a6efd-0e7c-4a98-af33-f124551aaf39	537	PotentialTransSplicing	-
SGNex_Hct116_ONT_all.fastq	CAPN15:ECI1	chr16	536142	+	chr16	2240145	-	1704.01	0	1	FALSE	TRUE	TRUE	127e75b4-bb6f-4221-82b7-6ee2bdee453d	305	PotentialTransSplicing	-
SGNex_Hct116_ONT_all.fastq	NCOA3:ZFAS1	chr20	47583261	+	chr20	49289045	+	1705.79	0	1	FALSE	TRUE	FALSE	113acf34-b546-4589-8fd2-214cd00686f8	282	PotentialTransSplicing	-
SGNex_K562_ONT_all.fastq	CSTF3:IMMP1L	chr11	33141667	-	chr11	31433570	-	1708.1	0	1	TRUE	TRUE	FALSE	5959cc68-be2e-4e45-a307-6c349d6a75cd	386	PotentialTransSplicing	-
SGNex_MCF7_ONT_all.fastq	EDEM3:C1orf27	chr1	184702811	-	chr1	186417544	+	1714.73	0	1	TRUE	TRUE	TRUE	0ae12515-bcc2-45bd-981d-2716c02601a2	859	PotentialTransSplicing	-
SGNex_MCF7_ONT_all.fastq	EXOC6B:MCEE	chr2	72825798	-	chr2	71110122	-	1715.68	0	1	FALSE	TRUE	FALSE	3665cc7f-946b-4287-9dee-0696e51f725b	514	PotentialTransSplicing	-
SGNex_MCF7_ONT_all.fastq	FANCC:HIATL2	chr9	95240649	-	chr9	96972948	-	1732.3	0	1	TRUE	TRUE	TRUE	b238f5da-938e-46ff-9921-b534cc0293f3	517	PotentialTransSplicing	-
SGNex_HepG2_ONT_all.fastq	SIK3:CADM1	chr11	116954044	-	chr11	115217991	-	1736.06	0	1	TRUE	TRUE	FALSE	2486ab9c-9f36-471f-b0a6-d532d2406d1d	436	PotentialTransSplicing	-
SGNex_A549_ONT_all.fastq	CLSTN1:PARK7	chr1	9749461	-	chr1	7977652	+	1771.81	0	1	TRUE	TRUE	TRUE	f5bcefa3-2dda-4e02-a4ed-91e8da37b473	535	PotentialTransSplicing	-
SGNex_A549_ONT_all.fastq	PKN2:SEP15	chr1	88684628	+	chr1	86903448	-	1781.18	0	1	TRUE	TRUE	TRUE	336235b2-f569-415a-93c2-a6c4a142a7fa	327	PotentialTransSplicing	-
SGNex_MCF7_ONT_all.fastq	TRIM59:GFM1	chr3	160448726	-	chr3	158665337	+	1783.4	0	1	TRUE	TRUE	TRUE	cb6c81dc-24e9-4aa6-9196-bcc562ac91fb	105	PotentialTransSplicing	-
SGNex_MCF7_ONT_all.fastq	NCOA3:UBE2C	chr20	47625481	+	chr20	45815541	+	1809.93	0	1	TRUE	TRUE	TRUE	b69a47b3-7533-4730-ba1a-b2612de98399	577	PotentialTransSplicing	-
SGNex_K562_ONT_all.fastq	ACAD9:PIK3R4	chr3	128895416	+	chr3	130708492	-	1813.08	0	1	TRUE	TRUE	TRUE	c3bb7876-05b2-4847-9fa9-f27f39b7bf95	2197	PotentialTransSplicing	-
SGNex_Hct116_ONT_all.fastq	RAD23B:FSD1L	chr9	107283695	+	chr9	105464240	+	1819.44	0	1	FALSE	TRUE	TRUE	378e1b45-819c-4617-873c-785db8fa4a5d	488	PotentialTransSplicing	-
SGNex_Hct116_ONT_all.fastq	FSD1L:RAD23B	chr9	105472005	+	chr9	107300141	+	1828.14	0	1	TRUE	TRUE	FALSE	8113f77e-5869-4d33-ab03-7530e7fbc0b2	2583	PotentialTransSplicing	-
SGNex_Hct116_ONT_all.fastq	RBM28:TMEM209	chr7	128343676	-	chr7	130185367	-	1841.68	0	1	TRUE	TRUE	TRUE	3eeb85be-3e41-4b95-8fac-01ce39eab237	1334	PotentialTransSplicing	-
SGNex_A549_ONT_all.fastq	LMBR1:ESYT2	chr7	156892928	-	chr7	158739121	-	1846.19	0	1	FALSE	TRUE	TRUE	8f8717cf-9f7b-499a-8401-65b06c402598	219	PotentialTransSplicing	-
SGNex_MCF7_ONT_all.fastq	BRE:RAB10	chr2	27988087	+	chr2	26127144	+	1860.94	0	1	TRUE	TRUE	TRUE	44c4e7f0-72fa-4703-872a-fb0b8e390abe	712	PotentialTransSplicing	-
SGNex_K562_ONT_all.fastq	RAB8B:PDCD7	chr15	63249705	+	chr15	65119954	-	1870.25	0	1	FALSE	TRUE	TRUE	f16fd599-68e8-4ecd-8ff9-e3dab947304e	224	PotentialTransSplicing	-
SGNex_Hct116_ONT_all.fastq	OSMR:TTC33	chr5	38869117	+	chr5	40747019	-	1877.9	0	1	FALSE	TRUE	TRUE	97ba9705-e142-4523-b0e2-3b7ef98e51a7	2398	PotentialTransSplicing	-
SGNex_Hct116_ONT_all.fastq	GTF2H2:CCNB1	chr5	71061272	-	chr5	69174251	+	1887.03	0	1	TRUE	TRUE	TRUE	e8925cdb-ec21-465e-8351-2410c9ad47d7	878	PotentialTransSplicing	-
SGNex_A549_ONT_all.fastq	KDM3B:PFDN1	chr5	138352987	+	chr5	140246057	-	1893.07	0	1	TRUE	TRUE	TRUE	7e75a439-c22d-43de-a530-e78376dafafd	248	PotentialTransSplicing	-
SGNex_Hct116_ONT_all.fastq	OSBPL6:MTX2	chr2	178194674	+	chr2	176296860	+	1897.81	0	1	FALSE	TRUE	TRUE	abb01110-7898-431a-b47c-488e184c7cdc	264	PotentialTransSplicing	-
SGNex_Hct116_ONT_all.fastq	ILF2:MRPL9	chr1	153665220	-	chr1	151761552	-	1903.67	0	1	FALSE	TRUE	FALSE	1c9f9b99-b87a-4c23-93b7-9131e7eadfd9	781	PotentialTransSplicing	-
SGNex_K562_ONT_all.fastq	UBAC1:BRD3	chr9	135961025	-	chr9	134053590	-	1907.44	0	1	TRUE	TRUE	FALSE	0923e891-1753-4b58-a4d5-0bd9c258b8d0	838	PotentialTransSplicing	-
SGNex_A549_ONT_all.fastq	SNRPA1:LRRC28	chr15	101295097	-	chr15	99386030	+	1909.07	0	1	FALSE	TRUE	TRUE	3bc76f0e-4c14-465f-bdda-7f8cbc221fe7	351	PotentialTransSplicing	-
SGNex_HepG2_ONT_all.fastq	RAD23B:SLC44A1	chr9	107283695	+	chr9	105374598	+	1909.1	0	1	TRUE	TRUE	TRUE	4ddbd34d-c28d-4ea1-acec-d43d42971c95	386	PotentialTransSplicing	Yes
SGNex_HepG2_ONT_all.fastq	SF1:SNHG1	chr11	64776498	-	chr11	62853833	-	1922.67	0	1	FALSE	TRUE	FALSE	785d6feb-0731-470f-9e9b-77bdd9ee8797	263	PotentialTransSplicing	-
SGNex_Hct116_ONT_all.fastq	PTPN3:KIAA0368	chr9	109438114	-	chr9	111362169	-	1924.05	0	1	FALSE	TRUE	TRUE	9859c634-7290-4f3c-9fbf-754d614cfd91	324	PotentialTransSplicing	-
SGNex_Hct116_ONT_all.fastq	N4BP1:VPS35	chr16	48609775	-	chr16	46683606	-	1926.18	0	1	TRUE	TRUE	FALSE	a014f61a-caa7-4e31-bf05-bdab52697007	2078	PotentialTransSplicing	-
SGNex_HepG2_ONT_all.fastq	RPS12:EPB41L2	chr6	132815088	+	chr6	130840598	-	1974.48	0	1	FALSE	TRUE	TRUE	adf5c12d-8d08-4788-b6e9-affdb23103b2	274	PotentialTransSplicing	-
SGNex_Hct116_ONT_all.fastq	BPHL:LYRM4	chr6	3118847	+	chr6	5109491	-	1990.64	0	1	TRUE	TRUE	TRUE	f5db7d29-b6cd-4f20-8c90-39b51151f7a7	513	PotentialTransSplicing	-
SGNex_A549_ONT_all.fastq	ANXA8L1:MAPK8	chr10	46398793	+	chr10	48401612	+	2002.82	0	1	FALSE	TRUE	FALSE	e58d0c49-4e9d-4194-b438-1f95515ba88f	338	PotentialTransSplicing	-
SGNex_Hct116_ONT_all.fastq	SPOP:KPNB1	chr17	49668027	-	chr17	47661119	+	2006.9	0	1	FALSE	TRUE	TRUE	c84c6668-2c7e-477f-a3d7-a1d183468227	398	PotentialTransSplicing	-
SGNex_A549_ONT_all.fastq	SLC22A23:FOXF2	chr6	3410188	-	chr6	1394696	+	2015.49	0	1	TRUE	TRUE	TRUE	52c6d33d-1682-4ed6-8861-5f9d53a8b38c	949	PotentialTransSplicing	-
SGNex_A549_ONT_all.fastq	C9orf41-AS1:ALDH1A1	chr9	74953117	+	chr9	72924132	-	2028.99	0	1	FALSE	TRUE	TRUE	3c3bd961-67f1-472c-8a9a-a3219e0195cd	1434	PotentialTransSplicing	-
SGNex_K562_ONT_all.fastq	EML4:PPM1B	chr2	42169636	+	chr2	44201186	+	2031.55	0	1	FALSE	TRUE	FALSE	6d204d4f-bebe-484a-912d-f8e75ec515c5	2910	PotentialTransSplicing	-
SGNex_MCF7_ONT_all.fastq	LUC7L:ECI1	chr16	206004	-	chr16	2240145	-	2034.14	0	1	FALSE	TRUE	TRUE	7541a950-c887-429f-a7bc-5cfe32438d4e	304	PotentialTransSplicing	-
SGNex_Hct116_ONT_all.fastq	OLA1:MTX2	chr2	174246715	-	chr2	176296860	+	2050.14	0	1	FALSE	TRUE	TRUE	8bae3ab8-505b-424d-908f-c29c894df1d3	1114	PotentialTransSplicing	-
SGNex_K562_ONT_all.fastq	EHD1:POLR2G	chr11	64859924	-	chr11	62765182	+	2094.74	0	1	TRUE	TRUE	TRUE	f1c48d17-233f-41b6-9299-37147ef4194a	651	PotentialTransSplicing	-
SGNex_Hct116_ONT_all.fastq	LINC00969:FYTTD1	chr3	195658165	+	chr3	197756426	+	2098.26	0	1	FALSE	TRUE	FALSE	ef2cadc5-1fa6-4357-bb2b-984aeb0610e5	174	PotentialTransSplicing	-
SGNex_A549_ONT_all.fastq	SNHG14:TUBGCP5	chr15	25108038	+	chr15	23006352	-	2101.69	0	1	FALSE	TRUE	TRUE	99dd2cf3-6d6a-47b3-b92a-dc7293f7d2ff	3428	PotentialTransSplicing	-
SGNex_HepG2_ONT_all.fastq	CRNKL1:SNX5	chr20	20052292	-	chr20	17943195	-	2109.1	0	1	FALSE	TRUE	FALSE	5b7e17c0-6577-402b-9773-94d1b5a26b99	1001	PotentialTransSplicing	-
SGNex_K562_ONT_all.fastq	RP11-307P5.1:PCMT1	chr6	147660819	+	chr6	149789954	+	2129.14	0	1	FALSE	TRUE	FALSE	f4f606fa-a9d1-483f-b6e4-b75a190ee169	768	PotentialTransSplicing	-
SGNex_HepG2_ONT_all.fastq	HDAC4:COPS8	chr2	239236593	-	chr2	237094090	+	2142.51	0	1	TRUE	TRUE	TRUE	6c26ae7d-1a99-44d4-9682-f836677efb34	567	PotentialTransSplicing	-
SGNex_MCF7_ONT_all.fastq	CD164:PDSS2	chr6	109376074	-	chr6	107154777	-	2221.3	0	1	FALSE	TRUE	FALSE	568889bb-29a2-4131-8025-e6affa34c0a1	290	PotentialTransSplicing	-
SGNex_Hct116_ONT_all.fastq	RAB28:FBXL5	chr4	13376545	-	chr4	15605799	-	2229.25	0	1	FALSE	TRUE	TRUE	b7f2b11b-90ca-4625-8551-9712eb1633b5	873	PotentialTransSplicing	Yes
SGNex_MCF7_ONT_all.fastq	NBPF19:FMO5	chr1	149463826	+	chr1	147190249	-	2273.57	0	1	TRUE	TRUE	TRUE	6c08ec3a-2c06-4f38-844d-d3427fbb8ca7	842	PotentialTransSplicing	-
SGNex_K562_ONT_all.fastq	MCM9:ZUFSP	chr6	118911650	-	chr6	116635879	-	2275.77	0	1	FALSE	TRUE	FALSE	bac77ca3-43c9-4b02-aca1-54080c5608bf	1383	PotentialTransSplicing	-
SGNex_Hct116_ONT_all.fastq	HNRNPH1:LMAN2	chr5	179623037	-	chr5	177332246	-	2290.79	0	1	FALSE	TRUE	FALSE	53b37b4e-eb4e-42ac-b068-f0efc8dcef2f	398	PotentialTransSplicing	-
SGNex_A549_ONT_all.fastq	ETAA1:RAB1A	chr2	67397671	+	chr2	65089070	-	2308.59	0	1	FALSE	TRUE	TRUE	9183cb77-1fbf-4aaf-935c-26f8aff01f53	1009	PotentialTransSplicing	-
SGNex_A549_ONT_all.fastq	ZNF148:MGLL	chr3	125375102	-	chr3	127722566	-	2347.46	0	1	FALSE	TRUE	TRUE	76a12d08-1bb0-4077-a79c-effcd499a157	228	PotentialTransSplicing	-
SGNex_Hct116_ONT_all.fastq	NPHP4:WRAP73	chr1	5992244	-	chr1	3638822	-	2353.42	0	1	FALSE	TRUE	FALSE	5a60803b-23b5-4dbb-9ae6-d0ba44d7e3f2	2080	PotentialTransSplicing	-
SGNex_HepG2_ONT_all.fastq	RSRC2:GCN1L1	chr12	122521385	-	chr12	120156992	-	2364.4	0	1	TRUE	TRUE	FALSE	1b65bbbe-ae64-4e81-bed5-a24b9d65fe2c	291	PotentialTransSplicing	-
SGNex_Hct116_ONT_all.fastq	NET1:ATP5C1	chr10	5429229	+	chr10	7806974	+	2377.75	0	1	FALSE	TRUE	FALSE	e694934a-9b35-4297-ad54-d4c8aa2673ad	248	PotentialTransSplicing	-
SGNex_HepG2_ONT_all.fastq	ARHGAP18:ECHDC1	chr6	129710024	-	chr6	127327144	-	2382.88	0	1	FALSE	TRUE	FALSE	1ed62aa1-67ac-4701-9e85-ee7b7ffe4ad2	131	PotentialTransSplicing	-
SGNex_Hct116_ONT_all.fastq	PPP2R5C:SETD3	chr14	101856885	+	chr14	99465813	-	2391.07	0	1	TRUE	TRUE	TRUE	54309302-d5a9-4761-a241-5e28c7593607	2750	PotentialTransSplicing	-
SGNex_MCF7_ONT_all.fastq	MBD2:TXNL1	chr18	54204998	-	chr18	56626457	-	2421.46	0	1	FALSE	TRUE	TRUE	5d3b5a2e-8021-48b5-9183-1088ebc5ce7d	996	PotentialTransSplicing	-
SGNex_MCF7_ONT_all.fastq	CTC-432M15.3:CTD-2410N18.5	chr5	131744564	-	chr5	134174022	-	2429.45	0	1	TRUE	TRUE	TRUE	51514701-d4e0-44be-9993-5211b6d0765e	933	PotentialTransSplicing	-
SGNex_Hct116_ONT_all.fastq	TBC1D8:COA5	chr2	101037532	-	chr2	98604191	-	2433.34	0	1	TRUE	TRUE	FALSE	fb13dc68-c683-45bc-82dd-26c09c1a7b10	1529	PotentialTransSplicing	-
SGNex_HepG2_ONT_all.fastq	LINC00607:SPAG16	chr2	215743814	-	chr2	213310059	+	2433.76	0	1	FALSE	TRUE	TRUE	844c291c-b9f4-42a5-bd66-3cfec654db88	945	PotentialTransSplicing	-
SGNex_HepG2_ONT_all.fastq	SOX6:ZDHHC13	chr11	16736339	-	chr11	19170411	+	2434.07	0	1	FALSE	TRUE	TRUE	8af15c87-93a7-41ea-b84b-bfaefe101602	166	PotentialTransSplicing	-
SGNex_MCF7_ONT_all.fastq	MFAP1:NDUFAF1	chr15	43824491	-	chr15	41388522	-	2435.97	0	1	FALSE	TRUE	FALSE	07901cfb-8a58-4ad3-a263-7ac83fbbd55d	300	PotentialTransSplicing	-
SGNex_MCF7_ONT_all.fastq	TPD52L1:PKIB	chr6	125153970	+	chr6	122717787	+	2436.18	0	1	FALSE	TRUE	TRUE	565bcf3c-026f-45e0-92f0-d62f29225ef3	136	PotentialTransSplicing	-
SGNex_MCF7_ONT_all.fastq	KMT2E:COG5	chr7	105014535	+	chr7	107548332	-	2533.8	0	1	FALSE	TRUE	TRUE	67246b7d-572f-45db-b5dd-32d7d7aa2ddc	366	PotentialTransSplicing	-
SGNex_Hct116_ONT_all.fastq	RAPGEF6:CTD-2410N18.5	chr5	131634962	-	chr5	134174022	-	2539.06	0	1	TRUE	TRUE	TRUE	a7d6068f-0fb6-47b6-bb48-dacd106073ae	241	PotentialTransSplicing	-
SGNex_Hct116_ONT_all.fastq	PAPOLG:FANCL	chr2	60756495	+	chr2	58204226	-	2552.27	0	1	TRUE	TRUE	TRUE	77ee531e-fb8b-4cbc-86a6-15d4def5040b	1299	PotentialTransSplicing	-
SGNex_Hct116_ONT_all.fastq	AP1M2:STX10	chr19	10577198	-	chr19	13149091	-	2571.89	0	1	TRUE	TRUE	TRUE	2c14d5d9-8777-446d-a2cb-08537d5b595f	860	PotentialTransSplicing	-
SGNex_MCF7_ONT_all.fastq	SLC2A13:PPHLN1	chr12	39864762	-	chr12	42441315	+	2576.55	0	1	FALSE	TRUE	TRUE	993784ed-e16b-407d-824d-2b9c381807e4	559	PotentialTransSplicing	-
SGNex_Hct116_ONT_all.fastq	GNL3:RBM6	chr3	52687615	+	chr3	50060956	+	2626.66	0	1	FALSE	TRUE	TRUE	1699fdc5-82f0-4033-b374-6fb45983cad5	424	PotentialTransSplicing	-
SGNex_Hct116_ONT_all.fastq	UBE2D3:PPA2	chr4	102826485	-	chr4	105453642	-	2627.15	0	1	TRUE	TRUE	TRUE	3f799415-72cb-461f-901c-3b8711c2c150	273	PotentialTransSplicing	-
SGNex_Hct116_ONT_all.fastq	OSBPL3:HIBADH	chr7	24892377	-	chr7	27531348	-	2638.97	0	1	FALSE	TRUE	TRUE	ce92ade6-84f1-4680-a581-e4fe1fd56a4d	1158	PotentialTransSplicing	-
SGNex_Hct116_ONT_all.fastq	PTPRN2:PAXIP1	chr7	157656357	-	chr7	154998784	-	2657.58	0	1	TRUE	TRUE	FALSE	61f16786-da66-413e-9f54-44a8f4df8334	1191	PotentialTransSplicing	-
SGNex_A549_ONT_all.fastq	MYBBP1A:ACADVL	chr17	4550058	-	chr17	7224321	+	2674.26	0	1	TRUE	TRUE	TRUE	8b070da9-a78b-42dd-a639-821dcfcce5d8	1483	PotentialTransSplicing	-
SGNex_Hct116_ONT_all.fastq	GULP1:STAT1	chr2	188294393	+	chr2	190970717	-	2676.33	0	1	FALSE	TRUE	TRUE	0729e74e-d861-4c5a-a34f-ab18164afb8e	582	PotentialTransSplicing	-
SGNex_Hct116_ONT_all.fastq	HIP1R:GCN1L1	chr12	122851297	+	chr12	120158615	-	2692.68	0	1	TRUE	TRUE	TRUE	563d9ee5-4d5a-4df8-bb1f-cac6fe63b341	2661	PotentialTransSplicing	-
SGNex_Hct116_ONT_all.fastq	TOPBP1:ATP2C1	chr3	133656676	-	chr3	130963971	+	2692.7	0	1	TRUE	TRUE	TRUE	93bedb13-4627-4288-ad2e-860032b4c017	3044	PotentialTransSplicing	-
SGNex_A549_ONT_all.fastq	PKM:COX5A	chr15	72218944	-	chr15	74923770	-	2704.82	0	1	FALSE	TRUE	TRUE	1d00790c-ea49-4d68-a62f-e66bf86ef785	428	PotentialTransSplicing	-
SGNex_Hct116_ONT_all.fastq	EDF1:WDR5	chr9	136863288	-	chr9	134157893	+	2705.4	0	1	FALSE	TRUE	TRUE	97057e08-6e99-4524-8f33-3ccd57f99506	759	PotentialTransSplicing	-
SGNex_Hct116_ONT_all.fastq	RP11-410L14.2:MTERF3	chr8	99012869	-	chr8	96246454	-	2766.42	0	1	FALSE	TRUE	FALSE	2e0117f4-fbf1-4a7b-8e0b-fd9f6c7ac157	218	PotentialTransSplicing	-
SGNex_MCF7_ONT_all.fastq	PTP4A2:SRSF4	chr1	31930933	-	chr1	29160517	-	2770.42	0	1	FALSE	TRUE	FALSE	0110ee4d-fdab-44a2-ae99-5b396b5386dd	2307	PotentialTransSplicing	-
SGNex_Hct116_ONT_all.fastq	PLD2:DPH1	chr17	4817259	+	chr17	2040218	+	2777.04	0	1	FALSE	TRUE	TRUE	a5913770-636c-407f-9b0a-ffd97d204de9	1443	PotentialTransSplicing	-
SGNex_HepG2_ONT_all.fastq	AP3S1:MCC	chr5	115870128	+	chr5	113085310	-	2784.82	0	1	TRUE	TRUE	TRUE	ca225316-e3bd-4210-a6ea-927e57f0f5a1	297	PotentialTransSplicing	-
SGNex_A549_ONT_all.fastq	MAP2K4:STX8	chr17	12054991	+	chr17	9250645	-	2804.35	0	1	FALSE	TRUE	TRUE	0fe3214e-e70b-4aa8-aebc-770c169efa86	243	PotentialTransSplicing	-
SGNex_Hct116_ONT_all.fastq	EPS15:MRPL37	chr1	51402435	-	chr1	54216141	+	2813.71	0	1	FALSE	TRUE	TRUE	304a917b-cb20-44c4-9030-f502839131b8	480	PotentialTransSplicing	-
SGNex_K562_ONT_all.fastq	SND1:POT1	chr7	127721400	+	chr7	124859112	-	2862.29	0	1	TRUE	TRUE	TRUE	1ce7e34a-a5ec-4cc3-86ab-72e0087e4a7c	1938	PotentialTransSplicing	-
SGNex_Hct116_ONT_all.fastq	MBP:TXNL4A	chr18	77105211	-	chr18	79977701	-	2872.49	0	1	TRUE	TRUE	TRUE	76726b99-b1d8-49d6-9741-a8cec846ffbf	489	PotentialTransSplicing	-
SGNex_HepG2_ONT_all.fastq	PIN4:ABCB7	chrX	72196904	+	chrX	75076654	-	2879.76	0	1	TRUE	TRUE	TRUE	cc51818e-3027-4643-b2a0-8697f3d75064	239	PotentialTransSplicing	-
SGNex_MCF7_ONT_all.fastq	CKAP5:ALKBH3	chr11	46808031	-	chr11	43919038	+	2888.99	0	1	TRUE	TRUE	TRUE	b1e71fb0-9949-4eea-a806-00c0f3dc055f	519	PotentialTransSplicing	-
SGNex_Hct116_ONT_all.fastq	ANKRD17:NUP54	chr4	73222974	-	chr4	76124756	-	2901.78	0	1	TRUE	TRUE	TRUE	1cfc68e7-2127-42a6-b004-11afdb2dcbf3	235	PotentialTransSplicing	-
SGNex_Hct116_ONT_all.fastq	ESCO2:GSR	chr8	27777169	+	chr8	30679669	-	2902.5	0	1	TRUE	TRUE	TRUE	c91636f4-53c0-44fe-85f9-724e448840d4	1670	PotentialTransSplicing	-
SGNex_A549_ONT_all.fastq	MTPAP:NRP1	chr10	30349119	-	chr10	33256471	-	2907.35	0	1	TRUE	TRUE	TRUE	3570c71a-e6dd-4b5f-887b-05b1715f9b61	301	PotentialTransSplicing	-
SGNex_Hct116_ONT_all.fastq	SECISBP2:IARS	chr9	89319797	+	chr9	92269983	-	2950.19	0	1	TRUE	TRUE	TRUE	e8b27e84-2c56-4466-89fd-51725d8fb452	309	PotentialTransSplicing	-
SGNex_A549_ONT_all.fastq	PARD3:ARHGAP12	chr10	34814876	-	chr10	31861658	-	2953.22	0	1	TRUE	TRUE	FALSE	cb188942-665b-4294-8bb7-526538a9744c	1353	PotentialTransSplicing	Yes
SGNex_MCF7_ONT_all.fastq	PRDM16:RPL22	chr1	3244137	+	chr1	6197756	-	2953.62	0	1	TRUE	TRUE	TRUE	3378351d-64e8-46a6-9312-8b62477c071a	489	PotentialTransSplicing	Yes
SGNex_MCF7_ONT_all.fastq	AC016747.3:FANCL	chr2	61144773	-	chr2	58162947	-	2981.83	0	1	FALSE	TRUE	FALSE	51a4694a-0aca-4c2b-a854-a38c1fdb972f	234	PotentialTransSplicing	-
SGNex_MCF7_ONT_all.fastq	SHH:ESYT2	chr7	155811823	-	chr7	158799072	-	2987.25	0	1	TRUE	TRUE	TRUE	3c7331d8-987c-444f-8bac-c134cae90e48	618	PotentialTransSplicing	-
SGNex_Hct116_ONT_all.fastq	NSUN5:YWHAG	chr7	73308698	-	chr7	76330233	-	3021.53	0	1	TRUE	TRUE	TRUE	a44fc912-33d3-4b29-a433-06a8cbf4a58b	3406	PotentialTransSplicing	-
SGNex_A549_ONT_all.fastq	RSL1D1:NOMO1	chr16	11841695	-	chr16	14880015	+	3038.32	0	1	TRUE	TRUE	TRUE	62f84db6-ae08-49c9-b058-99d8a74ca025	840	PotentialTransSplicing	-
SGNex_A549_ONT_all.fastq	NAT14:TRIM28	chr19	55485780	+	chr19	58545425	+	3059.65	0	1	FALSE	TRUE	FALSE	15f9ec99-483c-4d13-8e85-e5d792f45c8d	153	PotentialTransSplicing	-
SGNex_MCF7_ONT_all.fastq	ATXN7L1:FAM185A	chr7	105875812	-	chr7	102787335	+	3088.48	0	1	TRUE	TRUE	TRUE	3386eb4f-319b-4808-ba6b-a3b411fcb597	172	PotentialTransSplicing	-
SGNex_HepG2_ONT_all.fastq	RP11-166B2.8:ABAT	chr16	11852087	+	chr16	8757757	+	3094.32	0	1	FALSE	TRUE	TRUE	5c7bb540-a2ae-4319-8327-37ed73e8f504	1549	PotentialTransSplicing	-
SGNex_Hct116_ONT_all.fastq	UPP1:SNHG15	chr7	48094827	+	chr7	44983322	-	3111.51	0	1	FALSE	TRUE	TRUE	15089848-7664-4f52-b056-ab6ecc18b643	345	PotentialTransSplicing	-
SGNex_A549_ONT_all.fastq	DPY19L4:LAPTM4B	chr8	94739790	+	chr8	97851397	+	3111.61	0	1	FALSE	TRUE	FALSE	a5091b4b-826a-47e9-aa66-29672ce519f4	773	PotentialTransSplicing	-
SGNex_A549_ONT_all.fastq	CD109:C6orf57	chr6	73697572	+	chr6	70579414	+	3118.16	0	1	TRUE	TRUE	TRUE	c3246780-6195-4bf8-b3f5-924a84d72d9f	370	PotentialTransSplicing	-
SGNex_HepG2_ONT_all.fastq	PRKAB2:MRPS21	chr1	147171989	-	chr1	150308048	+	3136.06	0	1	FALSE	TRUE	TRUE	dafd3a91-ec29-4c62-93c9-34459678cc2b	412	PotentialTransSplicing	-
SGNex_A549_ONT_all.fastq	PLEKHA8:BBS9	chr7	30028802	+	chr7	33177478	+	3148.68	0	1	TRUE	TRUE	FALSE	3e6f0e88-9c87-4e4b-8e19-55908500cdb7	265	PotentialTransSplicing	-
SGNex_HepG2_ONT_all.fastq	C16orf52:LCMT1	chr16	22008407	+	chr16	25164598	+	3156.19	0	1	FALSE	TRUE	FALSE	11d3d188-98e7-44b4-8f5c-84898e64a67c	739	PotentialTransSplicing	-
SGNex_MCF7_ONT_all.fastq	ESRP1:LAPTM4B	chr8	94678371	+	chr8	97851397	+	3173.03	0	1	FALSE	TRUE	FALSE	074c5c74-f857-4a79-be2b-72d774119a39	1091	PotentialTransSplicing	-
SGNex_Hct116_ONT_all.fastq	BAZ2A:PRR13	chr12	56630125	-	chr12	53442695	+	3187.43	0	1	FALSE	TRUE	TRUE	96cda72d-aba8-4719-ad52-372a30f02764	187	PotentialTransSplicing	-
SGNex_A549_ONT_all.fastq	SNHG5:RNGTT	chr6	85677954	-	chr6	88904955	-	3227	0	1	FALSE	TRUE	TRUE	c76865df-a28a-485d-9209-90d6f3f60ef9	147	PotentialTransSplicing	-
SGNex_MCF7_ONT_all.fastq	PTPRK:HDDC2	chr6	128520259	-	chr6	125292909	-	3227.35	0	1	FALSE	TRUE	FALSE	0490284e-5ff7-4972-8afa-1f733df68780	358	PotentialTransSplicing	-
SGNex_HepG2_ONT_all.fastq	DENND5B:CCDC91	chr12	31590706	-	chr12	28362438	+	3228.27	0	1	FALSE	TRUE	TRUE	67d50219-a8c5-4907-9420-e0d8fc96c3ea	399	PotentialTransSplicing	-
SGNex_A549_ONT_all.fastq	TXLNG:MAP7D2	chrX	16786589	+	chrX	20064805	-	3278.21	0	1	FALSE	TRUE	TRUE	571aba19-64cf-499f-9f3a-05ca6f413ad5	205	PotentialTransSplicing	-
SGNex_Hct116_ONT_all.fastq	ZBTB20:PVRL3	chr3	114500352	-	chr3	111192351	+	3308	0	1	FALSE	TRUE	TRUE	9775c0e5-a744-46b1-96e4-f1fa02a78cf5	244	PotentialTransSplicing	-
SGNex_Hct116_ONT_all.fastq	OPA3:NUCB1	chr19	45584623	-	chr19	48911149	+	3326.53	0	1	TRUE	TRUE	TRUE	bbfd38f1-a9a4-49bb-b431-4c950ec6abd1	967	PotentialTransSplicing	-
SGNex_A549_ONT_all.fastq	FTX:ATRX	chrX	74293352	-	chrX	77636056	-	3342.7	0	1	FALSE	TRUE	TRUE	d1136882-7014-412a-86ed-a2b8cad54aae	1221	PotentialTransSplicing	-
SGNex_Hct116_ONT_all.fastq	AC008060.8:ESYT2	chr7	155451167	-	chr7	158799072	-	3347.9	0	1	FALSE	TRUE	TRUE	90909d26-5103-4969-829a-2c159887c415	2991	PotentialTransSplicing	-
SGNex_HepG2_ONT_all.fastq	SOX5:FGFR1OP2	chr12	23604387	-	chr12	26963342	+	3358.95	0	1	TRUE	TRUE	TRUE	868148a3-1ce4-4a1f-8980-d54ffa6a50bf	1121	PotentialTransSplicing	-
SGNex_HepG2_ONT_all.fastq	XRN2:SNX5	chr20	21344208	+	chr20	17949103	-	3395.11	0	1	TRUE	TRUE	TRUE	142e15f3-bb43-4ec0-86e7-b41d87107a15	1491	PotentialTransSplicing	-
SGNex_Hct116_ONT_all.fastq	SPRED1:MGA	chr15	38253217	+	chr15	41696075	+	3442.86	0	1	TRUE	TRUE	FALSE	bffb2b22-bae2-490c-84b3-dff9875526f7	2317	PotentialTransSplicing	-
SGNex_Hct116_ONT_all.fastq	TXNRD1:PRDM4	chr12	104289040	+	chr12	107734522	-	3445.48	0	1	FALSE	TRUE	TRUE	34834a27-a7f8-4c48-9b74-7eb7b04ec738	1694	PotentialTransSplicing	-
SGNex_MCF7_ONT_all.fastq	COBLL1:PSMD14	chr2	164841156	-	chr2	161385464	+	3455.7	0	1	FALSE	TRUE	TRUE	da6124cc-c5be-4fe9-a445-d72f1703d4e3	162	PotentialTransSplicing	-
SGNex_Hct116_ONT_all.fastq	PEPD:URI1	chr19	33462995	-	chr19	29985223	+	3477.78	0	1	FALSE	TRUE	TRUE	2ea97aed-a42f-4d78-a5d0-4d414e2d4778	659	PotentialTransSplicing	Yes
SGNex_HepG2_ONT_all.fastq	EML4:HNRNPLL	chr2	42169636	+	chr2	38591648	-	3577.99	0	1	FALSE	TRUE	TRUE	1fdca116-5b01-47ca-a292-1bf3381d41a6	333	PotentialTransSplicing	-
SGNex_K562_ONT_all.fastq	TTN-AS1:CHN1	chr2	178531578	+	chr2	174952202	-	3579.38	0	1	FALSE	TRUE	TRUE	fc87957e-e76a-48b3-8905-23efb91b81d2	2094	PotentialTransSplicing	-
SGNex_MCF7_ONT_all.fastq	BCAS4:ZMYND8	chr20	50795173	+	chr20	47212725	-	3582.45	0	1	FALSE	TRUE	TRUE	5a472a78-48f5-47ad-851a-76f52295af71	232	PotentialTransSplicing	Yes
SGNex_A549_ONT_all.fastq	TRIT1:THRAP3	chr1	39883318	-	chr1	36282533	+	3600.79	0	1	TRUE	TRUE	TRUE	644bfcf3-8646-4f39-882f-9666ceadc698	287	PotentialTransSplicing	-
SGNex_HepG2_ONT_all.fastq	SPCS2:NARS2	chr11	74949399	+	chr11	78559619	-	3610.22	0	1	TRUE	TRUE	TRUE	dcc4162e-c581-4013-807d-ed132310ca55	124	PotentialTransSplicing	-
SGNex_A549_ONT_all.fastq	PDS5B:SPG20	chr13	32659280	+	chr13	36304632	-	3645.35	0	1	FALSE	TRUE	TRUE	194faea1-42d4-4e2f-8502-243d2305ceba	1094	PotentialTransSplicing	-
SGNex_Hct116_ONT_all.fastq	ATP2C1:CEP63	chr3	130894775	+	chr3	134561377	+	3666.6	0	1	TRUE	TRUE	FALSE	688f3151-6eb3-490e-a188-d4b14966f0eb	376	PotentialTransSplicing	-
SGNex_HepG2_ONT_all.fastq	MKL2:ATF7IP2	chr16	14140760	+	chr16	10472110	+	3668.65	0	1	FALSE	TRUE	TRUE	ed5e019f-05e9-4e61-bd10-6864f174fe43	1711	PotentialTransSplicing	-
SGNex_HepG2_ONT_all.fastq	EIF3H:MRPL13	chr8	116726016	-	chr8	120396125	-	3670.11	0	1	FALSE	TRUE	TRUE	3c158f1a-e0a7-47ce-aabe-d59e19572eeb	295	PotentialTransSplicing	-
SGNex_HepG2_ONT_all.fastq	SNTB1:RNF139	chr8	120811273	-	chr8	124485831	+	3674.56	0	1	TRUE	TRUE	TRUE	a1613a37-3f57-4b62-9e1d-a19139bdd823	479	PotentialTransSplicing	-
SGNex_MCF7_ONT_all.fastq	RP4-813D12.3:RP4-724E16.2	chr20	57272052	+	chr20	53570272	+	3701.78	0	1	FALSE	TRUE	TRUE	cf229b4a-2221-412f-a22d-d1e19e337e27	432	PotentialTransSplicing	-
SGNex_HepG2_ONT_all.fastq	DCDC2:E2F3	chr6	24278049	-	chr6	20490168	+	3787.88	0	1	TRUE	TRUE	TRUE	07fc0689-8224-4095-8b53-d441ae688a45	564	PotentialTransSplicing	-
SGNex_Hct116_ONT_all.fastq	DDX46:HSPA9	chr5	134770999	+	chr5	138561789	-	3790.79	0	1	TRUE	TRUE	TRUE	0139d981-ea96-4b35-893f-1e5d2333322d	1866	PotentialTransSplicing	-
SGNex_A549_ONT_all.fastq	UBR5:STK3	chr8	102412173	-	chr8	98596169	-	3816.02	0	1	FALSE	TRUE	FALSE	7d611d8f-8cf1-4664-8ea0-83f938f3a0d9	477	PotentialTransSplicing	-
SGNex_Hct116_ONT_all.fastq	ZNF277:PNPLA8	chr7	112330216	+	chr7	108479379	-	3850.84	0	1	TRUE	TRUE	TRUE	a8421ff7-af62-495a-890f-eaf56bfd846c	789	PotentialTransSplicing	-
SGNex_MCF7_ONT_all.fastq	RNF38:NDUFB6	chr9	36424613	-	chr9	32558954	-	3865.66	0	1	FALSE	TRUE	FALSE	b3998f98-435e-416b-9c46-3d73a87b9dc8	290	PotentialTransSplicing	-
SGNex_Hct116_ONT_all.fastq	UHRF1BP1L:HSP90B1	chr12	100072672	-	chr12	103938340	+	3865.67	0	1	FALSE	TRUE	TRUE	3cc30532-0ed0-41ca-a268-bc3856a0d5b5	156	PotentialTransSplicing	-
SGNex_MCF7_ONT_all.fastq	STK17A:RALA	chr7	43583449	+	chr7	39696685	+	3886.76	0	1	TRUE	TRUE	TRUE	75f2369e-aa39-4367-aa80-7840a9a08df4	328	PotentialTransSplicing	-
SGNex_Hct116_ONT_all.fastq	NSUN3:MINA	chr3	94063138	+	chr3	97959179	-	3896.04	0	1	TRUE	TRUE	TRUE	1b64b278-dcef-4f73-ab65-cbe29611bdc0	140	PotentialTransSplicing	-
SGNex_Hct116_ONT_all.fastq	ACTR3B:EZH2	chr7	152759926	+	chr7	148847305	-	3912.62	0	1	FALSE	TRUE	TRUE	87f99f89-0a71-490b-a975-9c8718bac811	2219	PotentialTransSplicing	-
SGNex_HepG2_ONT_all.fastq	SETD3:GLRX5	chr14	99458279	-	chr14	95543947	+	3914.33	0	1	FALSE	TRUE	TRUE	c665f286-10bd-4c40-9735-78efc9a580cd	797	PotentialTransSplicing	-
SGNex_MCF7_ONT_all.fastq	SETD3:GLRX5	chr14	99458279	-	chr14	95543947	+	3914.34	0	1	FALSE	TRUE	TRUE	7a0eab0a-b37f-42df-960c-aede4e190dae	902	PotentialTransSplicing	-
SGNex_Hct116_ONT_all.fastq	LINC-PINT:CALD1	chr7	130945720	-	chr7	134928754	+	3983.03	0	1	FALSE	TRUE	TRUE	493492af-b483-4996-9328-f93d9c369205	315	PotentialTransSplicing	-
SGNex_Hct116_ONT_all.fastq	UBE3D:PHIP	chr6	83054148	-	chr6	79060818	-	3993.33	0	1	FALSE	TRUE	FALSE	a2fe5c07-55e4-4a70-87a3-055a3821389c	775	PotentialTransSplicing	-
SGNex_K562_ONT_all.fastq	RP11-120D5.1:HDHD1	chrX	11055936	-	chrX	7050472	-	4005.47	0	1	FALSE	TRUE	FALSE	2976c0fe-a51a-4bd6-95d0-ce33c1f52fe9	513	PotentialTransSplicing	-
SGNex_Hct116_ONT_all.fastq	PPP3CA:PPA2	chr4	101346739	-	chr4	105399164	-	4052.42	0	1	TRUE	TRUE	TRUE	3c86c24d-4a76-40ab-9909-66b679a4fc68	755	PotentialTransSplicing	-
SGNex_HepG2_ONT_all.fastq	TBC1D14:ADD1	chr4	6967424	+	chr4	2904764	+	4062.66	0	1	TRUE	TRUE	TRUE	77b3a941-8f89-47d3-a0e4-5598011c1871	862	PotentialTransSplicing	-
SGNex_Hct116_ONT_all.fastq	HS2ST1:ZNF644	chr1	86915160	+	chr1	90982370	-	4067.21	0	1	FALSE	TRUE	TRUE	1a01cd5c-f851-414a-b5d7-19e41ca793da	1027	PotentialTransSplicing	-
SGNex_K562_ONT_all.fastq	ARHGAP6:HDHD1	chrX	11254548	-	chrX	7105838	-	4148.71	0	1	TRUE	TRUE	FALSE	7a88a217-254c-4642-93cb-0250e95a03fe	740	PotentialTransSplicing	-
SGNex_Hct116_ONT_all.fastq	ANKRD28:VGLL4	chr3	15859377	-	chr3	11602022	-	4257.36	0	1	FALSE	TRUE	FALSE	10620611-ad78-4995-84dc-d4bcb2bf3e4a	339	PotentialTransSplicing	-
SGNex_Hct116_ONT_all.fastq	SPRED2:PEX13	chr2	65316734	-	chr2	61031419	+	4285.31	0	1	FALSE	TRUE	TRUE	2b1bc47e-4d67-4415-b4e2-76b60c6c02db	1237	PotentialTransSplicing	-
SGNex_A549_ONT_all.fastq	OPN3:SMYD3	chr1	241639882	-	chr1	245929937	-	4290.05	0	1	FALSE	TRUE	TRUE	da53bec3-8f83-4e95-9463-761f8f551d4b	440	PotentialTransSplicing	-
SGNex_Hct116_ONT_all.fastq	DDX50:DNAJC9	chr10	68901471	+	chr10	73243929	-	4342.46	0	1	TRUE	TRUE	TRUE	4d9c0415-fc86-4cf1-b5f3-5d6d7627fbc4	815	PotentialTransSplicing	-
SGNex_MCF7_ONT_all.fastq	PDK3:EIF1AX	chrX	24494883	+	chrX	20128311	-	4366.57	0	1	FALSE	TRUE	TRUE	c4566e7b-69d4-4dd4-8175-eb4fd11f6651	325	PotentialTransSplicing	-
SGNex_Hct116_ONT_all.fastq	KLHL8:SEC31A	chr4	87220418	-	chr4	82829058	-	4391.36	0	1	FALSE	TRUE	FALSE	ee20bf7e-ac01-4ec9-af45-e7d3d45f8737	152	PotentialTransSplicing	-
SGNex_Hct116_ONT_all.fastq	TASP1:SNX5	chr20	13528433	-	chr20	17943195	-	4414.76	0	1	TRUE	TRUE	TRUE	ef637070-e6c4-4fa0-87ff-377bee7adfa8	983	PotentialTransSplicing	-
SGNex_Hct116_ONT_all.fastq	ZADH2:CTDP1	chr18	75208850	-	chr18	79695225	+	4486.38	0	1	TRUE	TRUE	TRUE	91477f88-29da-43b8-89be-ea4b3a650a78	3183	PotentialTransSplicing	-
SGNex_K562_ONT_all.fastq	PGS1:TBCD	chr17	78399537	+	chr17	82937271	+	4537.74	0	1	TRUE	TRUE	FALSE	2f9a6933-a339-4bc4-83b2-4e624c6e679b	706	PotentialTransSplicing	-
SGNex_HepG2_ONT_all.fastq	RLF:PSMB2	chr1	40161636	+	chr1	35609408	-	4552.23	0	1	TRUE	TRUE	TRUE	d8a7d7dc-9b53-4306-8e7b-03bdb21a566b	231	PotentialTransSplicing	-
SGNex_Hct116_ONT_all.fastq	ZCCHC4:PACRGL	chr4	25333988	+	chr4	20727285	+	4606.7	0	1	FALSE	TRUE	TRUE	ab868f2e-f303-44a9-8579-b85487ec3a6c	771	PotentialTransSplicing	-
SGNex_A549_ONT_all.fastq	RNF185:RBFOX2	chr22	31160303	+	chr22	35781743	-	4621.44	0	1	FALSE	TRUE	TRUE	6c465b78-b951-4ad7-ac6f-dc22752df6e6	246	PotentialTransSplicing	-
SGNex_MCF7_ONT_all.fastq	BCAS4:LINC01441	chr20	50795173	+	chr20	55423610	-	4628.44	0	1	FALSE	TRUE	TRUE	64e2c63e-8989-4bd0-9327-c8ffe8089fa8	174	PotentialTransSplicing	-
SGNex_MCF7_ONT_all.fastq	STAM:COMMD3-BMI1	chr10	17693312	+	chr10	22326431	+	4633.12	0	1	FALSE	TRUE	FALSE	11e38e2a-ae86-43ed-b1e2-c85802970d20	2548	PotentialTransSplicing	-
SGNex_Hct116_ONT_all.fastq	C8orf58:PCM1	chr8	22602080	+	chr8	17956604	+	4645.47	0	1	FALSE	TRUE	TRUE	14cf7aef-f079-4364-ba03-31bec85eeecb	472	PotentialTransSplicing	-
SGNex_A549_ONT_all.fastq	RALGDS:EHMT1	chr9	133148963	-	chr9	137811461	+	4662.49	0	1	TRUE	TRUE	TRUE	208e2368-763c-45db-9010-365f28e72cff	348	PotentialTransSplicing	-
SGNex_Hct116_ONT_all.fastq	SIRT5:DEK	chr6	13584225	+	chr6	18255851	-	4671.63	0	1	FALSE	TRUE	TRUE	74aba400-e65f-475c-8191-307446ffb980	2331	PotentialTransSplicing	-
SGNex_K562_ONT_all.fastq	AIG1:SAMD5	chr6	143061066	+	chr6	147737317	+	4676.26	0	1	TRUE	TRUE	FALSE	49f0b1c9-c231-4c67-b7ca-cabcf06a66a4	280	PotentialTransSplicing	-
SGNex_A549_ONT_all.fastq	CTD-2410N18.5:CTNNA1	chr5	134225760	-	chr5	138904349	+	4678.59	0	1	TRUE	TRUE	TRUE	ace8dd26-4ca2-4a9d-a39f-451c0bb677da	2418	PotentialTransSplicing	-
SGNex_Hct116_ONT_all.fastq	GPD2:ARL5A	chr2	156557582	+	chr2	151815199	-	4742.38	0	1	TRUE	TRUE	TRUE	7f05e383-55e9-4fc9-91dd-4e57c1306e79	484	PotentialTransSplicing	-
SGNex_Hct116_ONT_all.fastq	RNF144B:RANBP9	chr6	18399699	+	chr6	13644729	-	4754.97	0	1	TRUE	TRUE	TRUE	b8a64bed-b64c-42fb-a48f-224e1a408572	2194	PotentialTransSplicing	-
SGNex_HepG2_ONT_all.fastq	ZNF627:EPS15L1	chr19	11597630	+	chr19	16355851	-	4758.22	0	1	TRUE	TRUE	TRUE	f059163b-7da7-456f-b8f1-a569f7b954e6	132	PotentialTransSplicing	-
SGNex_Hct116_ONT_all.fastq	EHD1:CCND1	chr11	64874421	-	chr11	69647994	+	4773.57	0	1	TRUE	TRUE	TRUE	4651ab4f-cce7-4dc4-b070-2b0bac3a2431	630	PotentialTransSplicing	-
SGNex_MCF7_ONT_all.fastq	PRCC:RP11-5K23.5	chr1	156768239	+	chr1	161556577	-	4788.34	0	1	FALSE	TRUE	TRUE	d3c49e1b-47ed-42d7-a72f-2904776ecc3e	628	PotentialTransSplicing	-
SGNex_A549_ONT_all.fastq	TAF7:LARS	chr5	141320518	-	chr5	146122587	-	4802.07	0	1	FALSE	TRUE	TRUE	049a1426-6049-4026-bab7-b306db8ba404	298	PotentialTransSplicing	-
SGNex_MCF7_ONT_all.fastq	UBE2D1:NRBF2	chr10	58335225	+	chr10	63146209	+	4810.99	0	1	TRUE	TRUE	FALSE	56cc92e5-f93b-4326-8dd9-a0e6ea9230df	1662	PotentialTransSplicing	-
SGNex_A549_ONT_all.fastq	OPN3:MTR	chr1	241639882	-	chr1	236803428	+	4836.45	0	1	TRUE	TRUE	TRUE	e03ed0ae-d7b1-4ece-8c41-cb462dabf885	1817	PotentialTransSplicing	-
SGNex_A549_ONT_all.fastq	SCAMP1:BTF3	chr5	78388914	+	chr5	73502488	+	4886.42	0	1	TRUE	TRUE	TRUE	933be81e-7c6e-40e3-bde2-c70ad2840e27	162	PotentialTransSplicing	-
SGNex_A549_ONT_all.fastq	TMEM222:EIF3I	chr1	27322391	+	chr1	32230927	+	4908.54	0	1	TRUE	TRUE	FALSE	b77b43fe-f9b3-49f5-9063-447fbde71486	207	PotentialTransSplicing	-
SGNex_Hct116_ONT_all.fastq	RLF:SFPQ	chr1	40161636	+	chr1	35178036	-	4983.6	0	1	TRUE	TRUE	TRUE	3ae26fb3-9d4e-4734-8c38-211741f2b728	292	PotentialTransSplicing	Yes
SGNex_HepG2_ONT_all.fastq	EML4:RP11-761B3.1	chr2	42169636	+	chr2	47170764	-	5001.13	0	1	FALSE	TRUE	TRUE	58911897-b78c-421c-ae2c-3456a9d87cc0	245	PotentialTransSplicing	-
SGNex_K562_ONT_all.fastq	EZH2:TCAF1	chr7	148884164	-	chr7	143876622	-	5007.56	0	1	FALSE	TRUE	FALSE	0d0dfb23-0b3e-4821-89e8-306bcc6bbf6d	226	PotentialTransSplicing	-
SGNex_HepG2_ONT_all.fastq	VDAC2:PPA1	chr10	75214070	+	chr10	70204915	-	5009.16	0	1	TRUE	TRUE	TRUE	aa3b82cd-e88f-4616-a92b-331c9326a7ba	343	PotentialTransSplicing	-
SGNex_Hct116_ONT_all.fastq	DNMT1:NOTCH3	chr19	10159658	-	chr19	15192519	-	5032.85	0	1	TRUE	TRUE	TRUE	4f764497-0a6a-4707-86fd-179fbff5651c	2780	PotentialTransSplicing	-
SGNex_K562_ONT_all.fastq	CCNG1:RARS	chr5	163437804	+	chr5	168488602	+	5050.8	0	1	FALSE	TRUE	FALSE	0e3b5c5e-a7b6-423e-9a53-f08461bd40f5	2104	PotentialTransSplicing	-
SGNex_A549_ONT_all.fastq	INTS1:ZDHHC4	chr7	1502901	-	chr7	6581607	+	5078.7	0	1	FALSE	TRUE	TRUE	7fe17c8b-75c7-425c-ba59-4693ed3bb10c	581	PotentialTransSplicing	-
SGNex_K562_ONT_all.fastq	PPP1R12C:ATF5	chr19	55098784	-	chr19	49930732	+	5168.05	0	1	TRUE	TRUE	TRUE	db6e8675-4221-4021-b2e7-9931db2cbcd4	1821	PotentialTransSplicing	-
SGNex_Hct116_ONT_all.fastq	HADH:UBE2D3	chr4	107990064	+	chr4	102809855	-	5180.21	0	1	TRUE	TRUE	TRUE	44c5e902-6a84-4d0b-97e0-274a2de56d0a	182	PotentialTransSplicing	-
SGNex_HepG2_ONT_all.fastq	PUM2:DTNB	chr2	20350597	-	chr2	25531597	-	5181	0	1	FALSE	TRUE	TRUE	28ca3f65-88b9-4c33-9447-62078cf0c58a	116	PotentialTransSplicing	-
SGNex_A549_ONT_all.fastq	STX7:ECHDC1	chr6	132503446	-	chr6	127314896	-	5188.55	0	1	FALSE	TRUE	FALSE	86b38e89-1a89-42e1-b614-98e6149ebe86	429	PotentialTransSplicing	-
SGNex_Hct116_ONT_all.fastq	MTCL1:TGIF1	chr18	8720496	+	chr18	3456354	+	5264.14	0	1	TRUE	TRUE	TRUE	711bd328-bf54-4861-ad7c-e038a3431a55	782	PotentialTransSplicing	-
SGNex_K562_ONT_all.fastq	FOCAD:PSIP1	chr9	20740340	+	chr9	15474237	-	5266.1	0	1	TRUE	TRUE	TRUE	3559c53e-06b3-485a-be29-c799c3f40157	303	PotentialTransSplicing	Yes
SGNex_Hct116_ONT_all.fastq	ASPH:SNHG6	chr8	61651050	-	chr8	66922114	-	5271.06	0	1	FALSE	TRUE	TRUE	246da033-50dd-4947-89de-a4c06762a1bf	260	PotentialTransSplicing	-
SGNex_MCF7_ONT_all.fastq	PTPLB:ACAD9	chr3	123567762	-	chr3	128893555	+	5325.79	0	1	FALSE	TRUE	TRUE	abd8e32c-c1c2-46da-b6ab-8b80f4a73e90	2151	PotentialTransSplicing	-
SGNex_A549_ONT_all.fastq	SCARB2:GRSF1	chr4	76213427	-	chr4	70836314	-	5377.12	0	1	TRUE	TRUE	FALSE	0010f39e-04fd-4bf5-b477-c3bd86aa5107	1431	PotentialTransSplicing	-
SGNex_Hct116_ONT_all.fastq	SAFB:SMARCA4	chr19	5654456	+	chr19	11041307	+	5386.85	0	1	TRUE	TRUE	FALSE	a8d67368-c239-4b27-8d93-cc20d349e235	2018	PotentialTransSplicing	-
SGNex_A549_ONT_all.fastq	SLC38A6:KTN1	chr14	61030523	+	chr14	55612019	+	5418.49	0	1	FALSE	TRUE	TRUE	611aa399-a59e-4afb-b504-d126884734a1	543	PotentialTransSplicing	-
SGNex_A549_ONT_all.fastq	OS9:KRT7	chr12	57694926	+	chr12	52241472	+	5453.45	0	1	TRUE	TRUE	TRUE	4c769704-2f49-4e36-8228-047ea77cbb56	433	PotentialTransSplicing	-
SGNex_MCF7_ONT_all.fastq	RP5-823G15.5:SLMO2	chr20	53504109	-	chr20	59036573	-	5532.46	0	1	FALSE	TRUE	TRUE	cd7ed93c-a2c2-4261-ac14-b911cd415fef	531	PotentialTransSplicing	-
SGNex_HepG2_ONT_all.fastq	ARHGAP10:MND1	chr4	147847222	+	chr4	153394262	+	5547.04	0	1	TRUE	TRUE	FALSE	c9621a00-d9ea-4340-a9e9-f32f94414528	836	PotentialTransSplicing	-
SGNex_Hct116_ONT_all.fastq	RAB3GAP2:CENPF	chr1	220232799	-	chr1	214663591	+	5569.21	0	1	TRUE	TRUE	TRUE	00f0776a-6db5-44cb-8846-30d0a8545d23	578	PotentialTransSplicing	-
SGNex_A549_ONT_all.fastq	HIF1A:MPP5	chr14	61695839	+	chr14	67269701	+	5573.87	0	1	FALSE	TRUE	FALSE	93e891f9-7ea0-4780-9ea3-db002c4ea378	1609	PotentialTransSplicing	-
SGNex_Hct116_ONT_all.fastq	ERRFI1:RER1	chr1	8026158	-	chr1	2395784	+	5630.38	0	1	FALSE	TRUE	TRUE	feef0b21-5fc5-4c26-b51a-2bf9af65936b	214	PotentialTransSplicing	-
SGNex_HepG2_ONT_all.fastq	ASH1L:FCER1G	chr1	155562153	-	chr1	161218241	+	5656.1	0	1	FALSE	TRUE	TRUE	97b3a61a-2259-46d2-b77b-1548dcf94a45	500	PotentialTransSplicing	-
SGNex_A549_ONT_all.fastq	IKBKB:MCM4	chr8	42316904	+	chr8	47974734	+	5657.83	0	1	TRUE	TRUE	FALSE	9cb64eb4-a9c5-4d5f-9f73-439607a54384	615	PotentialTransSplicing	-
SGNex_A549_ONT_all.fastq	DNAJC12:USP54	chr10	67837934	-	chr10	73575675	-	5737.74	0	1	TRUE	TRUE	TRUE	c98524e7-a83f-429b-b96f-e604ae154600	315	PotentialTransSplicing	-
SGNex_MCF7_ONT_all.fastq	PLOD1:RPL22	chr1	11952735	+	chr1	6186816	-	5765.92	0	1	FALSE	TRUE	TRUE	dc3586c9-8206-4fbf-b05d-9a8e76ccafad	272	PotentialTransSplicing	-
SGNex_Hct116_ONT_all.fastq	NAA15:ABCE1	chr4	139301831	+	chr4	145123021	+	5821.19	0	1	TRUE	TRUE	FALSE	fed33abc-56e5-44d4-99f4-d20e0ca1debf	374	PotentialTransSplicing	-
SGNex_Hct116_ONT_all.fastq	MYO1C:RP11-542C16.2	chr17	1479431	-	chr17	7316327	-	5836.9	0	1	FALSE	TRUE	TRUE	bb451154-a895-4e25-b888-4177055f9d0a	735	PotentialTransSplicing	-
SGNex_HepG2_ONT_all.fastq	PIK3C3:SMAD2	chr18	41990554	+	chr18	47841950	-	5851.4	0	1	FALSE	TRUE	TRUE	dcf9d925-c305-4a69-b3b1-73daa9427324	945	PotentialTransSplicing	-
SGNex_Hct116_ONT_all.fastq	RBM17:UPF2	chr10	6089193	+	chr10	11959356	-	5870.16	0	1	TRUE	TRUE	TRUE	83759c8d-de4a-4415-b9bf-0e71b76b970f	934	PotentialTransSplicing	-
SGNex_Hct116_ONT_all.fastq	CFD:TRIP10	chr19	861005	+	chr19	6746452	+	5885.45	0	1	TRUE	TRUE	FALSE	e020f9b3-85af-4f5d-b33b-3080f4a64aaf	291	PotentialTransSplicing	-
SGNex_HepG2_ONT_all.fastq	FIGN:ACVR1	chr2	163734903	-	chr2	157818559	-	5916.35	0	1	FALSE	TRUE	FALSE	704884ab-159f-4191-82c2-b04726a50660	328	PotentialTransSplicing	-
SGNex_Hct116_ONT_all.fastq	RBM38:COL20A1	chr20	57392777	+	chr20	63330720	+	5937.95	0	1	FALSE	TRUE	FALSE	514ddd5d-69a3-43d8-8a0e-95d1bf9c4b10	286	PotentialTransSplicing	-
SGNex_Hct116_ONT_all.fastq	GCSH:ZNRF1	chr16	81084463	-	chr16	75104784	+	5979.68	0	1	TRUE	TRUE	TRUE	ae6aac5a-bf0f-46f9-b6f8-ddc79588b7ca	531	PotentialTransSplicing	-
SGNex_A549_ONT_all.fastq	FBXO7:TFIP11	chr22	32487828	+	chr22	26496316	-	5991.52	0	1	FALSE	TRUE	TRUE	e68258cc-6575-4186-9fa0-8cc6e71a257d	550	PotentialTransSplicing	-
SGNex_K562_ONT_all.fastq	ALDH1A2:FAM96A	chr15	58013858	-	chr15	64073028	-	6059.17	0	1	FALSE	TRUE	TRUE	3f6d795e-7fb1-4058-8bfa-ee1a6a3dd056	560	PotentialTransSplicing	-
SGNex_A549_ONT_all.fastq	KIAA1598:PDCD4	chr10	117005022	-	chr10	110881233	+	6123.79	0	1	TRUE	TRUE	TRUE	b4218259-2f26-45c3-8f49-cbbfa3716d12	146	PotentialTransSplicing	-
SGNex_Hct116_ONT_all.fastq	RASAL2:METTL13	chr1	178094694	+	chr1	171792017	+	6302.67	0	1	TRUE	TRUE	TRUE	cef648aa-f29d-4238-b877-415974ff858d	283	PotentialTransSplicing	-
SGNex_A549_ONT_all.fastq	LYPLAL1:NSL1	chr1	219179246	+	chr1	212739601	-	6439.64	0	1	TRUE	TRUE	TRUE	c8250cfe-1542-473b-b228-245a4550163c	1043	PotentialTransSplicing	-
SGNex_Hct116_ONT_all.fastq	C7orf50:RPA3	chr7	1137315	-	chr7	7637972	-	6500.65	0	1	FALSE	TRUE	TRUE	0525b583-9572-41eb-a71d-ce728bcbfe9c	222	PotentialTransSplicing	-
SGNex_Hct116_ONT_all.fastq	PDHA1:PRPS2	chrX	19344094	+	chrX	12799207	+	6544.89	0	1	FALSE	TRUE	TRUE	7a3175fb-c888-451c-8fca-6775ea3daecb	230	PotentialTransSplicing	-
SGNex_MCF7_ONT_all.fastq	RAB21:RP11-38F22.1	chr12	71774022	+	chr12	78327376	-	6553.35	0	1	FALSE	TRUE	TRUE	ba00dcba-f254-4bed-94e9-037983c6b61e	750	PotentialTransSplicing	-
SGNex_MCF7_ONT_all.fastq	MATR3:KIF3A	chr5	139278408	+	chr5	132703619	-	6574.78	0	1	FALSE	TRUE	TRUE	ef7130d1-5022-4656-8780-a8ce7dab344a	600	PotentialTransSplicing	-
SGNex_Hct116_ONT_all.fastq	THOC2:SLC25A14	chrX	123665642	-	chrX	130358640	+	6693	0	1	TRUE	TRUE	TRUE	e4525f46-6eb7-4277-9d07-bfdcc7445c47	944	PotentialTransSplicing	-
SGNex_Hct116_ONT_all.fastq	NT5C2:XPNPEP1	chr10	103174858	-	chr10	109915099	-	6740.23	0	1	TRUE	TRUE	TRUE	94f33110-8328-4610-9c94-c8cc1f4a1347	1661	PotentialTransSplicing	-
SGNex_HepG2_ONT_all.fastq	NCKAP1:PMS1	chr2	183037992	-	chr2	189805652	+	6767.66	0	1	TRUE	TRUE	TRUE	213c018a-cdbc-4a59-b79c-170e243a9bdd	2635	PotentialTransSplicing	-
SGNex_A549_ONT_all.fastq	ZCCHC11:FGGY	chr1	52525563	-	chr1	59321536	+	6795.97	0	1	FALSE	TRUE	TRUE	19b9f97c-9b81-4583-9584-fd954a40568a	917	PotentialTransSplicing	-
SGNex_K562_ONT_all.fastq	SCP2:RP4-533D7.5	chr1	53047937	+	chr1	46138867	+	6909.06	0	1	FALSE	TRUE	TRUE	29e0b09b-dff3-4602-aba5-efd390870690	575	PotentialTransSplicing	-
SGNex_HepG2_ONT_all.fastq	HIVEP2:LATS1	chr6	142759772	-	chr6	149702266	-	6942.48	0	1	TRUE	TRUE	TRUE	da36f833-ca85-4418-8062-b31d749a93a6	1478	PotentialTransSplicing	-
SGNex_HepG2_ONT_all.fastq	USO1:SEC31A	chr4	75724885	+	chr4	82829058	-	7104.18	0	1	FALSE	TRUE	TRUE	84ba3824-2e52-46b9-a988-ab258cba2e94	204	PotentialTransSplicing	-
SGNex_A549_ONT_all.fastq	HSD17B12:C11orf74	chr11	43754121	+	chr11	36633284	+	7120.84	0	1	TRUE	TRUE	TRUE	e996fb3a-97e7-47a8-a367-bf7e40c39690	711	PotentialTransSplicing	-
SGNex_K562_ONT_all.fastq	MARCH3:CTD-2410N18.5	chr5	127030350	-	chr5	134174022	-	7143.67	0	1	FALSE	TRUE	TRUE	3abb12e8-e9c0-4112-9d58-4000a90eee57	805	PotentialTransSplicing	-
SGNex_A549_ONT_all.fastq	FMN2:PCNXL2	chr1	240211235	+	chr1	233065661	-	7145.57	0	1	FALSE	TRUE	TRUE	f1ea514a-9ac4-40e2-991a-2852fe64c82e	433	PotentialTransSplicing	-
SGNex_MCF7_ONT_all.fastq	ALCAM:ATG3	chr3	105367481	+	chr3	112538180	-	7170.7	0	1	TRUE	TRUE	TRUE	f16b7642-53b2-4a0e-bb6b-14a2cf505980	653	PotentialTransSplicing	-
SGNex_HepG2_ONT_all.fastq	SAP130:RAB3GAP1	chr2	127996350	-	chr2	135175327	+	7178.98	0	1	FALSE	TRUE	TRUE	b59a65c9-98db-43da-b169-b5e3bb095f11	733	PotentialTransSplicing	-
SGNex_Hct116_ONT_all.fastq	AP3S1:PPIC	chr5	115842106	+	chr5	123029418	-	7187.31	0	1	TRUE	TRUE	TRUE	bd0a1b01-b181-4a53-bfa3-4fe9a777a9ae	213	PotentialTransSplicing	-
SGNex_A549_ONT_all.fastq	MRPS6:BACE2	chr21	34073745	+	chr21	41275371	+	7201.63	0	1	FALSE	TRUE	FALSE	500bd6ec-5428-45ed-aec4-382f6ce93b20	249	PotentialTransSplicing	-
SGNex_A549_ONT_all.fastq	HPS3:ATP1B3	chr3	149129940	+	chr3	141903620	+	7226.31	0	1	TRUE	TRUE	TRUE	38ba40e0-93c6-4520-a2ba-80e67d22f1ce	256	PotentialTransSplicing	-
SGNex_A549_ONT_all.fastq	FBXO36:FARSB	chr2	229922609	+	chr2	222600083	-	7322.52	0	1	FALSE	TRUE	TRUE	d1b666c1-85a0-4020-ade1-a2f4318efc4e	188	PotentialTransSplicing	-
SGNex_HepG2_ONT_all.fastq	NUBPL:NEDD8-MDP1	chr14	31565048	+	chr14	24217223	-	7347.82	0	1	FALSE	TRUE	TRUE	2303aa54-5124-47ed-bd55-7b34e622bd06	367	PotentialTransSplicing	-
SGNex_Hct116_ONT_all.fastq	GGA2:ABCC1	chr16	23488606	-	chr16	16136478	+	7352.13	0	1	TRUE	TRUE	TRUE	1556fcdf-9f98-4e03-addf-577dfc402393	2266	PotentialTransSplicing	-
SGNex_MCF7_ONT_all.fastq	RAPGEF1:PSMB7	chr9	131739770	-	chr9	124356915	-	7382.86	0	1	FALSE	TRUE	FALSE	eee45dab-5487-47a0-b639-ef00d26c4dc5	451	PotentialTransSplicing	-
SGNex_A549_ONT_all.fastq	IGFBP4:MRPL10	chr17	40444084	+	chr17	47828670	-	7384.59	0	1	TRUE	TRUE	TRUE	f00e60db-85c5-48d6-8124-f27a8357b358	444	PotentialTransSplicing	-
SGNex_HepG2_ONT_all.fastq	RPS16:AP2S1	chr19	39435607	-	chr19	46846142	-	7410.53	0	1	TRUE	TRUE	TRUE	44d34784-ced0-432f-99f7-f89d38e84e55	757	PotentialTransSplicing	-
SGNex_MCF7_ONT_all.fastq	ARHGEF3:BSN	chr3	57076746	-	chr3	49642268	+	7434.48	0	1	FALSE	TRUE	TRUE	ea1f0e71-1e3a-4fbe-9b2e-2e07e871ea07	307	PotentialTransSplicing	-
SGNex_A549_ONT_all.fastq	ERBB2IP:BTF3	chr5	66023364	+	chr5	73502488	+	7479.14	0	1	TRUE	TRUE	FALSE	ec090d9e-69c3-4941-8bac-da2e717ff315	753	PotentialTransSplicing	-
SGNex_A549_ONT_all.fastq	SLX4IP:SNX5	chr20	10435453	+	chr20	17943195	-	7507.74	0	1	FALSE	TRUE	TRUE	84cc744b-02f8-41a0-95db-20df50775ad1	374	PotentialTransSplicing	-
SGNex_Hct116_ONT_all.fastq	WDR75:SSFA2	chr2	189455444	+	chr2	181929561	+	7525.88	0	1	TRUE	TRUE	TRUE	7a455ccf-a39f-48ec-bd9b-67b6a7de9e14	1051	PotentialTransSplicing	-
SGNex_Hct116_ONT_all.fastq	ZFPM2-AS1:STK3	chr8	106060381	-	chr8	98526917	-	7533.47	0	1	FALSE	TRUE	FALSE	11148d72-afeb-48df-8280-06110b5d4e63	1434	PotentialTransSplicing	-
SGNex_A549_ONT_all.fastq	RDX:FXYD6	chr11	110263960	-	chr11	117820895	-	7556.93	0	1	FALSE	TRUE	TRUE	e7c301c3-b4e5-4a42-ad0a-cf331f39ff7f	355	PotentialTransSplicing	-
SGNex_Hct116_ONT_all.fastq	ATP5I:SH3TC1	chr4	673303	-	chr4	8231976	+	7558.67	0	1	TRUE	TRUE	TRUE	4fa978b6-057c-4c3e-96d3-4e9217f6a43a	1258	PotentialTransSplicing	-
SGNex_Hct116_ONT_all.fastq	GRHL2:PDP1	chr8	101492789	+	chr8	93922016	+	7570.77	0	1	FALSE	TRUE	TRUE	6afa51e3-3235-4eb7-83ca-c66d82ae25e8	4077	PotentialTransSplicing	-
SGNex_A549_ONT_all.fastq	MTF1:NASP	chr1	37857251	-	chr1	45614096	+	7756.84	0	1	TRUE	TRUE	TRUE	46d58ddd-21f0-4204-aacb-bd2d8c5cb05b	597	PotentialTransSplicing	-
SGNex_Hct116_ONT_all.fastq	RP11-761E20.1:ATG4A	chrX	115946386	-	chrX	108126077	+	7820.31	0	1	FALSE	TRUE	TRUE	63a6d47d-734c-48c6-acb0-dc3bc7c9925e	277	PotentialTransSplicing	-
SGNex_Hct116_ONT_all.fastq	PARD3:ABI1	chr10	34696318	-	chr10	26823305	-	7873.02	0	1	TRUE	TRUE	FALSE	74f415b7-ff35-4794-92f9-8e8a4f9e7cca	499	PotentialTransSplicing	-
SGNex_MCF7_ONT_all.fastq	SVIL:DNAJC1	chr10	29657969	-	chr10	21759618	-	7898.35	0	1	FALSE	TRUE	FALSE	03a776d9-4177-4d61-8a3b-15884d28be96	491	PotentialTransSplicing	-
SGNex_Hct116_ONT_all.fastq	DPY19L1:PSMA2	chr7	35010468	-	chr7	42917835	-	7907.36	0	1	TRUE	TRUE	TRUE	f0c49b67-b3b2-413d-9eb7-c479b78c138e	399	PotentialTransSplicing	-
SGNex_Hct116_ONT_all.fastq	MFSD12:PRKCSH	chr19	3542776	-	chr19	11450646	+	7907.86	0	1	FALSE	TRUE	TRUE	464a3399-9a41-43d2-a6fa-5f8a6df14cc4	1219	PotentialTransSplicing	-
SGNex_Hct116_ONT_all.fastq	RERE:SZRD1	chr1	8422727	-	chr1	16393228	+	7970.5	0	1	FALSE	TRUE	TRUE	6fd87c63-7d76-40ff-b80e-0e2c3822cf3e	324	PotentialTransSplicing	-
SGNex_Hct116_ONT_all.fastq	RP11-315D16.2:ETFA	chr15	68229502	-	chr15	76231398	-	8001.89	0	1	FALSE	TRUE	TRUE	146302aa-8bf9-4e37-bf7b-6ec85f754ddf	585	PotentialTransSplicing	-
SGNex_HepG2_ONT_all.fastq	TMEM123:FDX1	chr11	102448812	-	chr11	110456918	+	8008.11	0	1	TRUE	TRUE	TRUE	dc4874e4-9b6d-456b-9eaa-954337021e05	359	PotentialTransSplicing	-
SGNex_Hct116_ONT_all.fastq	L2HGDH:TIMM9	chr14	50302017	-	chr14	58411971	-	8109.95	0	1	TRUE	TRUE	TRUE	16415193-20b9-4ff5-ab65-982898ef28ae	510	PotentialTransSplicing	-
SGNex_A549_ONT_all.fastq	RP11-977G19.10:XPOT	chr12	56314851	-	chr12	64430049	+	8115.2	0	1	TRUE	TRUE	TRUE	010b661a-d261-4606-8c6c-0c3f7e6754d6	521	PotentialTransSplicing	-
SGNex_A549_ONT_all.fastq	KPNA2:VMP1	chr17	68044503	+	chr17	59839768	+	8204.73	0	1	TRUE	TRUE	TRUE	4542666e-f530-42e1-96c2-16f70de5780d	851	PotentialTransSplicing	-
SGNex_K562_ONT_all.fastq	THRAP3:RPA2	chr1	36224505	+	chr1	27897121	-	8327.38	0	1	FALSE	TRUE	TRUE	d1e87cd8-1b5f-4656-bd28-5f970c7b3af9	1118	PotentialTransSplicing	-
SGNex_Hct116_ONT_all.fastq	RIPK2:POP1	chr8	89784139	+	chr8	98140078	+	8355.94	0	1	TRUE	TRUE	FALSE	38472960-c5de-4502-ab43-f7c876d97f11	3320	PotentialTransSplicing	-
SGNex_Hct116_ONT_all.fastq	PTPN1:GNAS	chr20	50510590	+	chr20	58895612	+	8385.03	0	1	FALSE	TRUE	FALSE	9c8ba858-deb7-40e0-8d34-b5ec4320de37	153	PotentialTransSplicing	-
SGNex_Hct116_ONT_all.fastq	EIF3E:EIF3H	chr8	108248613	-	chr8	116726172	-	8477.56	0	1	TRUE	TRUE	TRUE	872c0dc7-2f95-4f43-85dd-15c67bb1eff4	2213	PotentialTransSplicing	-
SGNex_HepG2_ONT_all.fastq	GALM:CALM2	chr2	38666351	+	chr2	47162662	-	8496.31	0	1	TRUE	TRUE	TRUE	226a965c-5a43-49c1-a6ea-bf8ed5f41359	335	PotentialTransSplicing	-
SGNex_Hct116_ONT_all.fastq	VMP1:NME2	chr17	59707748	+	chr17	51169937	+	8537.81	0	1	FALSE	TRUE	TRUE	0af320d6-f2cf-48df-ac8f-b84677d4559e	477	PotentialTransSplicing	-
SGNex_A549_ONT_all.fastq	USP47:PRMT3	chr11	11842224	+	chr11	20407911	+	8565.69	0	1	TRUE	TRUE	FALSE	f081a202-697b-4822-b460-230aad3a7bd2	336	PotentialTransSplicing	-
SGNex_MCF7_ONT_all.fastq	PFN2:MLF1	chr3	149970725	-	chr3	158596862	+	8626.13	0	1	TRUE	TRUE	TRUE	8e05b261-3dc4-49b0-b4ce-80dda76be085	242	PotentialTransSplicing	-
SGNex_Hct116_ONT_all.fastq	PSMD14:PRPF40A	chr2	161318873	+	chr2	152681336	-	8637.54	0	1	TRUE	TRUE	TRUE	7ce10552-9619-4e17-9a27-d9232e20ae0f	373	PotentialTransSplicing	-
SGNex_Hct116_ONT_all.fastq	MTHFD1:RBM25	chr14	64425827	+	chr14	73114286	+	8688.47	0	1	FALSE	TRUE	FALSE	8fea4535-a2bb-47bd-bab3-1a68a8373d40	1628	PotentialTransSplicing	-
SGNex_Hct116_ONT_all.fastq	RAB35:SLC15A4	chr12	120108417	-	chr12	128815070	-	8706.65	0	1	FALSE	TRUE	TRUE	9f9e0a24-30a7-430a-955d-c468ebc9b21a	315	PotentialTransSplicing	-
SGNex_MCF7_ONT_all.fastq	ATXN10:MPST	chr22	45740538	+	chr22	37029216	+	8711.32	0	1	FALSE	TRUE	TRUE	79c0bbad-c311-4eab-b69e-76cfbc9aeacd	643	PotentialTransSplicing	-
SGNex_Hct116_ONT_all.fastq	CASP7:PLEKHA1	chr10	113679349	+	chr10	122393181	+	8713.84	0	1	FALSE	TRUE	FALSE	09cf2ce8-2c88-4b28-a316-7c97af8b16bf	488	PotentialTransSplicing	-
SGNex_HepG2_ONT_all.fastq	SLC7A2:PPP2R2A	chr8	17502302	+	chr8	26338890	+	8836.59	0	1	FALSE	TRUE	FALSE	ef739f8e-d5fa-4984-ad48-4d27f759b21d	183	PotentialTransSplicing	-
SGNex_Hct116_ONT_all.fastq	CNTNAP3B:BAG1	chr9	42129010	-	chr9	33262830	-	8866.18	0	1	TRUE	TRUE	FALSE	8ed5e724-b14b-47d7-a666-3d9bc2ea2d34	865	PotentialTransSplicing	-
SGNex_Hct116_ONT_all.fastq	KRT10:SLC35B1	chr17	40818787	-	chr17	49705896	-	8887.11	0	1	FALSE	TRUE	TRUE	3233f8ac-3d3c-4129-980d-6486949d7a0a	850	PotentialTransSplicing	-
SGNex_A549_ONT_all.fastq	CDC37:SUGP1	chr19	10403378	-	chr19	19297344	-	8893.96	0	1	FALSE	TRUE	TRUE	d3d6c542-63cd-42a9-a9c2-8129f8b96401	1237	PotentialTransSplicing	-
SGNex_A549_ONT_all.fastq	ASPH:TRAM1	chr8	61680968	-	chr8	70575005	-	8894.03	0	1	TRUE	TRUE	TRUE	914f167d-50de-4bd8-bfe4-c2641276a665	225	PotentialTransSplicing	-
SGNex_MCF7_ONT_all.fastq	PIK3CB:TMCC1	chr3	138796463	-	chr3	129880559	-	8915.91	0	1	FALSE	TRUE	FALSE	63dc9c59-55f7-4d46-95f9-215c52727028	320	PotentialTransSplicing	-
SGNex_K562_ONT_all.fastq	LINC00534:VPS13B	chr8	90246270	+	chr8	99192876	+	8946.61	0	1	FALSE	TRUE	FALSE	055f8d25-8e77-4b4a-b20f-d58c08668066	410	PotentialTransSplicing	-
SGNex_Hct116_ONT_all.fastq	TMEM79:CHD1L	chr1	156283065	+	chr1	147275354	+	9007.7	0	1	FALSE	TRUE	TRUE	f71e5457-2a26-42ff-8557-60f1e222bf47	1743	PotentialTransSplicing	-
SGNex_K562_ONT_all.fastq	NDUFS7:KEAP1	chr19	1388938	+	chr19	10486818	-	9097.88	0	1	FALSE	TRUE	TRUE	a983c5c2-7d9b-4564-a28f-9acc54cb85d0	232	PotentialTransSplicing	-
SGNex_MCF7_ONT_all.fastq	VDR:TAC3	chr12	47878968	-	chr12	57016488	-	9137.51	0	1	FALSE	TRUE	TRUE	bcf5db23-4f4c-41eb-8cba-57633f8eca7d	815	PotentialTransSplicing	-
SGNex_Hct116_ONT_all.fastq	DCBLD2:CD47	chr3	98849461	-	chr3	108047292	-	9197.83	0	1	TRUE	TRUE	TRUE	acfda222-78fc-478c-b6cb-ea6265d484cf	323	PotentialTransSplicing	-
SGNex_HepG2_ONT_all.fastq	FN1:NDUFS1	chr2	215382212	-	chr2	206124276	-	9257.94	0	1	TRUE	TRUE	FALSE	2857d86d-ceb5-46e6-a0c1-0a9ef6d60b63	444	PotentialTransSplicing	-
SGNex_Hct116_ONT_all.fastq	NME2:ACLY	chr17	51168343	+	chr17	41910284	-	9258.06	0	1	TRUE	TRUE	TRUE	d72be870-a510-45cd-997d-f41a9e1be4ab	1129	PotentialTransSplicing	-
SGNex_Hct116_ONT_all.fastq	MKLN1:NDUFB2	chr7	131327997	+	chr7	140702866	+	9374.87	0	1	TRUE	TRUE	FALSE	d7040cef-2a49-4b6f-be8b-f8bb52dca97a	411	PotentialTransSplicing	-
SGNex_K562_ONT_all.fastq	SGPP1:RBM25	chr14	63698569	-	chr14	73096915	+	9398.35	0	1	TRUE	TRUE	TRUE	991895d9-bc53-4f94-91b3-c629825bfa73	3534	PotentialTransSplicing	-
SGNex_HepG2_ONT_all.fastq	PAH:NUDT4	chr12	102877462	-	chr12	93394609	+	9482.85	0	1	TRUE	TRUE	TRUE	a3abccf9-7d9c-497c-a5e9-97f084e4fc99	512	PotentialTransSplicing	-
SGNex_Hct116_ONT_all.fastq	STK3:EIF3E	chr8	98749276	-	chr8	108241913	-	9492.64	0	1	TRUE	TRUE	TRUE	0c1913c7-b690-4a29-8e5f-c87ad845622c	1489	PotentialTransSplicing	-
SGNex_Hct116_ONT_all.fastq	NCOA3:TTI1	chr20	47502019	+	chr20	38006397	-	9495.62	0	1	FALSE	TRUE	TRUE	94414fdb-af6a-490d-86d2-7a645533038b	199	PotentialTransSplicing	-
SGNex_Hct116_ONT_all.fastq	ZNF107:EIF4H	chr7	64666285	+	chr7	74187611	+	9521.33	0	1	FALSE	TRUE	FALSE	8db72bf0-f92a-483e-9e65-fc21b49beb9d	160	PotentialTransSplicing	-
SGNex_HepG2_ONT_all.fastq	CISD1:DNAJC12	chr10	58269304	+	chr10	67823392	-	9554.08	0	1	FALSE	TRUE	TRUE	c526356f-886d-41f3-b307-974ba278b9ac	112	PotentialTransSplicing	-
SGNex_K562_ONT_all.fastq	PTPN2:MYL12B	chr18	12884073	-	chr18	3272884	+	9611.19	0	1	TRUE	TRUE	TRUE	c42a2895-201e-436c-a361-3589ba0cbcc7	946	PotentialTransSplicing	Yes
SGNex_MCF7_ONT_all.fastq	MTDH:ANGPT1	chr8	97644887	+	chr8	107347097	-	9702.21	0	1	TRUE	TRUE	TRUE	b3743106-2434-4400-a95b-c39cf32ba343	244	PotentialTransSplicing	-
SGNex_Hct116_ONT_all.fastq	SUMF1:TMEM43	chr3	4376330	-	chr3	14139180	+	9762.84	0	1	TRUE	TRUE	TRUE	b24c1b35-b734-4fac-85f0-26c68d005b8e	1074	PotentialTransSplicing	-
SGNex_Hct116_ONT_all.fastq	THOC5:RPL3	chr22	29520008	-	chr22	39315555	-	9795.54	0	1	TRUE	TRUE	TRUE	1631d86f-b7f9-4fff-8be2-f66abad9ada5	825	PotentialTransSplicing	-
SGNex_A549_ONT_all.fastq	KIAA0907:TMCO1	chr1	155915873	-	chr1	165754274	-	9838.4	0	1	TRUE	TRUE	TRUE	f6166ae9-7c7a-4e78-ac2d-a2b646bb35be	1694	PotentialTransSplicing	-
SGNex_Hct116_ONT_all.fastq	CASC5:TRPM7	chr15	40647074	+	chr15	50599296	-	9952.23	0	1	FALSE	TRUE	TRUE	c5f6d779-2ccc-4040-8185-0c7f4ffd2d46	1026	PotentialTransSplicing	-
SGNex_Hct116_ONT_all.fastq	ATG4B:PTMA	chr2	241668685	+	chr2	231711348	+	9957.33	0	1	TRUE	TRUE	TRUE	64942c67-8da4-42c7-b334-842a1128a1ad	696	PotentialTransSplicing	-
SGNex_Hct116_ONT_all.fastq	ASAP1:MRPL13	chr8	130358017	-	chr8	120396125	-	9961.89	0	1	FALSE	TRUE	FALSE	d46f54ed-bbcd-43b0-8f8a-4c05cbcbc82e	107	PotentialTransSplicing	Yes
SGNex_Hct116_ONT_all.fastq	KIAA0319L:PRDX1	chr1	35554350	-	chr1	45519054	-	9964.7	0	1	FALSE	TRUE	TRUE	ebe81e2f-5b56-4b05-a09a-64ac5a5ff133	783	PotentialTransSplicing	-
SGNex_Hct116_ONT_all.fastq	MZT2A:CLASP1	chr2	131491876	-	chr2	121469960	-	10021.9	0	1	TRUE	TRUE	FALSE	2b784b24-e040-4e49-b4da-3b344922a702	3850	PotentialTransSplicing	-
SGNex_Hct116_ONT_all.fastq	GLYR1:NOMO1	chr16	4845074	-	chr16	14880015	+	10034.9	0	1	FALSE	TRUE	TRUE	fcd1b04b-cffb-49ed-98ce-df67ba390ccf	992	PotentialTransSplicing	-
SGNex_Hct116_ONT_all.fastq	HNRNPUL1:ETFB	chr19	41301704	+	chr19	51347058	-	10045.4	0	1	FALSE	TRUE	TRUE	995c8df9-0f52-4db5-8136-670066f349d6	451	PotentialTransSplicing	-
SGNex_Hct116_ONT_all.fastq	SUPT5H:NOSIP	chr19	39457740	+	chr19	49556736	-	10099	0	1	FALSE	TRUE	TRUE	098cb1d7-5ec6-4982-aaf4-43585c550609	448	PotentialTransSplicing	-
SGNex_A549_ONT_all.fastq	HDLBP:PSMD1	chr2	241315570	-	chr2	231138736	+	10176.8	0	1	FALSE	TRUE	TRUE	d37f6562-e33c-4f13-bb9a-b00d95305000	182	PotentialTransSplicing	-
SGNex_Hct116_ONT_all.fastq	TMEM167A:TNPO1	chr5	83061877	-	chr5	72865596	+	10196.3	0	1	FALSE	TRUE	TRUE	1195bdce-5f04-417c-9b07-7cfb35888dd0	2736	PotentialTransSplicing	-
SGNex_HepG2_ONT_all.fastq	RPS16:IRF3	chr19	39435607	-	chr19	49663514	-	10227.9	0	1	TRUE	TRUE	TRUE	61313ab6-00cb-4bf3-a283-967547c75f7e	192	PotentialTransSplicing	-
SGNex_HepG2_ONT_all.fastq	CHDH:ANO10	chr3	53840929	-	chr3	43605863	-	10235.1	0	1	FALSE	TRUE	FALSE	e62c756c-6d5c-4e99-93a6-304ccbf895ec	364	PotentialTransSplicing	-
SGNex_A549_ONT_all.fastq	ACTN4:SNRNP70	chr19	38647907	+	chr19	49101390	+	10453.5	0	1	TRUE	TRUE	FALSE	81967d20-fdd4-4005-8a0d-a05b0612d288	1095	PotentialTransSplicing	-
SGNex_Hct116_ONT_all.fastq	CTC-260F20.3:URI1	chr19	19516332	+	chr19	29985223	+	10468.9	0	1	FALSE	TRUE	FALSE	bb22f4c4-534b-4c6f-b24d-fbc59b87e856	316	PotentialTransSplicing	-
SGNex_MCF7_ONT_all.fastq	JARID2:CDYL	chr6	15374252	+	chr6	4891713	+	10482.5	0	1	FALSE	TRUE	TRUE	0c5ea9e7-044b-463e-828c-0f08af635d20	156	PotentialTransSplicing	-
SGNex_MCF7_ONT_all.fastq	RNF13:SMC4	chr3	149902162	+	chr3	160413473	+	10511.3	0	1	TRUE	TRUE	FALSE	4bcb479b-068e-4fdd-956d-5e2ed6de9d1a	710	PotentialTransSplicing	-
SGNex_Hct116_ONT_all.fastq	CDC42:ZBTB8OS	chr1	22086866	+	chr1	32621948	-	10535.1	0	1	TRUE	TRUE	TRUE	7289ff08-7574-4728-a4ef-e68e0fe9d432	220	PotentialTransSplicing	-
SGNex_Hct116_ONT_all.fastq	IGF2R:PSMB1	chr6	159969395	+	chr6	170549113	-	10579.7	0	1	TRUE	TRUE	TRUE	dc3b4928-f4ef-45d7-8a94-14238ae5839d	778	PotentialTransSplicing	-
SGNex_Hct116_ONT_all.fastq	HSPBAP1:PHLDB2	chr3	122793617	-	chr3	111939475	+	10854.1	0	1	FALSE	TRUE	TRUE	5f00c6f0-2199-4ef4-9b08-725d5e925bc8	2010	PotentialTransSplicing	-
SGNex_Hct116_ONT_all.fastq	SS18:KIAA1328	chr18	26087501	-	chr18	36946249	+	10858.8	0	1	FALSE	TRUE	TRUE	3090a231-5123-4818-9e40-9efadeb238ca	987	PotentialTransSplicing	-
SGNex_Hct116_ONT_all.fastq	CLPB:CPSF7	chr11	72308527	-	chr11	61415784	-	10892.7	0	1	FALSE	TRUE	FALSE	58dafe36-6112-4e42-9147-c1d9ff996073	640	PotentialTransSplicing	-
SGNex_HepG2_ONT_all.fastq	TYW1:CHCHD2	chr7	66998954	+	chr7	56101861	-	10897.1	0	1	FALSE	TRUE	TRUE	6d8bb364-a199-4440-a000-a0441b1d5431	489	PotentialTransSplicing	-
SGNex_A549_ONT_all.fastq	CAMK2D:UBE2D3	chr4	113759320	-	chr4	102809855	-	10949.5	0	1	FALSE	TRUE	FALSE	d8afec20-51ef-4c04-8df6-9b4ba4df36d9	216	PotentialTransSplicing	-
SGNex_A549_ONT_all.fastq	ANTXR1:FANCL	chr2	69124643	+	chr2	58165874	-	10958.8	0	1	TRUE	TRUE	TRUE	4862800f-7813-4fb5-9104-25b8427e8537	1163	PotentialTransSplicing	-
SGNex_A549_ONT_all.fastq	FDFT1:ERICH1	chr8	11802931	+	chr8	716007	-	11086.9	0	1	FALSE	TRUE	TRUE	14694854-0b30-449a-8687-5a094153d6b3	274	PotentialTransSplicing	-
SGNex_Hct116_ONT_all.fastq	MED24:NME1	chr17	40053298	-	chr17	51159980	+	11106.7	0	1	TRUE	TRUE	TRUE	dc5463d3-f58a-4cb6-9570-5a810f22ac56	597	PotentialTransSplicing	-
SGNex_Hct116_ONT_all.fastq	PVT1:EIF3H	chr8	127794734	+	chr8	116646603	-	11148.1	0	1	FALSE	TRUE	TRUE	5f5c8fd8-1da4-46ae-896d-a8b26a6fb768	417	PotentialTransSplicing	-
SGNex_Hct116_ONT_all.fastq	GNL3:THOC7	chr3	52691071	+	chr3	63839773	-	11148.7	0	1	TRUE	TRUE	TRUE	a6a67a4b-684c-4e68-9c0a-3c13519f1af6	806	PotentialTransSplicing	-
SGNex_A549_ONT_all.fastq	SLC8B1:PARPBP	chr12	113304321	-	chr12	102148230	+	11156.1	0	1	TRUE	TRUE	TRUE	c5eeefd1-8239-473b-aaf7-246945dce2f1	870	PotentialTransSplicing	-
SGNex_A549_ONT_all.fastq	PSPC1:HSPH1	chr13	19730239	-	chr13	31141259	-	11411	0	1	TRUE	TRUE	TRUE	882c8906-aafe-4a5e-9283-10654ec19b43	211	PotentialTransSplicing	-
SGNex_Hct116_ONT_all.fastq	PNPLA4:PDHA1	chrX	7921713	-	chrX	19349312	+	11427.6	0	1	TRUE	TRUE	TRUE	211ba2b3-5c33-447c-913e-0474de57c2e8	495	PotentialTransSplicing	-
SGNex_K562_ONT_all.fastq	MED24:SPAG5	chr17	40027383	-	chr17	28578752	-	11448.6	0	1	TRUE	TRUE	FALSE	5179d892-cac4-449b-8bcf-e974eefa7860	615	PotentialTransSplicing	-
SGNex_A549_ONT_all.fastq	GINS1:ESF1	chr20	25413854	+	chr20	13766924	-	11646.9	0	1	FALSE	TRUE	TRUE	96d7f57b-5462-4e44-90fa-7b6e926a9df5	343	PotentialTransSplicing	-
SGNex_Hct116_ONT_all.fastq	CUL4B:RAP2C	chrX	120530102	-	chrX	132205587	-	11675.5	0	1	FALSE	TRUE	TRUE	835dbc7d-2e47-4492-b3b0-ad7cc6ceb029	2796	PotentialTransSplicing	-
SGNex_MCF7_ONT_all.fastq	STAG1:UMPS	chr3	136417885	-	chr3	124735093	+	11682.8	0	1	TRUE	TRUE	TRUE	896ef7e6-6eb4-4f08-9088-2fb8d130ed68	2353	PotentialTransSplicing	-
SGNex_HepG2_ONT_all.fastq	TNPO2:CNN2	chr19	12723249	-	chr19	1036416	+	11686.8	0	1	FALSE	TRUE	TRUE	95d4c135-806d-41b8-a010-e48b3e99f264	2634	PotentialTransSplicing	-
SGNex_Hct116_ONT_all.fastq	EZR:PSMB1	chr6	158818082	-	chr6	170549113	-	11731	0	1	FALSE	TRUE	TRUE	6cd95f2d-ffdb-4882-962c-c2f9527d7401	731	PotentialTransSplicing	-
SGNex_MCF7_ONT_all.fastq	SLC12A8:CFAP44	chr3	125177743	-	chr3	113379551	-	11798.2	0	1	FALSE	TRUE	FALSE	e6f974df-d69d-4ba1-a618-630bed6e97fe	1269	PotentialTransSplicing	-
SGNex_HepG2_ONT_all.fastq	LRRCC1:RPL7	chr8	85130058	+	chr8	73292797	-	11837.3	0	1	FALSE	TRUE	TRUE	470c51bc-4e79-4e62-b3ef-b8f644f838b3	1795	PotentialTransSplicing	-
SGNex_Hct116_ONT_all.fastq	ATR:PIK3R4	chr3	142578646	-	chr3	130723587	-	11855.1	0	1	FALSE	TRUE	FALSE	48885aee-1c67-421b-b7af-f8b0a262c285	2718	PotentialTransSplicing	-
SGNex_A549_ONT_all.fastq	C7orf60:POT1	chr7	112939591	-	chr7	124827305	-	11887.7	0	1	TRUE	TRUE	TRUE	3f8bfd31-42fa-4db7-be89-ad0c08ff881f	252	PotentialTransSplicing	-
SGNex_MCF7_ONT_all.fastq	SPTBN1:MTA3	chr2	54599243	+	chr2	42682401	+	11916.8	0	1	TRUE	TRUE	TRUE	90bc7ab9-6147-4e0d-8804-bc05952ce8e8	1005	PotentialTransSplicing	-
SGNex_Hct116_ONT_all.fastq	RP11-512M8.5:ATP2A2	chr12	122249871	-	chr12	110326390	+	11923.5	0	1	TRUE	TRUE	TRUE	c2abace8-1724-4d5b-aec2-058e0da6c2ac	781	PotentialTransSplicing	-
SGNex_K562_ONT_all.fastq	RP5-864K19.4:GPN2	chr1	38860239	+	chr1	26886133	-	11974.1	0	1	FALSE	TRUE	TRUE	6a6dd6e5-7071-4e54-a5f0-ec8f091c5219	361	PotentialTransSplicing	-
SGNex_MCF7_ONT_all.fastq	MACC1:ICA1	chr7	20217299	-	chr7	8158652	-	12058.6	0	1	FALSE	TRUE	FALSE	c2af65c9-30ae-449e-9b6f-daf138fc21fc	146	PotentialTransSplicing	-
SGNex_A549_ONT_all.fastq	TAF9:GPBP1	chr5	69355649	-	chr5	57261180	+	12094.5	0	1	TRUE	TRUE	TRUE	b6329463-1569-47f8-af46-514f4b692db5	338	PotentialTransSplicing	-
SGNex_Hct116_ONT_all.fastq	SLC30A7:PKN2	chr1	100896671	+	chr1	88740988	+	12155.7	0	1	FALSE	TRUE	TRUE	e4b642f1-5b3e-4a32-a3b7-da08fad5fec0	445	PotentialTransSplicing	-
SGNex_A549_ONT_all.fastq	HAUS4:KIAA0391	chr14	22955100	-	chr14	35126735	+	12171.6	0	1	FALSE	TRUE	TRUE	c89afa23-60a4-46cc-b795-abe6520935a5	406	PotentialTransSplicing	-
SGNex_K562_ONT_all.fastq	THADA:SMEK2	chr2	43397971	-	chr2	55604076	-	12206.1	0	1	TRUE	TRUE	TRUE	c6005059-95cb-46e6-8b5d-ba4ab92bcf2e	3983	PotentialTransSplicing	-
SGNex_A549_ONT_all.fastq	PDLIM5:HNRNPD	chr4	94586444	+	chr4	82359639	-	12226.8	0	1	TRUE	TRUE	TRUE	fe8ba5eb-0873-4c1e-804f-5e10ba32b77d	1006	PotentialTransSplicing	-
SGNex_A549_ONT_all.fastq	KMT2E:FAM133B	chr7	105014535	+	chr7	92581603	-	12432.9	0	1	FALSE	TRUE	TRUE	9402499c-35b5-4f32-bb37-46ce36a40904	281	PotentialTransSplicing	-
SGNex_Hct116_ONT_all.fastq	SREK1:NDUFS4	chr5	66144537	+	chr5	53658551	+	12486	0	1	TRUE	TRUE	TRUE	b0787355-7cbf-4cce-b81d-ff6f9fe0d864	371	PotentialTransSplicing	-
SGNex_Hct116_ONT_all.fastq	SREK1:NDUFS4	chr5	66144537	+	chr5	53603452	+	12541.1	0	1	TRUE	TRUE	TRUE	5be9602b-ae7f-47d5-9ccc-7372376c7ea5	243	PotentialTransSplicing	-
SGNex_Hct116_ONT_all.fastq	PSMD14:SP3	chr2	161318873	+	chr2	173956232	-	12637.4	0	1	TRUE	TRUE	TRUE	464347a6-1ed6-460e-9050-7ad49a975140	415	PotentialTransSplicing	-
SGNex_MCF7_ONT_all.fastq	ZBTB40:SFPQ	chr1	22452004	+	chr1	35178036	-	12726	0	1	FALSE	TRUE	TRUE	cb3d70a7-1331-4256-8b2b-f912689b0291	211	PotentialTransSplicing	-
SGNex_Hct116_ONT_all.fastq	EML2:RPS5	chr19	45629951	-	chr19	58394497	+	12764.5	0	1	TRUE	TRUE	TRUE	8d04edf2-f6ca-4d23-9f67-270ca82d35dd	579	PotentialTransSplicing	-
SGNex_Hct116_ONT_all.fastq	TRIM52:RARS	chr5	181260001	-	chr5	168488602	+	12771.4	0	1	TRUE	TRUE	TRUE	6384e0c0-7f57-48bb-b9fd-8d55a196c8f7	261	PotentialTransSplicing	-
SGNex_Hct116_ONT_all.fastq	KIF21A:ITPR2	chr12	39442927	-	chr12	26655852	-	12787.1	0	1	TRUE	TRUE	FALSE	aefc69fe-42cd-41c9-978c-02c0929b61a2	254	PotentialTransSplicing	-
SGNex_A549_ONT_all.fastq	RBBP7:RP11-706O15.1	chrX	16857594	-	chrX	3817778	-	13039.8	0	1	FALSE	TRUE	FALSE	bec84d36-6e10-46ec-acb1-86092b0231f4	315	PotentialTransSplicing	-
SGNex_A549_ONT_all.fastq	OSBPL8:ATP2B1	chr12	76559397	-	chr12	89656107	-	13096.7	0	1	FALSE	TRUE	TRUE	a72024f4-35f0-45e0-92b9-2e2283ff4c51	1155	PotentialTransSplicing	-
SGNex_A549_ONT_all.fastq	CSGALNACT1:MCPH1	chr8	19585166	-	chr8	6455143	+	13130	0	1	FALSE	TRUE	TRUE	8c97c785-962a-4501-b5c6-45c026adcfe6	475	PotentialTransSplicing	-
SGNex_Hct116_ONT_all.fastq	ARID2:LRIG3	chr12	45731314	+	chr12	58914336	-	13183	0	1	TRUE	TRUE	TRUE	62ecfaa9-009f-44bf-8f52-3348506fdd61	3593	PotentialTransSplicing	-
SGNex_Hct116_ONT_all.fastq	SS18:PTPN2	chr18	26052624	-	chr18	12836891	-	13215.7	0	1	TRUE	TRUE	FALSE	51091bce-1611-4e82-848f-9470a067987c	661	PotentialTransSplicing	-
SGNex_A549_ONT_all.fastq	DHX15:PGM2	chr4	24554725	-	chr4	37855608	+	13300.9	0	1	FALSE	TRUE	TRUE	bb8f9f79-b82b-4878-9802-28b08bb41357	781	PotentialTransSplicing	-
SGNex_Hct116_ONT_all.fastq	USP25:CCT8	chr21	15766141	+	chr21	29070337	-	13304.2	0	1	FALSE	TRUE	TRUE	d824edac-0eb1-4494-bf41-4e73cf158a0c	1767	PotentialTransSplicing	-
SGNex_HepG2_ONT_all.fastq	FNDC3B:MFSD1	chr3	172112590	+	chr3	158804319	+	13308.3	0	1	FALSE	TRUE	TRUE	968151e8-5ffe-491e-b650-2af3a8e4f71b	263	PotentialTransSplicing	-
SGNex_Hct116_ONT_all.fastq	MVB12A:MAP2K2	chr19	17420411	+	chr19	4090708	-	13329.7	0	1	TRUE	TRUE	TRUE	9fb1cf33-20c9-4330-b646-9e6538e6c502	462	PotentialTransSplicing	-
SGNex_Hct116_ONT_all.fastq	MVB12A:MAP2K2	chr19	17422458	+	chr19	4090708	-	13331.7	0	1	FALSE	TRUE	TRUE	119c111d-81f0-4534-8072-5c9f8f7c5136	399	PotentialTransSplicing	-
SGNex_MCF7_ONT_all.fastq	ADAR:DCAF6	chr1	154627855	-	chr1	167974830	+	13347	0	1	FALSE	TRUE	TRUE	72433361-acba-4539-8430-21a345653817	1661	PotentialTransSplicing	-
SGNex_Hct116_ONT_all.fastq	RAD21:DCAF13	chr8	116874611	-	chr8	103440136	+	13434.5	0	1	FALSE	TRUE	TRUE	d50e5e58-250f-4631-8e2a-c4ea5751f990	569	PotentialTransSplicing	-
SGNex_A549_ONT_all.fastq	GPD2:KYNU	chr2	156476207	+	chr2	143033236	+	13443	0	1	FALSE	TRUE	TRUE	ee7b2efc-bcb7-43ba-b417-caedbd2d0c4f	326	PotentialTransSplicing	-
SGNex_A549_ONT_all.fastq	PPP1R12A:UBE2N	chr12	79934695	-	chr12	93411299	-	13476.6	0	1	TRUE	TRUE	TRUE	63652e26-735d-4658-8f94-155ba357fa2a	1154	PotentialTransSplicing	-
SGNex_Hct116_ONT_all.fastq	USP25:BACH1	chr21	15833548	+	chr21	29321221	+	13487.7	0	1	FALSE	TRUE	FALSE	4e9e9b92-d4e4-4241-89e7-7b5c54d64ac5	1931	PotentialTransSplicing	-
SGNex_HepG2_ONT_all.fastq	GPC3:LAMP2	chrX	133953050	-	chrX	120456769	-	13496.3	0	1	TRUE	TRUE	FALSE	9a94c8ce-2bf6-462a-9095-2e4096f935b9	456	PotentialTransSplicing	-
SGNex_A549_ONT_all.fastq	TAOK1:ZSWIM7	chr17	29522519	+	chr17	15977092	-	13545.4	0	1	FALSE	TRUE	TRUE	b78c4924-3eec-4bf0-9b20-38a55656670f	897	PotentialTransSplicing	-
SGNex_A549_ONT_all.fastq	FAM13A:MANBA	chr4	89056938	-	chr4	102632281	-	13575.3	0	1	TRUE	TRUE	TRUE	39f1beeb-f987-4c26-b8e4-fe199bf8b7b4	289	PotentialTransSplicing	-
SGNex_HepG2_ONT_all.fastq	RPL4:ZFAND6	chr15	66500949	-	chr15	80137480	+	13636.5	0	1	FALSE	TRUE	TRUE	b3ce24af-aed1-4fcf-b5b4-de446119e0bf	939	PotentialTransSplicing	-
SGNex_HepG2_ONT_all.fastq	EPAS1:BIRC6	chr2	46297937	+	chr2	32575156	+	13722.8	0	1	FALSE	TRUE	TRUE	f1675381-2286-429e-aac6-32fc086a4580	162	PotentialTransSplicing	-
SGNex_HepG2_ONT_all.fastq	RBM12B:MRPS28	chr8	93740629	-	chr8	80003120	-	13737.5	0	1	FALSE	TRUE	FALSE	32a2c660-54ef-4790-972c-e2028a31972e	711	PotentialTransSplicing	-
SGNex_HepG2_ONT_all.fastq	POLE4:RPIA	chr2	74960146	+	chr2	88749981	+	13789.8	0	1	TRUE	TRUE	FALSE	eaf32b97-b9a3-4d0a-90bd-2b00638f1469	402	PotentialTransSplicing	-
SGNex_A549_ONT_all.fastq	ASPH:PRKDC	chr8	61637947	-	chr8	47831926	-	13806	0	1	TRUE	TRUE	FALSE	3cc9e889-1707-44ad-bc41-d4223d9040a9	1004	PotentialTransSplicing	-
SGNex_Hct116_ONT_all.fastq	WDR45B:PRKAR1A	chr17	82643949	-	chr17	68515394	+	14128.6	0	1	FALSE	TRUE	TRUE	ba9f8951-50e1-4766-8bfb-34864072f27c	3404	PotentialTransSplicing	-
SGNex_A549_ONT_all.fastq	CSTF3:DDB2	chr11	33092271	-	chr11	47238800	+	14146.5	0	1	FALSE	TRUE	TRUE	b1477530-6dd3-4b61-878a-8891eb49ba06	1207	PotentialTransSplicing	-
SGNex_Hct116_ONT_all.fastq	RP11-108K3.1:C15orf41	chr15	51037681	+	chr15	36808324	+	14229.4	0	1	FALSE	TRUE	TRUE	e7f636bf-6479-4f27-bc82-033d824394cf	1928	PotentialTransSplicing	-
SGNex_MCF7_ONT_all.fastq	NCOA6:STAU1	chr20	34754722	-	chr20	49124587	-	14369.9	0	1	FALSE	TRUE	TRUE	b282936b-2bb5-4ae5-a63c-e6c5e400a258	2101	PotentialTransSplicing	-
SGNex_Hct116_ONT_all.fastq	EIF3E:TMEM67	chr8	108234998	-	chr8	93772589	+	14462.4	0	1	TRUE	TRUE	TRUE	776a7cc8-3008-40db-862e-679e844a5258	479	PotentialTransSplicing	-
SGNex_HepG2_ONT_all.fastq	MEF2A:PDE8A	chr15	99633173	+	chr15	85136534	+	14496.6	0	1	TRUE	TRUE	TRUE	c8a2735b-4cb3-4a2f-ab31-f7ce03bef405	497	PotentialTransSplicing	-
SGNex_MCF7_ONT_all.fastq	SETD5:NR1D2	chr3	9464672	+	chr3	23977223	+	14512.6	0	1	FALSE	TRUE	FALSE	3b520f98-e67d-43e5-a469-3d12f4084e2b	370	PotentialTransSplicing	-
SGNex_A549_ONT_all.fastq	PMM2:CTD-2270L9.4	chr16	8811178	+	chr16	23457428	+	14646.3	0	1	FALSE	TRUE	FALSE	6e16fd5b-6748-4ec9-b4e4-bbd8b9217eaf	254	PotentialTransSplicing	-
SGNex_Hct116_ONT_all.fastq	SRSF7:SF3B6	chr2	38748579	-	chr2	24067851	-	14680.7	0	1	FALSE	TRUE	FALSE	89ecd865-ef5b-469d-a88d-f232b0d6d611	270	PotentialTransSplicing	-
SGNex_A549_ONT_all.fastq	PLOD2:MRPL3	chr3	146160881	-	chr3	131471279	-	14689.6	0	1	FALSE	TRUE	FALSE	4c772f43-cbdc-4589-a674-03ed9538cdce	256	PotentialTransSplicing	-
SGNex_Hct116_ONT_all.fastq	JARID2:EXOC2	chr6	15246584	+	chr6	532610	-	14714	0	1	TRUE	TRUE	TRUE	8cc254a4-7f4f-4856-896f-f51620b09e92	1161	PotentialTransSplicing	-
SGNex_Hct116_ONT_all.fastq	AGBL3:ZNF467	chr7	134989310	+	chr7	149764678	-	14775.4	0	1	TRUE	TRUE	TRUE	23aebd8a-5034-4b67-96c7-8dfb86942272	248	PotentialTransSplicing	-
SGNex_HepG2_ONT_all.fastq	DNAJC10:HSPE1-MOB4	chr2	182717072	+	chr2	197501074	+	14784	0	1	FALSE	TRUE	FALSE	af8f7245-111a-40c6-968c-c2f8da20d648	500	PotentialTransSplicing	-
SGNex_A549_ONT_all.fastq	ANKRD28:TGFBR2	chr3	15751750	-	chr3	30644747	+	14893	0	1	FALSE	TRUE	TRUE	26416d07-0aa0-4337-924f-bc225fc4fc10	4182	PotentialTransSplicing	-
SGNex_HepG2_ONT_all.fastq	IL13RA1:GPC3	chrX	118727726	+	chrX	133754176	-	15026.5	0	1	TRUE	TRUE	TRUE	647a1f9e-52fb-4db4-b51b-2b967ac50301	155	PotentialTransSplicing	-
SGNex_Hct116_ONT_all.fastq	LSM12:SKA2	chr17	44063801	-	chr17	59131367	-	15067.6	0	1	TRUE	TRUE	TRUE	24a9c0b9-e8d9-4df3-98ad-02eae2435def	1433	PotentialTransSplicing	-
SGNex_Hct116_ONT_all.fastq	TANK:MTX2	chr2	161224746	+	chr2	176296860	+	15072.1	0	1	TRUE	TRUE	FALSE	58c0ad3e-b665-49e4-afda-902ed99c120d	1080	PotentialTransSplicing	-
SGNex_A549_ONT_all.fastq	USP33:RPL5	chr1	77739265	-	chr1	92840551	+	15101.3	0	1	TRUE	TRUE	TRUE	05912fb1-5b22-409f-8b09-1a4c2d8943c8	323	PotentialTransSplicing	-
SGNex_A549_ONT_all.fastq	AC009403.2:MKRN1	chr7	155643468	-	chr7	140472011	-	15171.5	0	1	FALSE	TRUE	FALSE	9938a48c-f7d5-4ca2-b190-42de30a9f0cf	2829	PotentialTransSplicing	-
SGNex_Hct116_ONT_all.fastq	NFIC:UBA52	chr19	3382243	+	chr19	18573293	+	15191.1	0	1	FALSE	TRUE	FALSE	1dc9c99f-c5be-4f8e-b5f0-db0b76292dfb	490	PotentialTransSplicing	-
SGNex_Hct116_ONT_all.fastq	BIRC6:MSH6	chr2	32433804	+	chr2	47803420	+	15369.6	0	1	TRUE	TRUE	FALSE	3501bfcc-0f21-41ff-9b6f-ecd655322803	2073	PotentialTransSplicing	-
SGNex_Hct116_ONT_all.fastq	YARS:RCC2	chr1	32817188	-	chr1	17429199	-	15388	0	1	TRUE	TRUE	FALSE	d922d51c-5aed-4381-acb2-fac9a775a2a1	199	PotentialTransSplicing	-
SGNex_A549_ONT_all.fastq	UBE2J1:HACE1	chr6	89352539	-	chr6	104750472	-	15397.9	0	1	FALSE	TRUE	TRUE	585e2407-c1cf-4866-b129-8ce6c14d8e6c	237	PotentialTransSplicing	-
SGNex_Hct116_ONT_all.fastq	PRKAR2A:UBP1	chr3	48847335	-	chr3	33416834	-	15430.5	0	1	TRUE	TRUE	FALSE	e66babd8-998c-4dfd-95a8-08718e53b1d6	3225	PotentialTransSplicing	-
SGNex_Hct116_ONT_all.fastq	FUS:VPS35	chr16	31182664	+	chr16	46676692	-	15494	0	1	FALSE	TRUE	TRUE	fed9d184-3f6d-46a6-8be9-296f1ae0d971	317	PotentialTransSplicing	-
SGNex_A549_ONT_all.fastq	IQGAP1:COX5A	chr15	90443478	+	chr15	74926887	-	15516.6	0	1	TRUE	TRUE	TRUE	89467b54-f723-407d-9e9c-4266a53b8b97	483	PotentialTransSplicing	-
SGNex_A549_ONT_all.fastq	FAM91A1:EIF3E	chr8	123768774	+	chr8	108229195	-	15539.6	0	1	TRUE	TRUE	TRUE	20bdbd2f-ccd2-4293-b521-c98fff1e12f7	396	PotentialTransSplicing	-
SGNex_HepG2_ONT_all.fastq	FRK:MED23	chr6	116003877	-	chr6	131603204	-	15599.3	0	1	TRUE	TRUE	TRUE	57e05d02-b3e1-4e56-a8f5-2528c52e061b	873	PotentialTransSplicing	-
SGNex_MCF7_ONT_all.fastq	CCNT2:C2orf76	chr2	134939062	+	chr2	119302548	-	15636.5	0	1	TRUE	TRUE	TRUE	0d858b4b-4252-4d69-bf9f-193269bea7d3	520	PotentialTransSplicing	-
SGNex_Hct116_ONT_all.fastq	TIMM23B:PARD3	chr10	49942300	+	chr10	34284245	-	15658.1	0	1	FALSE	TRUE	TRUE	2bf6f366-08f1-4b10-9eab-16298c132d05	1092	PotentialTransSplicing	-
SGNex_Hct116_ONT_all.fastq	UBE2K:TMEM165	chr4	39737513	+	chr4	55417072	+	15679.6	0	1	TRUE	TRUE	FALSE	e6678030-8a14-43b7-84f9-43b660cff861	807	PotentialTransSplicing	-
SGNex_Hct116_ONT_all.fastq	OLA1:PKP4	chr2	174223033	-	chr2	158533180	+	15689.9	0	1	FALSE	TRUE	TRUE	9084c1eb-302a-489a-beb4-76cc247b3c00	556	PotentialTransSplicing	-
SGNex_Hct116_ONT_all.fastq	TBCA:NR2F1-AS1	chr5	77708242	-	chr5	93496103	-	15787.9	0	1	FALSE	TRUE	TRUE	d93628ef-5944-40cf-98cb-35726cd60c81	650	PotentialTransSplicing	-
SGNex_Hct116_ONT_all.fastq	DIS3L2:XRCC5	chr2	231961765	+	chr2	216113016	+	15848.7	0	1	FALSE	TRUE	TRUE	31e92661-e445-48c3-9bd8-602fd05d43c2	419	PotentialTransSplicing	-
SGNex_HepG2_ONT_all.fastq	RPL5:CLCC1	chr1	92834913	+	chr1	108930204	-	16095.3	0	1	FALSE	TRUE	TRUE	523da81a-1dfa-4b0e-b147-1d7c73eaa985	369	PotentialTransSplicing	-
SGNex_Hct116_ONT_all.fastq	DNAJC1:GDI2	chr10	22003213	-	chr10	5800705	-	16202.5	0	1	TRUE	TRUE	FALSE	43c09f94-a8c9-4a0a-8117-cd2e2710c3e7	1735	PotentialTransSplicing	-
SGNex_Hct116_ONT_all.fastq	TMEM222:EXOSC10	chr1	27322391	+	chr1	11081238	-	16241.2	0	1	TRUE	TRUE	TRUE	be146bad-43c7-4bcc-bf5c-a1fe618881e9	182	PotentialTransSplicing	-
SGNex_Hct116_ONT_all.fastq	RBM33:C7orf55-LUC7L2	chr7	155644919	+	chr7	139376062	+	16268.9	0	1	TRUE	TRUE	TRUE	a432feef-a7d0-4f92-a605-ed9f7118b350	305	PotentialTransSplicing	-
SGNex_Hct116_ONT_all.fastq	HUWE1:IGBP1	chrX	53654063	-	chrX	70146633	+	16492.6	0	1	FALSE	TRUE	TRUE	a4052286-c672-4dc7-adc4-50b4c49eb000	950	PotentialTransSplicing	-
SGNex_Hct116_ONT_all.fastq	PDLIM5:MRPL1	chr4	94455384	+	chr4	77949797	+	16505.6	0	1	TRUE	TRUE	TRUE	87d4ab3f-0f68-4710-9794-e78850970d0d	432	PotentialTransSplicing	-
SGNex_HepG2_ONT_all.fastq	PPM1B:ZNF512	chr2	44218537	+	chr2	27615168	+	16603.4	0	1	TRUE	TRUE	TRUE	a62aba17-65d1-4fc1-955c-53c9ceb3e670	1678	PotentialTransSplicing	-
SGNex_HepG2_ONT_all.fastq	SEC22B:RNPC3	chr1	120163210	-	chr1	103555034	+	16608.2	0	1	FALSE	TRUE	TRUE	558723ce-1957-48ed-b3de-39c115fbcfa5	432	PotentialTransSplicing	-
SGNex_Hct116_ONT_all.fastq	KIAA1211:UGDH	chr4	56179430	+	chr4	39514184	-	16665.2	0	1	FALSE	TRUE	TRUE	225ae019-3c22-4cec-a314-662d37b72c68	374	PotentialTransSplicing	-
SGNex_Hct116_ONT_all.fastq	FAT1:MFAP3L	chr4	186706563	-	chr4	170006010	-	16700.6	0	1	FALSE	TRUE	FALSE	0f4dc18b-b9a7-45d3-9594-f07343e88e0b	1458	PotentialTransSplicing	-
SGNex_Hct116_ONT_all.fastq	NDUFAF2:TBCA	chr5	60945382	+	chr5	77693352	-	16748	0	1	FALSE	TRUE	TRUE	887acc78-c3e9-4dfc-9009-1b0e747aa7f5	260	PotentialTransSplicing	-
SGNex_Hct116_ONT_all.fastq	DPH5:PRKACB	chr1	101021641	-	chr1	84235180	+	16786.5	0	1	FALSE	TRUE	TRUE	55cbd572-71b0-43d5-ac25-01b14d598b39	550	PotentialTransSplicing	-
SGNex_Hct116_ONT_all.fastq	MKS1:ATP5H	chr17	58216088	-	chr17	75040163	-	16824.1	0	1	TRUE	TRUE	TRUE	3d0cb29c-cc68-4b4b-be89-e3f414511de6	510	PotentialTransSplicing	-
SGNex_Hct116_ONT_all.fastq	HS2ST1:SRSF11	chr1	87103589	+	chr1	70246818	+	16856.8	0	1	FALSE	TRUE	TRUE	9adb9f4a-ae03-4d73-837b-12a8fa1f6ab0	326	PotentialTransSplicing	-
SGNex_Hct116_ONT_all.fastq	RP11-302B13.5:HMGA2	chr12	48939655	-	chr12	65828001	+	16888.3	0	1	TRUE	TRUE	TRUE	92433f70-59a0-4130-8ea6-0caa7c4557fb	613	PotentialTransSplicing	-
SGNex_MCF7_ONT_all.fastq	FBXW11:MRPL22	chr5	172006458	-	chr5	154966686	+	17039.8	0	1	FALSE	TRUE	TRUE	1ef68cc5-96fc-4b95-b83d-3554509a2368	346	PotentialTransSplicing	-
SGNex_Hct116_ONT_all.fastq	SVIL-AS1:CDC123	chr10	29409658	+	chr10	12215740	+	17193.9	0	1	FALSE	TRUE	TRUE	c353fe91-a8e3-45f3-8a7e-fb1b93a82aa1	1680	PotentialTransSplicing	-
SGNex_MCF7_ONT_all.fastq	SRBD1:BRE	chr2	45573207	-	chr2	28338450	+	17234.8	0	1	FALSE	TRUE	TRUE	695ab394-642d-4171-9bbf-9a574abf23c3	479	PotentialTransSplicing	-
SGNex_MCF7_ONT_all.fastq	SGMS1:NRP1	chr10	50623707	-	chr10	33226289	-	17397.4	0	1	FALSE	TRUE	FALSE	8d9f562c-f143-4cc8-819d-8da0c218bcb0	4232	PotentialTransSplicing	-
SGNex_Hct116_ONT_all.fastq	BRAF:IQUB	chr7	140924566	-	chr7	123457566	-	17467	0	1	TRUE	TRUE	FALSE	91648997-b6db-4d15-8451-a00801a56ba2	990	PotentialTransSplicing	-
SGNex_MCF7_ONT_all.fastq	DNAJC3:CUL4A	chr13	95677337	+	chr13	113218945	+	17541.6	0	1	FALSE	TRUE	FALSE	5503292b-e8ba-4a42-a2d4-9d7cba7a76df	196	PotentialTransSplicing	-
SGNex_Hct116_ONT_all.fastq	MTRF1L:PSMB1	chr6	152998550	-	chr6	170549113	-	17550.6	0	1	FALSE	TRUE	TRUE	0d27b082-4294-40b5-b101-a8b2430562ee	717	PotentialTransSplicing	-
SGNex_Hct116_ONT_all.fastq	AF127936.9:AP000275.65	chr21	15014344	-	chr21	32607716	-	17593.4	0	1	FALSE	TRUE	TRUE	94d91c3b-051d-4445-8e7e-74a6f16d924b	820	PotentialTransSplicing	-
SGNex_MCF7_ONT_all.fastq	HUWE1:CXorf22	chrX	53628493	-	chrX	35926017	+	17702.5	0	1	TRUE	TRUE	TRUE	52b715af-b1c6-469c-9792-f5cba4ddc255	305	PotentialTransSplicing	-
SGNex_A549_ONT_all.fastq	ATR:IFT80	chr3	142566121	-	chr3	160381718	-	17815.6	0	1	FALSE	TRUE	TRUE	fd2dddb0-782d-479e-bf19-771f1b043b06	438	PotentialTransSplicing	-
SGNex_HepG2_ONT_all.fastq	SRSF4:MTOR	chr1	29181646	-	chr1	11117086	-	18064.6	0	1	FALSE	TRUE	FALSE	5b453a71-3204-4c18-badb-08b868383030	230	PotentialTransSplicing	-
SGNex_A549_ONT_all.fastq	RCC1:MKNK1	chr1	28516867	+	chr1	46584803	-	18067.9	0	1	FALSE	TRUE	TRUE	d68f821d-4d95-482b-ae35-182dcd4413fd	2909	PotentialTransSplicing	-
SGNex_Hct116_ONT_all.fastq	STK10:FAM114A2	chr5	172187887	-	chr5	154002969	-	18184.9	0	1	TRUE	TRUE	FALSE	63506595-c1f1-44b0-b023-4eb26adbb42b	301	PotentialTransSplicing	-
SGNex_A549_ONT_all.fastq	RNF219:TDRD3	chr13	78635110	-	chr13	60439688	+	18195.4	0	1	TRUE	TRUE	TRUE	c28296dd-78d1-4255-b7e4-1f1d1bdb84b1	844	PotentialTransSplicing	-
SGNex_Hct116_ONT_all.fastq	LARP4:RAP1B	chr12	50401028	+	chr12	68648699	+	18247.7	0	1	TRUE	TRUE	FALSE	329ebef5-c0e4-4b47-8dd2-f6c0c25b4e51	116	PotentialTransSplicing	-
SGNex_Hct116_ONT_all.fastq	AREL1:ITPK1	chr14	74712933	-	chr14	93016801	-	18303.9	0	1	FALSE	TRUE	TRUE	87e12461-95ec-48ae-8391-e6630c2e48b4	222	PotentialTransSplicing	-
SGNex_K562_ONT_all.fastq	PPP1CB:CALM2	chr2	28781842	+	chr2	47162662	-	18380.8	0	1	TRUE	TRUE	TRUE	e105bb98-cb42-4b56-b481-8ed940f615ca	758	PotentialTransSplicing	-
SGNex_A549_ONT_all.fastq	VRK2:AC007246.3	chr2	58089723	+	chr2	39599366	+	18490.4	0	1	FALSE	TRUE	TRUE	21cf1ea0-3116-4ede-bef4-bda043b5cedc	846	PotentialTransSplicing	-
SGNex_A549_ONT_all.fastq	C2orf43:MAP4K3	chr2	20774810	-	chr2	39315388	-	18540.6	0	1	TRUE	TRUE	TRUE	fc2f8cfb-0ec5-45e9-bc83-2576ddeed46d	650	PotentialTransSplicing	-
SGNex_A549_ONT_all.fastq	ARL13B:ATG3	chr3	94003908	+	chr3	112550262	-	18546.4	0	1	TRUE	TRUE	TRUE	df77f885-c1f8-4b6c-8bce-b822c4442031	1054	PotentialTransSplicing	-
SGNex_K562_ONT_all.fastq	TFPI:NDUFS1	chr2	187554200	-	chr2	206147088	-	18592.9	0	1	FALSE	TRUE	TRUE	ab8f8f9d-eaf0-4aec-a009-5f823d8e2528	1986	PotentialTransSplicing	-
SGNex_Hct116_ONT_all.fastq	CGRRF1:RBM25	chr14	54510063	+	chr14	73103192	+	18593.1	0	1	FALSE	TRUE	FALSE	99ffe42b-cbf6-4807-8ad3-d405eecf3ee3	631	PotentialTransSplicing	-
SGNex_MCF7_ONT_all.fastq	ATP5F1:RPL5	chr1	111456755	+	chr1	92840551	+	18616.2	0	1	TRUE	TRUE	TRUE	b641c767-a8de-4f46-996a-fabbfedaabe9	627	PotentialTransSplicing	-
SGNex_HepG2_ONT_all.fastq	USP34:MTA3	chr2	61470650	-	chr2	42640173	+	18830.5	0	1	FALSE	TRUE	TRUE	b2c8df15-a91d-4517-b33b-e06844c1dabb	521	PotentialTransSplicing	-
SGNex_HepG2_ONT_all.fastq	UHRF1BP1L:ACSS3	chr12	100142592	-	chr12	81253307	+	18889.3	0	1	FALSE	TRUE	TRUE	e32884c1-cd34-417e-ba64-0e72a9d827d2	259	PotentialTransSplicing	-
SGNex_K562_ONT_all.fastq	ELF1:DIAPH3	chr13	41060838	-	chr13	60016145	-	18955.3	0	1	FALSE	TRUE	TRUE	1c55b270-b521-4f3e-aec8-5a5f1d3e293a	897	PotentialTransSplicing	-
SGNex_A549_ONT_all.fastq	RNF138:SMAD4	chr18	32092886	+	chr18	51054781	+	18961.9	0	1	FALSE	TRUE	FALSE	d72c34ea-e53b-4e95-9d44-742b8f33326c	904	PotentialTransSplicing	-
SGNex_Hct116_ONT_all.fastq	PPP2CB:FDFT1	chr8	30797581	-	chr8	11830244	+	18967.3	0	1	TRUE	TRUE	TRUE	5f8b6551-2dc4-4f83-a854-de7c46333edc	659	PotentialTransSplicing	-
SGNex_A549_ONT_all.fastq	LMBR1:CREB3L2	chr7	156892928	-	chr7	137916012	-	18976.9	0	1	FALSE	TRUE	FALSE	5aa80c85-ae47-44c5-bb85-cc7157d49c25	1950	PotentialTransSplicing	-
SGNex_Hct116_ONT_all.fastq	NDUFAF2:FBXO4	chr5	60945382	+	chr5	41929697	+	19015.7	0	1	FALSE	TRUE	TRUE	bf7d250b-fecd-4f47-9cf2-f7b247f4762a	1051	PotentialTransSplicing	-
SGNex_A549_ONT_all.fastq	WDR48:FLNB	chr3	39063190	+	chr3	58109179	+	19046	0	1	TRUE	TRUE	FALSE	16815e2a-54ea-457c-af66-1b5c7008e122	265	PotentialTransSplicing	-
SGNex_A549_ONT_all.fastq	TRIML2:CBR4	chr4	188109243	-	chr4	168990328	-	19118.9	0	1	FALSE	TRUE	FALSE	a5c08745-a60b-4a6c-90d9-1921cea93f42	382	PotentialTransSplicing	-
SGNex_HepG2_ONT_all.fastq	MAP2K2:RP11-15H20.6	chr19	4123784	-	chr19	23261744	-	19138	0	1	FALSE	TRUE	TRUE	4bf486ce-4bbb-4a99-af28-b14903f64d3b	323	PotentialTransSplicing	-
SGNex_HepG2_ONT_all.fastq	ASPHD1:NUBP1	chr16	29905959	+	chr16	10757873	+	19148.1	0	1	FALSE	TRUE	TRUE	dd83fce4-7940-444e-82e6-d9c663e18ede	294	PotentialTransSplicing	-
SGNex_Hct116_ONT_all.fastq	COMMD3-BMI1:PITRM1	chr10	22326561	+	chr10	3147737	-	19178.8	0	1	FALSE	TRUE	TRUE	d44bf8cd-0cd6-4772-89cf-14f63d64058c	1375	PotentialTransSplicing	-
SGNex_Hct116_ONT_all.fastq	ERI1:ELP3	chr8	9003171	+	chr8	28189649	+	19186.5	0	1	FALSE	TRUE	FALSE	9de9133d-9f6e-4f25-9d04-f6fc25b2631e	292	PotentialTransSplicing	-
SGNex_Hct116_ONT_all.fastq	MED29:ZNF90	chr19	39391638	+	chr19	20125194	+	19266.4	0	1	TRUE	TRUE	TRUE	4f51ed8a-cc76-4408-aafa-93718e852e7e	435	PotentialTransSplicing	-
SGNex_K562_ONT_all.fastq	LINC00534:EBAG9	chr8	90221746	+	chr8	109550810	+	19329.1	0	1	FALSE	TRUE	FALSE	2ee6b4f8-52f4-4ba8-a1b4-706ca2088603	1117	PotentialTransSplicing	-
SGNex_Hct116_ONT_all.fastq	VMA21:STK26	chrX	151397361	+	chrX	132063433	+	19333.9	0	1	FALSE	TRUE	TRUE	216c6668-8d1e-412a-ac85-e99e26c477ec	2844	PotentialTransSplicing	-
SGNex_Hct116_ONT_all.fastq	PVT1:EMC2	chr8	127794734	+	chr8	108449823	+	19344.9	0	1	FALSE	TRUE	TRUE	ca7313cc-9d3d-4a81-86d5-08099cb4ec6f	882	PotentialTransSplicing	-
SGNex_A549_ONT_all.fastq	NPAS2:RALB	chr2	100937842	+	chr2	120293141	+	19355.3	0	1	TRUE	TRUE	FALSE	8317b973-bdbd-4930-9733-edafeb6548cd	1581	PotentialTransSplicing	-
SGNex_HepG2_ONT_all.fastq	KIAA0100:CDK5RAP3	chr17	28618791	-	chr17	47976712	+	19357.9	0	1	TRUE	TRUE	TRUE	cca916c4-bf0e-4820-a6f7-f63c0018ce1f	175	PotentialTransSplicing	-
SGNex_MCF7_ONT_all.fastq	LRRFIP2:CCDC66	chr3	37174539	-	chr3	56619271	+	19444.7	0	1	FALSE	TRUE	TRUE	5cbe9ddd-b069-4e2b-86db-33f6504bb02d	319	PotentialTransSplicing	-
SGNex_MCF7_ONT_all.fastq	PVT1:EIF3E	chr8	127794734	+	chr8	108203503	-	19591.2	0	1	FALSE	TRUE	TRUE	89153207-2803-431e-81eb-8366a729d9b9	504	PotentialTransSplicing	-
SGNex_Hct116_ONT_all.fastq	USP47:ELP4	chr11	11842224	+	chr11	31539662	+	19697.4	0	1	FALSE	TRUE	FALSE	1c82ebf2-366c-4074-ba5c-c7a5a68dfaf4	1283	PotentialTransSplicing	-
SGNex_Hct116_ONT_all.fastq	BAG2:RNF8	chr6	57172810	+	chr6	37360446	+	19812.4	0	1	FALSE	TRUE	TRUE	63b7f502-3aa2-4545-acae-db0c96080eda	387	PotentialTransSplicing	-
SGNex_MCF7_ONT_all.fastq	CHURC1-FNTB:PRPF39	chr14	64932292	+	chr14	45095221	+	19837.1	0	1	FALSE	TRUE	TRUE	06e34845-71d4-45ab-8941-9893cf3856b6	401	PotentialTransSplicing	-
SGNex_MCF7_ONT_all.fastq	AF127936.9:RUNX1	chr21	15014344	-	chr21	34859578	-	19845.2	0	1	FALSE	TRUE	TRUE	75d19940-dee2-48b7-b2af-7e739aa286b5	312	PotentialTransSplicing	-
SGNex_Hct116_ONT_all.fastq	COPB2:TIMMDC1	chr3	139383298	-	chr3	119517205	+	19866.1	0	1	FALSE	TRUE	TRUE	86c5320a-7317-426d-a354-0ff87077372c	611	PotentialTransSplicing	-
SGNex_MCF7_ONT_all.fastq	RASAL2:RP11-404O13.5	chr1	178094694	+	chr1	158199835	-	19894.9	0	1	FALSE	TRUE	TRUE	70e52ac9-cd44-44af-a662-86bd1009c8c0	964	PotentialTransSplicing	-
SGNex_HepG2_ONT_all.fastq	DZIP1:LMO7	chr13	95629989	-	chr13	75713182	+	19916.8	0	1	TRUE	TRUE	TRUE	2725281b-a3df-4e1f-ab41-b2116f1f74f3	1562	PotentialTransSplicing	-
SGNex_HepG2_ONT_all.fastq	CTC-260F20.3:RPS16	chr19	19516332	+	chr19	39433569	-	19917.2	0	1	TRUE	TRUE	TRUE	ae42a35c-9ab1-4fb3-b62c-52b5071965a1	187	PotentialTransSplicing	-
SGNex_Hct116_ONT_all.fastq	CCNJL:PFDN1	chr5	160276269	-	chr5	140281533	-	19994.7	0	1	FALSE	TRUE	FALSE	bb0e669e-dc6b-45d7-ae7f-d0207f323f9f	1067	PotentialTransSplicing	-
SGNex_A549_ONT_all.fastq	MEG8:CEP128	chr14	100913521	+	chr14	80900029	-	20013.5	0	1	FALSE	TRUE	TRUE	6dc2c6b2-cd44-4220-b328-7be54552024b	2732	PotentialTransSplicing	-
SGNex_Hct116_ONT_all.fastq	PTP4A1:XPO5	chr6	63572719	+	chr6	43524968	-	20047.8	0	1	TRUE	TRUE	TRUE	e1a12f83-206e-4841-8071-d881b4c92d0d	201	PotentialTransSplicing	-
SGNex_Hct116_ONT_all.fastq	PKN2:DEPDC1	chr1	88760376	+	chr1	68479320	-	20281.1	0	1	TRUE	TRUE	TRUE	a922e774-3a39-465b-8bfb-8f137be08c87	825	PotentialTransSplicing	-
SGNex_A549_ONT_all.fastq	COMMD10:RHOBTB3	chr5	116134178	+	chr5	95823837	+	20310.3	0	1	FALSE	TRUE	TRUE	ac5bb436-83f7-426a-bcd1-f345a29000cb	178	PotentialTransSplicing	-
SGNex_HepG2_ONT_all.fastq	PCCB:TIPARP	chr3	136317064	+	chr3	156677657	+	20360.6	0	1	FALSE	TRUE	FALSE	a26a3556-1bc0-44c7-acea-7ae9a88327f8	1185	PotentialTransSplicing	-
SGNex_A549_ONT_all.fastq	DDX23:CPSF6	chr12	48837524	-	chr12	69251129	+	20413.6	0	1	TRUE	TRUE	TRUE	fbc3d468-fef7-4799-ad92-888af13bad6f	1836	PotentialTransSplicing	-
SGNex_Hct116_ONT_all.fastq	ABCC2:PPIF	chr10	99844465	+	chr10	79351487	+	20493	0	1	TRUE	TRUE	TRUE	a81bd393-1cd3-4837-9612-9b7cc014f011	351	PotentialTransSplicing	-
SGNex_Hct116_ONT_all.fastq	U2SURP:KPNA1	chr3	143001673	+	chr3	122496570	-	20505.1	0	1	TRUE	TRUE	TRUE	b38212aa-e530-4c98-ba74-6f921fc82e4c	804	PotentialTransSplicing	-
SGNex_HepG2_ONT_all.fastq	INSR:LINC00662	chr19	7267345	-	chr19	27774252	-	20506.9	0	1	FALSE	TRUE	TRUE	99b3ee10-2101-4537-bfaa-0ece9a7ac7ed	1066	PotentialTransSplicing	-
SGNex_Hct116_ONT_all.fastq	GABPB1:THAP10	chr15	50354985	-	chr15	70882908	-	20527.9	0	1	FALSE	TRUE	TRUE	959ade01-fe7f-4842-8966-51a7cc45a71e	187	PotentialTransSplicing	-
SGNex_Hct116_ONT_all.fastq	DCTN4:NPM1	chr5	150753479	-	chr5	171390051	+	20636.6	0	1	TRUE	TRUE	TRUE	fef04fd4-0df8-4ac4-89f4-da12856d21ed	485	PotentialTransSplicing	-
SGNex_Hct116_ONT_all.fastq	CENPE:HNRNPDL	chr4	103174736	-	chr4	82424883	-	20749.9	0	1	FALSE	TRUE	FALSE	2051f7ff-055c-400b-b7d9-93d12be97448	282	PotentialTransSplicing	-
SGNex_Hct116_ONT_all.fastq	TMX2:NARS2	chr11	57712807	+	chr11	78478683	-	20765.9	0	1	TRUE	TRUE	TRUE	ce8b7a00-c084-44f7-a702-a1f862ba3e94	1077	PotentialTransSplicing	-
SGNex_Hct116_ONT_all.fastq	RP11-463D19.2:ESRP1	chr8	73805651	-	chr8	94667949	+	20862.3	0	1	TRUE	TRUE	TRUE	3620d974-0b1d-43e6-9807-a0bd7669cf39	2596	PotentialTransSplicing	-
SGNex_Hct116_ONT_all.fastq	ARPP19:NPTN	chr15	52568848	-	chr15	73592137	-	21023.3	0	1	FALSE	TRUE	TRUE	12556978-6c52-439b-9489-e40979cb17b0	1801	PotentialTransSplicing	-
SGNex_A549_ONT_all.fastq	SCAMP2:WDR72	chr15	74848600	-	chr15	53706074	-	21142.5	0	1	FALSE	TRUE	FALSE	4a2987e3-7e8d-42b5-999e-2a8835ce079e	2487	PotentialTransSplicing	Yes
SGNex_A549_ONT_all.fastq	SCAMP2:WDR72	chr15	74873199	-	chr15	53706074	-	21167.1	0	1	TRUE	TRUE	FALSE	01cf69c1-0e61-4841-be33-f5ca38358947	261	PotentialTransSplicing	Yes
SGNex_Hct116_ONT_all.fastq	CDK7:CETN3	chr5	69235453	+	chr5	90407834	-	21172.4	0	1	FALSE	TRUE	TRUE	3522e439-53b5-4f48-bd6b-172be7c49b6c	815	PotentialTransSplicing	-
SGNex_Hct116_ONT_all.fastq	NCOR1:TADA2A	chr17	16186554	-	chr17	37437738	+	21251.2	0	1	FALSE	TRUE	TRUE	5bb3b99c-b89c-4b75-899d-0bc0de69f92b	2006	PotentialTransSplicing	-
SGNex_A549_ONT_all.fastq	USP12:RB1	chr13	27171592	-	chr13	48452993	+	21281.4	0	1	TRUE	TRUE	TRUE	beaaa0e5-afd7-4bbe-883d-74b4dc34da88	2978	PotentialTransSplicing	-
SGNex_Hct116_ONT_all.fastq	RP1-27O5.3:RP4-635E18.6	chr1	32553540	+	chr1	11101801	+	21451.7	0	1	FALSE	TRUE	TRUE	cd057f7b-0b99-4460-9a5c-1874716fdaac	374	PotentialTransSplicing	-
SGNex_A549_ONT_all.fastq	ACACA:RAD51C	chr17	37221724	-	chr17	58732484	+	21510.8	0	1	TRUE	TRUE	TRUE	945fdae8-da24-4b69-887b-c20f52b4f3b8	3797	PotentialTransSplicing	-
SGNex_Hct116_ONT_all.fastq	ANO5:HSD17B12	chr11	22193532	+	chr11	43750911	+	21557.4	0	1	TRUE	TRUE	FALSE	ffca15d2-17bd-4a9b-9e23-471bcb654d37	367	PotentialTransSplicing	-
SGNex_A549_ONT_all.fastq	SEC11A:RPS27L	chr15	84716025	-	chr15	63155731	-	21560.3	0	1	FALSE	TRUE	FALSE	26230642-de92-405c-9dc4-23f5a8b143d4	420	PotentialTransSplicing	-
SGNex_Hct116_ONT_all.fastq	CTD-3252C9.4:TMEM147	chr19	13834516	-	chr19	35545658	+	21711.1	0	1	FALSE	TRUE	TRUE	3517e210-5307-4fa4-ae01-28edf022c4a8	829	PotentialTransSplicing	-
SGNex_MCF7_ONT_all.fastq	NPLOC4:CLTC	chr17	81588944	-	chr17	59651203	+	21937.7	0	1	TRUE	TRUE	TRUE	87e22581-bb51-4f94-978a-85f9f061e8af	5189	PotentialTransSplicing	-
SGNex_Hct116_ONT_all.fastq	PEX2:RP11-410L14.2	chr8	76999990	-	chr8	98996966	-	21997	0	1	FALSE	TRUE	TRUE	1c5a7bd7-cae8-402d-847f-508173748530	266	PotentialTransSplicing	-
SGNex_Hct116_ONT_all.fastq	TRIM52:RNF145	chr5	181260001	-	chr5	159203656	-	22056.4	0	1	TRUE	TRUE	FALSE	3e31e99f-ce23-48bd-8a8b-09e53e0c23ec	399	PotentialTransSplicing	-
SGNex_Hct116_ONT_all.fastq	KANSL1:PRKAR1A	chr17	46192823	-	chr17	68515394	+	22322.6	0	1	FALSE	TRUE	TRUE	c16765f8-2e45-4e32-ad15-a8685cd310cf	3536	PotentialTransSplicing	-
SGNex_Hct116_ONT_all.fastq	CPNE8:MGST1	chr12	38702875	-	chr12	16363795	+	22339.1	0	1	FALSE	TRUE	TRUE	e94654da-6eff-4d30-b1dc-f87a64690ba7	688	PotentialTransSplicing	Yes
SGNex_HepG2_ONT_all.fastq	HBQ1:NPIPB5	chr16	180870	+	chr16	22523820	+	22343	0	1	TRUE	TRUE	FALSE	154cdcee-a0d2-48e7-b235-a6ce3a9db417	399	PotentialTransSplicing	-
SGNex_MCF7_ONT_all.fastq	HOOK2:FXYD3	chr19	12774669	-	chr19	35122765	+	22348.1	0	1	FALSE	TRUE	TRUE	50cdc75d-ba06-40b2-bab3-d30e8a2891d3	293	PotentialTransSplicing	-
SGNex_MCF7_ONT_all.fastq	MTDH:MRPL13	chr8	97661173	+	chr8	120432123	-	22771	0	1	FALSE	TRUE	TRUE	1f576a59-d3a8-428f-9ab1-9e87b4c94424	781	PotentialTransSplicing	-
SGNex_A549_ONT_all.fastq	TAF1B:BIRC6	chr2	9845318	+	chr2	32617725	+	22772.4	0	1	TRUE	TRUE	FALSE	1f4f600e-44b3-415d-9d07-cdf47dce672c	920	PotentialTransSplicing	-
SGNex_A549_ONT_all.fastq	HDLBP:ARPC2	chr2	241315570	-	chr2	218249364	+	23066.2	0	1	FALSE	TRUE	TRUE	1eb5db89-64ef-4fb3-8c8d-4dc29bc6ccec	692	PotentialTransSplicing	-
SGNex_MCF7_ONT_all.fastq	MAN2A2:RP11-34F13.2	chr15	90906913	+	chr15	67835781	-	23071.1	0	1	FALSE	TRUE	TRUE	f8318526-1b85-4a5b-bd48-d14f63916323	1549	PotentialTransSplicing	-
SGNex_Hct116_ONT_all.fastq	NCK1:NAA50	chr3	136862353	+	chr3	113724095	-	23138.3	0	1	FALSE	TRUE	TRUE	f61607bc-9362-41e0-9c6f-f14dc50ebf28	154	PotentialTransSplicing	-
SGNex_Hct116_ONT_all.fastq	POLR1B:UBXN4	chr2	112542671	+	chr2	135748267	+	23205.6	0	1	FALSE	TRUE	FALSE	e7e5c6c8-cc91-40b7-8030-9ced764f1236	608	PotentialTransSplicing	-
SGNex_A549_ONT_all.fastq	PIGF:ANXA4	chr2	46592475	-	chr2	69806385	+	23213.9	0	1	TRUE	TRUE	TRUE	005710e1-4d33-4a5f-a87f-08d178308b51	473	PotentialTransSplicing	-
SGNex_K562_ONT_all.fastq	CSMD1:PPP2R2A	chr8	3087097	-	chr8	26338890	+	23251.8	0	1	TRUE	TRUE	TRUE	706daca7-4a45-4dbe-995c-99f4e35717f8	596	PotentialTransSplicing	-
SGNex_Hct116_ONT_all.fastq	NPNT:SCD5	chr4	105895723	+	chr4	82636823	-	23258.9	0	1	TRUE	TRUE	TRUE	3485094e-6038-431a-b25a-110a83835a64	1524	PotentialTransSplicing	-
SGNex_HepG2_ONT_all.fastq	VMP1:B3GNTL1	chr17	59738947	+	chr17	83048785	-	23309.8	0	1	TRUE	TRUE	TRUE	e225fc70-c9ed-443d-9936-0fbb8703706a	444	PotentialTransSplicing	-
SGNex_Hct116_ONT_all.fastq	RAD23B:KIF27	chr9	107306647	+	chr9	83915678	-	23391	0	1	FALSE	TRUE	TRUE	500c2f7b-2d8a-4508-9f2e-eb8d149679e8	5350	PotentialTransSplicing	-
SGNex_Hct116_ONT_all.fastq	PHACTR4:NRD1	chr1	28407463	+	chr1	51814813	-	23407.3	0	1	FALSE	TRUE	TRUE	1c0541bc-8326-4ba0-af82-86e6f4e9d0b2	2128	PotentialTransSplicing	-
SGNex_A549_ONT_all.fastq	ABCC3:RPL38	chr17	50634981	+	chr17	74209187	+	23574.2	0	1	FALSE	TRUE	FALSE	f686a648-ac31-4be2-86d9-51fade681912	210	PotentialTransSplicing	-
SGNex_MCF7_ONT_all.fastq	EFR3A:EIF3E	chr8	131904322	+	chr8	108203503	-	23700.8	0	1	FALSE	TRUE	TRUE	0cf04f9d-eba6-4ad1-a35d-41a235223156	236	PotentialTransSplicing	-
SGNex_MCF7_ONT_all.fastq	SUMF1:CMC1	chr3	4466976	-	chr3	28263291	+	23796.3	0	1	FALSE	TRUE	TRUE	47557c7b-f5f5-4e19-bf27-b42cfa6f648b	350	PotentialTransSplicing	-
SGNex_MCF7_ONT_all.fastq	RPN1:MBNL1	chr3	128625534	-	chr3	152462385	+	23836.9	0	1	FALSE	TRUE	TRUE	05459cef-e4aa-4574-88eb-8ca5c099aa8f	3225	PotentialTransSplicing	-
SGNex_Hct116_ONT_all.fastq	PKN2:MOV10	chr1	88807775	+	chr1	112691665	+	23883.9	0	1	TRUE	TRUE	FALSE	86e0b5e5-4352-412a-8e62-63a93398ef49	2415	PotentialTransSplicing	-
SGNex_A549_ONT_all.fastq	WDR35:LRPPRC	chr2	19989992	-	chr2	43947370	-	23957.4	0	1	TRUE	TRUE	TRUE	8dbb8a45-c736-46d0-977e-ea6a16184174	147	PotentialTransSplicing	-
SGNex_Hct116_ONT_all.fastq	FAM60A:CD163L1	chr12	31326024	-	chr12	7357486	-	23968.5	0	1	FALSE	TRUE	FALSE	91068237-3269-47fa-b939-2aaa3e2287c7	232	PotentialTransSplicing	-
SGNex_Hct116_ONT_all.fastq	PYGB:ZFAS1	chr20	25284251	+	chr20	49289045	+	24004.8	0	1	FALSE	TRUE	FALSE	fae2ca31-5756-451a-9c0d-cfb77c2b3410	277	PotentialTransSplicing	-
SGNex_A549_ONT_all.fastq	ANP32A:B2M	chr15	68820698	-	chr15	44715423	+	24105.3	0	1	FALSE	TRUE	TRUE	3a54e66f-4219-4b9b-92fa-600a5dc46cfa	933	PotentialTransSplicing	-
SGNex_Hct116_ONT_all.fastq	NCOA2:KIAA1429	chr8	70403700	-	chr8	94543942	-	24140.2	0	1	FALSE	TRUE	TRUE	0a30d652-4eb3-4357-9bfa-7b3ab38ff9f4	618	PotentialTransSplicing	-
SGNex_Hct116_ONT_all.fastq	RP11-599B13.6:C17orf75	chr17	8161473	-	chr17	32341284	-	24179.8	0	1	FALSE	TRUE	TRUE	bfad03c8-e751-4796-8e5b-05fe48c5b543	503	PotentialTransSplicing	-
SGNex_MCF7_ONT_all.fastq	ALKBH1:PPP2R5C	chr14	77704369	-	chr14	101912401	+	24208	0	1	FALSE	TRUE	TRUE	905e39db-98e4-40a4-995a-36ca1f28e150	287	PotentialTransSplicing	-
SGNex_Hct116_ONT_all.fastq	PRKD3:XPO1	chr2	37324681	-	chr2	61533903	-	24209.2	0	1	FALSE	TRUE	TRUE	dd51ead1-f6cf-414a-84d5-7082be7fa658	4049	PotentialTransSplicing	-
SGNex_MCF7_ONT_all.fastq	MTCH2:RP11-849H4.2	chr11	47634672	-	chr11	71865854	-	24231.2	0	1	TRUE	TRUE	TRUE	eea67d05-d42f-4911-8b06-58b4e5ccc560	468	PotentialTransSplicing	-
SGNex_Hct116_ONT_all.fastq	EIF5B:POLE4	chr2	99337589	+	chr2	74969409	+	24368.2	0	1	FALSE	TRUE	TRUE	507e9b8a-02fa-4328-886f-f4b312c58fd0	444	PotentialTransSplicing	-
SGNex_A549_ONT_all.fastq	ASCC3:HDDC2	chr6	100881061	-	chr6	125277240	-	24396.2	0	1	FALSE	TRUE	TRUE	aa566634-25ef-4370-b7f0-6ffd6f6012be	229	PotentialTransSplicing	-
SGNex_A549_ONT_all.fastq	G2E3:DLGAP5	chr14	30597526	+	chr14	55148473	-	24550.9	0	1	FALSE	TRUE	TRUE	659e3a44-6dee-4a14-82fa-59e2bef5afd1	391	PotentialTransSplicing	-
SGNex_A549_ONT_all.fastq	MAP3K8:GDI2	chr10	30439274	+	chr10	5800705	-	24638.6	0	1	TRUE	TRUE	TRUE	e180d88d-feb3-4f5d-822b-68570b48149a	803	PotentialTransSplicing	-
SGNex_Hct116_ONT_all.fastq	UBE2N:VSIG10	chr12	93441855	-	chr12	118095814	-	24654	0	1	FALSE	TRUE	TRUE	6212a2eb-007c-47dd-bcbd-f79d2e78de49	197	PotentialTransSplicing	-
SGNex_A549_ONT_all.fastq	TASP1:SNHG17	chr20	13587250	-	chr20	38421098	-	24833.8	0	1	FALSE	TRUE	TRUE	bb22b92d-7847-40e6-b326-404afd1dc617	477	PotentialTransSplicing	-
SGNex_Hct116_ONT_all.fastq	RCOR3:C1orf27	chr1	211274262	+	chr1	186406083	+	24868.2	0	1	FALSE	TRUE	TRUE	40b5466c-6fb7-4255-83a0-9daaea4519f8	283	PotentialTransSplicing	-
SGNex_Hct116_ONT_all.fastq	TCERG1:NPM1	chr5	146455281	+	chr5	171407700	+	24952.4	0	1	TRUE	TRUE	FALSE	b2d97b22-3cf1-49fc-9e2d-9d452742b093	415	PotentialTransSplicing	-
SGNex_A549_ONT_all.fastq	SCP2:DNAJB4	chr1	52961629	+	chr1	78013051	+	25051.4	0	1	TRUE	TRUE	FALSE	ca9ee6b7-c824-426c-827e-ca80f15673e7	447	PotentialTransSplicing	-
SGNex_Hct116_ONT_all.fastq	MTHFD2:EIF5B	chr2	74198742	+	chr2	99360236	+	25161.5	0	1	TRUE	TRUE	FALSE	dec6cf49-a91e-4269-8dd2-f4e19b1fc48f	193	PotentialTransSplicing	-
SGNex_Hct116_ONT_all.fastq	RABGGTB:FAF1	chr1	75787604	+	chr1	50596216	-	25191.4	0	1	TRUE	TRUE	TRUE	d32c79f0-7865-4547-881a-a2851077b63c	203	PotentialTransSplicing	-
SGNex_Hct116_ONT_all.fastq	SS18:ENOSF1	chr18	26087501	-	chr18	694334	-	25393.2	0	1	FALSE	TRUE	FALSE	66d70fc8-a439-41e7-9222-0c90430bc52a	777	PotentialTransSplicing	-
SGNex_A549_ONT_all.fastq	POLR2B:HNRNPDL	chr4	57007002	+	chr4	82424883	-	25417.9	0	1	FALSE	TRUE	TRUE	c57db62b-1f9e-4a64-b268-bdcfa8f0ed41	1608	PotentialTransSplicing	-
SGNex_MCF7_ONT_all.fastq	COMMD1:FEZ2	chr2	62000982	+	chr2	36555748	-	25445.2	0	1	FALSE	TRUE	TRUE	b395a1a6-0e27-45e6-bf56-d08e21a263ea	159	PotentialTransSplicing	-
SGNex_A549_ONT_all.fastq	SBF2:TRIM44	chr11	10193902	-	chr11	35685259	+	25491.4	0	1	TRUE	TRUE	TRUE	f29f4190-78a8-4459-b378-0c6e73d69938	2302	PotentialTransSplicing	-
SGNex_HepG2_ONT_all.fastq	PROS1:TIMMDC1	chr3	93973674	-	chr3	119513641	+	25540	0	1	TRUE	TRUE	TRUE	dcf394ef-dec6-4fdb-a437-c811353d27fe	802	PotentialTransSplicing	-
SGNex_A549_ONT_all.fastq	MFSD6:MREG	chr2	190437561	+	chr2	215996465	-	25558.9	0	1	FALSE	TRUE	TRUE	6e4d75e0-ef69-4497-95e9-2e5473a34206	1780	PotentialTransSplicing	-
SGNex_HepG2_ONT_all.fastq	NTN4:ANAPC5	chr12	95737866	-	chr12	121330672	-	25592.8	0	1	TRUE	TRUE	TRUE	96d1e766-196c-495e-95f5-d9fb16b87caa	332	PotentialTransSplicing	-
SGNex_A549_ONT_all.fastq	TRPM7:ETFA	chr15	50686531	-	chr15	76292700	-	25606.2	0	1	TRUE	TRUE	TRUE	1ea4ca9f-49ae-4a5b-93db-a29cffe7e17f	392	PotentialTransSplicing	-
SGNex_HepG2_ONT_all.fastq	RNF43:MYO1D	chr17	58417017	-	chr17	32755662	-	25661.4	0	1	FALSE	TRUE	FALSE	01e94b0b-de98-42d3-a07d-b03ddd318832	393	PotentialTransSplicing	-
SGNex_A549_ONT_all.fastq	TMEM161B:IPO11	chr5	88268721	-	chr5	62550367	+	25718.3	0	1	TRUE	TRUE	TRUE	27a5a764-cab9-441f-8c12-cba102788ac4	203	PotentialTransSplicing	-
SGNex_Hct116_ONT_all.fastq	GTF3C5:RAD23B	chr9	133031164	+	chr9	107300141	+	25731	0	1	TRUE	TRUE	TRUE	00d889ca-778f-40d6-a722-fd1cb7c08292	153	PotentialTransSplicing	-
SGNex_Hct116_ONT_all.fastq	NOL10:FEZ2	chr2	10644320	-	chr2	36558513	-	25914.2	0	1	TRUE	TRUE	TRUE	015d9f9f-43a7-444b-9604-62185f0ad197	1163	PotentialTransSplicing	-
SGNex_HepG2_ONT_all.fastq	HPS3:PDIA5	chr3	149129940	+	chr3	123145522	+	25984.4	0	1	FALSE	TRUE	TRUE	3981bc9f-00db-4dd3-8e59-171fc4053ab2	268	PotentialTransSplicing	-
SGNex_MCF7_ONT_all.fastq	ECH1:PRDX2	chr19	38831078	-	chr19	12797166	-	26033.9	0	1	FALSE	TRUE	FALSE	9ffe3497-2f12-4c8d-8ce0-285aea782c73	474	PotentialTransSplicing	-
SGNex_Hct116_ONT_all.fastq	ME1:CD164	chr6	83315310	-	chr6	109369017	-	26053.7	0	1	FALSE	TRUE	TRUE	44007c5c-ce46-408b-92ab-c27915fefec4	2597	PotentialTransSplicing	-
SGNex_Hct116_ONT_all.fastq	TNIP1:NSD1	chr5	151080880	-	chr5	177135087	+	26054.2	0	1	FALSE	TRUE	TRUE	ad510d5c-cced-403d-ac7a-d54525b18aca	2056	PotentialTransSplicing	-
SGNex_Hct116_ONT_all.fastq	GNG12:GCLM	chr1	67777458	-	chr1	93897898	-	26120.4	0	1	FALSE	TRUE	TRUE	367542b9-7f2d-43fe-ad16-e9156dd63171	1190	PotentialTransSplicing	-
SGNex_Hct116_ONT_all.fastq	MORN1:RCC1	chr1	2387419	-	chr1	28508128	+	26120.7	0	1	FALSE	TRUE	TRUE	feae0723-614e-4cee-bda9-49cbca195f9e	878	PotentialTransSplicing	-
SGNex_A549_ONT_all.fastq	KHDC1:COQ3	chr6	73262934	-	chr6	99383824	-	26120.9	0	1	FALSE	TRUE	TRUE	df2549f5-cb87-48e7-9c82-18ac20b0d1fc	1202	PotentialTransSplicing	-
SGNex_A549_ONT_all.fastq	NAP1L1:PARPBP	chr12	76074203	-	chr12	102195951	+	26121.8	0	1	FALSE	TRUE	TRUE	1eb70937-9123-41b6-8c87-5776d8772c96	220	PotentialTransSplicing	-
SGNex_A549_ONT_all.fastq	TXN:SDCCAG3	chr9	110256412	-	chr9	136405978	-	26149.6	0	1	TRUE	TRUE	TRUE	c683bf6d-c415-4a05-9010-ce35f0159629	155	PotentialTransSplicing	-
SGNex_A549_ONT_all.fastq	RP11-274B21.14:PRKRIP1	chr7	128574791	+	chr7	102425014	+	26149.8	0	1	FALSE	TRUE	TRUE	74147471-2de9-4191-976f-678fa6de3edd	353	PotentialTransSplicing	-
SGNex_A549_ONT_all.fastq	KATNBL1:ANXA2	chr15	34209951	-	chr15	60364523	-	26154.6	0	1	FALSE	TRUE	TRUE	ad2c87a3-8a16-4c44-b8c8-b9c9a197fe5f	803	PotentialTransSplicing	-
SGNex_K562_ONT_all.fastq	FUBP1:NRD1	chr1	77949155	-	chr1	51789433	-	26159.7	0	1	TRUE	TRUE	FALSE	df8d7744-8535-4d31-927c-f5cf22ffaee1	363	PotentialTransSplicing	-
SGNex_HepG2_ONT_all.fastq	MAP4K4:SAP130	chr2	101698538	+	chr2	127978089	-	26279.6	0	1	FALSE	TRUE	TRUE	95d55bd2-7847-4dc2-8f43-4dcbb21ba22a	476	PotentialTransSplicing	-
SGNex_K562_ONT_all.fastq	EZH1:UBB	chr17	42703740	-	chr17	16381902	+	26321.8	0	1	FALSE	TRUE	TRUE	d99f164f-6333-4053-a827-4740ff6d1c55	947	PotentialTransSplicing	-
SGNex_Hct116_ONT_all.fastq	PTPDC1:CDK5RAP2	chr9	94031127	+	chr9	120394638	-	26363.5	0	1	FALSE	TRUE	TRUE	183e8344-4253-4303-9531-5053512cd8cf	338	PotentialTransSplicing	-
SGNex_HepG2_ONT_all.fastq	RERE:SFPQ	chr1	8655973	-	chr1	35178036	-	26522.1	0	1	FALSE	TRUE	TRUE	7477b3cd-4386-4663-b5b7-ae6074986054	629	PotentialTransSplicing	-
SGNex_A549_ONT_all.fastq	PSMD11:TRIM37	chr17	32464578	+	chr17	59017424	-	26552.8	0	1	TRUE	TRUE	TRUE	626b5be0-d73d-40f1-b212-0073e942888b	580	PotentialTransSplicing	-
SGNex_MCF7_ONT_all.fastq	YTHDC2:PFDN1	chr5	113515362	+	chr5	140246057	-	26730.7	0	1	FALSE	TRUE	TRUE	1a0cc703-8f96-4782-9d42-6b3ee3c42cf6	448	PotentialTransSplicing	-
SGNex_HepG2_ONT_all.fastq	PSMD7:ITFG1	chr16	74296988	+	chr16	47459175	-	26837.8	0	1	FALSE	TRUE	TRUE	a71e2ab1-b050-4f10-9d4d-cbee2bc661b1	261	PotentialTransSplicing	-
SGNex_HepG2_ONT_all.fastq	CD46:IRF2BP2	chr1	207767195	+	chr1	234607852	-	26840.7	0	1	TRUE	TRUE	TRUE	2cc31b90-1d1e-4222-85e8-57471d9b5aa6	1188	PotentialTransSplicing	-
SGNex_MCF7_ONT_all.fastq	HERC4:CYP2C9	chr10	68072883	-	chr10	94986033	+	26913.2	0	1	FALSE	TRUE	TRUE	acc7eb7c-0957-445b-8efe-1cf05bd8a044	341	PotentialTransSplicing	-
SGNex_MCF7_ONT_all.fastq	ECHDC2:STMN1	chr1	52921553	-	chr1	25904738	-	27016.8	0	1	FALSE	TRUE	FALSE	8ad9bdd7-3ded-442f-a530-1ab7411df804	1000	PotentialTransSplicing	-
SGNex_Hct116_ONT_all.fastq	HS2ST1:HOOK1	chr1	86915160	+	chr1	59828780	+	27086.4	0	1	FALSE	TRUE	TRUE	6a9a4390-f026-4a9e-a440-ec2d0da2cb6b	497	PotentialTransSplicing	-
SGNex_Hct116_ONT_all.fastq	QPCTL:KXD1	chr19	45693556	+	chr19	18562036	+	27131.5	0	1	TRUE	TRUE	TRUE	4461d06f-6211-4b0d-866f-616c4ffb114d	424	PotentialTransSplicing	-
SGNex_Hct116_ONT_all.fastq	GMPS:MCCC1	chr3	155870897	+	chr3	183057422	-	27186.5	0	1	FALSE	TRUE	TRUE	20f790d8-72e5-4f0b-be04-4dd658d55e1b	255	PotentialTransSplicing	-
SGNex_Hct116_ONT_all.fastq	MARCH6:WDR70	chr5	10353917	+	chr5	37605064	+	27251.1	0	1	FALSE	TRUE	FALSE	4031b81b-6068-45d8-a2e4-9fb5bb75d1c7	1259	PotentialTransSplicing	-
SGNex_MCF7_ONT_all.fastq	ARHGAP26:TMED7-TICAM2	chr5	143057747	+	chr5	115620680	-	27437.1	0	1	FALSE	TRUE	TRUE	7361f01b-5307-4a41-9977-bb964e542c2b	3232	PotentialTransSplicing	-
SGNex_K562_ONT_all.fastq	MCM3:GMNN	chr6	52282045	-	chr6	24781477	+	27500.6	0	1	TRUE	TRUE	TRUE	1c3cacad-7083-4447-bb71-f55cc91bd4b0	830	PotentialTransSplicing	-
SGNex_A549_ONT_all.fastq	TXNRD1:PUS1	chr12	104327671	+	chr12	131943539	+	27615.9	0	1	TRUE	TRUE	FALSE	a35f65f7-564b-4912-8ed9-5d4d8e00cb62	1325	PotentialTransSplicing	-
SGNex_A549_ONT_all.fastq	ATP9B:SMAD4	chr18	79069529	+	chr18	51076638	+	27992.9	0	1	FALSE	TRUE	TRUE	7de3317b-c17f-4073-bb99-096aecab709e	111	PotentialTransSplicing	-
SGNex_HepG2_ONT_all.fastq	KIZ:STAU1	chr20	21126204	+	chr20	49135931	-	28009.7	0	1	FALSE	TRUE	TRUE	875b79ac-a25e-45b8-9fd9-782195ab2c73	113	PotentialTransSplicing	-
SGNex_Hct116_ONT_all.fastq	NCOA5:SNX5	chr20	46070210	-	chr20	17943195	-	28127	0	1	FALSE	TRUE	FALSE	8b85ffad-6fa5-4271-b33c-9efb7d359680	398	PotentialTransSplicing	-
SGNex_Hct116_ONT_all.fastq	METAP1:GRSF1	chr4	98995867	+	chr4	70836314	-	28159.6	0	1	TRUE	TRUE	TRUE	7e54a6b0-ef2e-4cab-ab5e-5ffbc1234486	363	PotentialTransSplicing	-
SGNex_A549_ONT_all.fastq	RP11-119B16.2:TM9SF4	chr20	3888739	-	chr20	32133013	+	28244.3	0	1	FALSE	TRUE	TRUE	d2f103bf-85f6-4691-a1d5-6ac6b4f29826	301	PotentialTransSplicing	-
SGNex_MCF7_ONT_all.fastq	MPZL1:RP11-476B1.1	chr1	167776166	+	chr1	196045539	-	28269.4	0	1	FALSE	TRUE	TRUE	aa9a36c3-4db4-4381-aad8-a8af8e22bf8c	735	PotentialTransSplicing	-
SGNex_A549_ONT_all.fastq	ITM2B:PSPC1	chr13	48233477	+	chr13	19709599	-	28523.9	0	1	TRUE	TRUE	TRUE	a4ae5906-5590-43d9-8a71-951c451712b9	762	PotentialTransSplicing	-
SGNex_Hct116_ONT_all.fastq	CCNE1:RPS5	chr19	29822603	+	chr19	58394497	+	28571.9	0	1	TRUE	TRUE	FALSE	37b4e4ad-1577-4d23-8cf8-5e7cc0abfcf9	1065	PotentialTransSplicing	-
SGNex_Hct116_ONT_all.fastq	RP11-211N8.2:UBAP2	chr9	62532688	+	chr9	33924284	-	28608.4	0	1	FALSE	TRUE	TRUE	ed8248c8-5ad9-4cac-b177-e47c4978ac4e	313	PotentialTransSplicing	-
SGNex_Hct116_ONT_all.fastq	RP11-6N13.1:CTD-2410N18.5	chr5	105392761	-	chr5	134174022	-	28781.3	0	1	FALSE	TRUE	TRUE	cdf260fc-6f79-4adf-9ae4-feaba6ac370a	962	PotentialTransSplicing	-
SGNex_Hct116_ONT_all.fastq	SF1:TAF1D	chr11	64776498	-	chr11	93730712	-	28954.2	0	1	FALSE	TRUE	TRUE	c66787cd-827d-4894-bea9-1acf4b787f48	288	PotentialTransSplicing	-
SGNex_A549_ONT_all.fastq	NAA38:AATF	chr17	7883235	-	chr17	36986617	+	29103.4	0	1	FALSE	TRUE	TRUE	39ee3cb8-ee81-4b86-8aa7-7016443282cb	1088	PotentialTransSplicing	-
SGNex_Hct116_ONT_all.fastq	RAB11A:C15orf41	chr15	65879751	+	chr15	36709223	+	29170.5	0	1	TRUE	TRUE	TRUE	07881fc9-9728-4ff4-b4bb-83b02949ae4f	659	PotentialTransSplicing	-
SGNex_HepG2_ONT_all.fastq	ANO6:DERA	chr12	45216391	+	chr12	16032542	+	29183.8	0	1	TRUE	TRUE	TRUE	d561671f-fcdb-40fb-894a-819f47d4775e	231	PotentialTransSplicing	-
SGNex_HepG2_ONT_all.fastq	HIF1AN:GLRX3	chr10	100536661	+	chr10	130179342	+	29642.7	0	1	FALSE	TRUE	FALSE	3c48769c-b921-46d8-95b1-abf23a3ae850	435	PotentialTransSplicing	-
SGNex_A549_ONT_all.fastq	ROR1:FNBP1L	chr1	63774508	+	chr1	93499468	+	29725	0	1	FALSE	TRUE	FALSE	267eb301-6bbc-42a1-8aad-35a59b704638	488	PotentialTransSplicing	-
SGNex_MCF7_ONT_all.fastq	JAK1:SFPQ	chr1	64966333	-	chr1	35178036	-	29788.3	0	1	FALSE	TRUE	FALSE	b55f56b4-e5a3-403a-a951-59ceb21760a4	169	PotentialTransSplicing	-
SGNex_K562_ONT_all.fastq	UBE2D2:MAN2A1	chr5	139561815	+	chr5	109755329	+	29806.5	0	1	FALSE	TRUE	TRUE	52b0091e-26ca-49b3-8e8f-7443f7113f8a	353	PotentialTransSplicing	-
SGNex_HepG2_ONT_all.fastq	SENP1:NAV3	chr12	48063710	-	chr12	77940319	+	29876.6	0	1	TRUE	TRUE	TRUE	1b1f02e1-050a-45bf-924e-7e88981a137d	1692	PotentialTransSplicing	-
SGNex_HepG2_ONT_all.fastq	NEDD4L:CDH2	chr18	58044708	+	chr18	28147784	-	29896.9	0	1	TRUE	TRUE	TRUE	214788c9-165e-4552-b56e-0b69a65aadaa	410	PotentialTransSplicing	-
SGNex_HepG2_ONT_all.fastq	USP11:RBBP7	chrX	47233219	+	chrX	16849301	-	30383.9	0	1	TRUE	TRUE	TRUE	342950c2-01f8-4d58-8125-b244b0e80ecb	193	PotentialTransSplicing	-
SGNex_A549_ONT_all.fastq	SPECC1:LUC7L3	chr17	20260294	+	chr17	50736960	+	30476.7	0	1	TRUE	TRUE	FALSE	ddb59c87-5e6d-4371-837f-22cb05b8953a	774	PotentialTransSplicing	-
SGNex_A549_ONT_all.fastq	TJP1:ICE2	chr15	29766266	-	chr15	60423762	-	30657.5	0	1	FALSE	TRUE	TRUE	dd43b1bc-6924-49a7-b96e-bc255bcf1bf9	949	PotentialTransSplicing	-
SGNex_A549_ONT_all.fastq	RASAL2:CHD1L	chr1	178094694	+	chr1	147275354	+	30819.3	0	1	TRUE	TRUE	TRUE	3560eb1b-f5d5-454e-b247-02bdd91a6370	1746	PotentialTransSplicing	-
SGNex_K562_ONT_all.fastq	MCM3:PGM3	chr6	52282045	-	chr6	83176060	-	30894	0	1	TRUE	TRUE	TRUE	9fa6dfb8-7f19-4eab-9023-31f7dd51666e	911	PotentialTransSplicing	-
SGNex_Hct116_ONT_all.fastq	PEX7:MLLT4	chr6	136846181	+	chr6	167864551	+	31018.4	0	1	FALSE	TRUE	FALSE	67c9f82d-d4c3-4290-b311-710c859ae442	722	PotentialTransSplicing	-
SGNex_A549_ONT_all.fastq	ABCC2:CCAR1	chr10	99784781	+	chr10	68765888	+	31018.9	0	1	TRUE	TRUE	TRUE	eac84a90-bc17-488d-b890-8052f31fabc3	1695	PotentialTransSplicing	-
SGNex_A549_ONT_all.fastq	SNX14:ZUFSP	chr6	85593579	-	chr6	116660846	-	31067.3	0	1	FALSE	TRUE	TRUE	bbf54521-9639-4bab-893e-96b2f8b233e1	1459	PotentialTransSplicing	-
SGNex_Hct116_ONT_all.fastq	TAF1D:EEF1G	chr11	93739237	-	chr11	62560193	-	31179	0	1	FALSE	TRUE	FALSE	09de9474-7b8f-4939-b34e-33d161d7d33a	265	PotentialTransSplicing	-
SGNex_HepG2_ONT_all.fastq	ZNFX1:MGME1	chr20	49253666	-	chr20	17988166	+	31265.5	0	1	FALSE	TRUE	TRUE	b129b281-0af7-4cba-837c-537725e5da8d	624	PotentialTransSplicing	-
SGNex_A549_ONT_all.fastq	CALCOCO2:EIF4A3	chr17	48841887	+	chr17	80140140	-	31298.3	0	1	TRUE	TRUE	TRUE	c3724b8b-cc18-4dae-bdf5-a1d27002205f	1197	PotentialTransSplicing	-
SGNex_HepG2_ONT_all.fastq	VPS54:FAHD2A	chr2	64018938	-	chr2	95405553	+	31386.6	0	1	FALSE	TRUE	TRUE	3e1325a1-aa8d-438a-b13d-c159c2b14082	531	PotentialTransSplicing	-
SGNex_HepG2_ONT_all.fastq	CEP83:MON2	chr12	94335589	-	chr12	62565237	+	31770.4	0	1	TRUE	TRUE	TRUE	40acbce6-d433-4f03-895b-1b6a082f0261	2617	PotentialTransSplicing	-
SGNex_A549_ONT_all.fastq	WDR62:MAP2K2	chr19	36091465	+	chr19	4099414	-	31992.1	0	1	FALSE	TRUE	TRUE	218c9742-baf9-4a0b-a96f-f5e815c50b7f	2157	PotentialTransSplicing	-
SGNex_A549_ONT_all.fastq	RP5-864K19.4:DNAJC11	chr1	38860239	+	chr1	6681037	-	32179.2	0	1	FALSE	TRUE	TRUE	f9fa8994-89bd-492c-be9a-67d5e686918b	3218	PotentialTransSplicing	-
SGNex_Hct116_ONT_all.fastq	ATP6V1B1-AS1:SRSF7	chr2	70947534	-	chr2	38746747	-	32200.8	0	1	FALSE	TRUE	FALSE	a1067084-e663-4818-bf39-5092f98e0725	502	PotentialTransSplicing	-
SGNex_Hct116_ONT_all.fastq	NPM1:CTNNA1	chr5	171388006	+	chr5	138781923	+	32606.1	0	1	FALSE	TRUE	TRUE	9c1e3194-6b0f-4944-94c9-5b0c0e17a5c1	211	PotentialTransSplicing	-
SGNex_Hct116_ONT_all.fastq	LINC01098:ANAPC10	chr4	177732479	+	chr4	144995603	-	32736.9	0	1	FALSE	TRUE	TRUE	dd0335a2-9da6-4dac-8c9b-9bb0f0510be4	558	PotentialTransSplicing	-
SGNex_Hct116_ONT_all.fastq	SLC23A2:CTNNBL1	chr20	4970793	-	chr20	37757571	+	32786.8	0	1	FALSE	TRUE	TRUE	baf9c92a-e42a-4b4d-9a03-b01653e9ac98	1420	PotentialTransSplicing	-
SGNex_MCF7_ONT_all.fastq	EIF2AK3:CLASP1	chr2	88613724	-	chr2	121503234	-	32889.5	0	1	FALSE	TRUE	TRUE	33f1402c-b22e-43a6-b692-842af18ab7b4	359	PotentialTransSplicing	-
SGNex_K562_ONT_all.fastq	FAM172A:NDUFAF2	chr5	94111511	-	chr5	61073125	+	33038.4	0	1	FALSE	TRUE	TRUE	0cfc2e45-e159-438f-a4c2-e65a4168cf04	550	PotentialTransSplicing	-
SGNex_MCF7_ONT_all.fastq	FER:POC5	chr5	108959347	+	chr5	75694831	-	33264.5	0	1	TRUE	TRUE	TRUE	6ef75adf-98e5-49af-8a63-8f6f556a02bd	525	PotentialTransSplicing	-
SGNex_HepG2_ONT_all.fastq	DNAJC10:XRCC5	chr2	182717072	+	chr2	216132325	+	33415.3	0	1	FALSE	TRUE	FALSE	840ef5e6-ad81-4092-adbf-2d1afbbca4c3	299	PotentialTransSplicing	-
SGNex_A549_ONT_all.fastq	MARCH5:BICC1	chr10	92291529	+	chr10	58785001	+	33506.5	0	1	FALSE	TRUE	TRUE	eabe21cd-8194-44fe-945f-48077b1151c5	319	PotentialTransSplicing	-
SGNex_A549_ONT_all.fastq	RPS6KC1:SCCPDH	chr1	213167973	+	chr1	246735975	+	33568	0	1	TRUE	TRUE	FALSE	38f9db8c-7573-4d6b-9751-71c3c9c805d1	2774	PotentialTransSplicing	-
SGNex_A549_ONT_all.fastq	MPRIP:LUC7L3	chr17	17042971	+	chr17	50736960	+	33694	0	1	TRUE	TRUE	FALSE	14de1bf8-1b8f-4e1f-b276-ac267e6eba01	739	PotentialTransSplicing	Yes
SGNex_MCF7_ONT_all.fastq	HPS3:MCCC1	chr3	149129940	+	chr3	183025804	-	33895.9	0	1	TRUE	TRUE	TRUE	238c4a92-d4cf-4e8b-ba9f-cea68daa4ec0	256	PotentialTransSplicing	-
SGNex_A549_ONT_all.fastq	CRIM1:PCYOX1	chr2	36356623	+	chr2	70259360	+	33902.7	0	1	FALSE	TRUE	FALSE	f16827ef-e3f9-4257-a82b-69ae244720dd	763	PotentialTransSplicing	-
SGNex_HepG2_ONT_all.fastq	RP11-108K14.8:GOT1	chr10	133399619	+	chr10	99397686	-	34001.9	0	1	TRUE	TRUE	TRUE	8912340e-db80-4a26-80ba-5339b67d7cf9	527	PotentialTransSplicing	-
SGNex_Hct116_ONT_all.fastq	PTPN18:SNRNP200	chr2	130356200	+	chr2	96291900	-	34064.3	0	1	TRUE	TRUE	TRUE	d2005e3d-cb8d-40df-a6a7-b2520bdf4c1f	111	PotentialTransSplicing	-
SGNex_HepG2_ONT_all.fastq	RAF1:SETD2	chr3	12663813	-	chr3	47046621	-	34382.8	0	1	FALSE	TRUE	TRUE	ccc9b1c9-feb3-4ef8-9bc2-826a6d830f1a	264	PotentialTransSplicing	-
SGNex_Hct116_ONT_all.fastq	KITLG:SMUG1	chr12	88580264	-	chr12	54172109	-	34408.2	0	1	TRUE	TRUE	FALSE	a4dff5cc-a0b6-4591-90ee-92d988ad0eb9	422	PotentialTransSplicing	-
SGNex_Hct116_ONT_all.fastq	IBTK:ZUFSP	chr6	82247562	-	chr6	116660846	-	34413.3	0	1	FALSE	TRUE	TRUE	24b4ab64-07b4-4b6c-af2f-4c6e40fcaf86	170	PotentialTransSplicing	-
SGNex_HepG2_ONT_all.fastq	LIPC:LINC01578	chr15	58432120	+	chr15	92885515	+	34453.4	0	1	FALSE	TRUE	FALSE	9898fab5-a25e-4aa9-9b66-96bc35911e49	201	PotentialTransSplicing	-
SGNex_A549_ONT_all.fastq	SNX2:TMEM161B-AS1	chr5	122775211	+	chr5	88282042	+	34493.2	0	1	FALSE	TRUE	TRUE	51a33cb2-b437-4136-9aad-741a3259b570	198	PotentialTransSplicing	-
SGNex_Hct116_ONT_all.fastq	CA13:TAF2	chr8	85268627	+	chr8	119797846	-	34529.2	0	1	TRUE	TRUE	TRUE	8e501363-43e6-4cef-8524-7a04ac36f553	932	PotentialTransSplicing	-
SGNex_MCF7_ONT_all.fastq	HMGCR:PRKAA1	chr5	75347309	+	chr5	40771863	-	34575.4	0	1	FALSE	TRUE	TRUE	c4b44442-c380-4d6b-bf53-2cec03d33ec2	1377	PotentialTransSplicing	-
SGNex_K562_ONT_all.fastq	RUFY3:PPA2	chr4	70705294	+	chr4	105456745	-	34751.5	0	1	TRUE	TRUE	TRUE	32749d4a-a142-408c-a3de-a3f2d4aa4177	462	PotentialTransSplicing	-
SGNex_Hct116_ONT_all.fastq	NT5C2:HNRNPH3	chr10	103139406	-	chr10	68337199	+	34802.2	0	1	FALSE	TRUE	TRUE	aea6b3df-95da-4d26-a7aa-7e58028ffbe4	1298	PotentialTransSplicing	-
SGNex_A549_ONT_all.fastq	HIF1A:PAPOLA	chr14	61695839	+	chr14	96520055	+	34824.2	0	1	TRUE	TRUE	FALSE	e439cd87-8ec9-43a2-8f8d-49bcdb4deee1	401	PotentialTransSplicing	-
SGNex_Hct116_ONT_all.fastq	RCC1:ITGB3BP	chr1	28508905	+	chr1	63454968	-	34946.1	0	1	FALSE	TRUE	TRUE	8fcc67fe-8460-44aa-a8b5-60c1d0b9daf9	680	PotentialTransSplicing	Yes
SGNex_Hct116_ONT_all.fastq	EIF3E:C8orf89	chr8	108248613	-	chr8	73250323	-	34998.3	0	1	FALSE	TRUE	FALSE	a6413b08-a4d3-472a-b306-cf54d981b0ef	379	PotentialTransSplicing	-
SGNex_Hct116_ONT_all.fastq	FAM188B:VKORC1L1	chr7	30782212	+	chr7	65948671	+	35166.5	0	1	TRUE	TRUE	FALSE	08c90fbc-9cea-4eaa-83e0-c995c7fa96e0	535	PotentialTransSplicing	-
SGNex_Hct116_ONT_all.fastq	CCSER2:INPP5F	chr10	84425893	+	chr10	119791517	+	35365.6	0	1	FALSE	TRUE	FALSE	165c1b9a-a957-4ef0-8931-f56a04deeb2c	537	PotentialTransSplicing	-
SGNex_HepG2_ONT_all.fastq	DSP:KLHDC3	chr6	7566481	+	chr6	43020667	+	35454.2	0	1	FALSE	TRUE	FALSE	9f8d8656-858e-4733-9395-55d629a4bb59	1575	PotentialTransSplicing	-
SGNex_HepG2_ONT_all.fastq	SHQ1:GOLGA4	chr3	72792916	-	chr3	37335053	+	35457.9	0	1	FALSE	TRUE	TRUE	7f12d6fc-e075-488f-b793-669e04a609ad	1308	PotentialTransSplicing	-
SGNex_HepG2_ONT_all.fastq	DCBLD2:CEP63	chr3	98881540	-	chr3	134561377	+	35679.8	0	1	FALSE	TRUE	TRUE	f7dadc16-4764-44f6-8823-753d4a66783d	268	PotentialTransSplicing	-
SGNex_Hct116_ONT_all.fastq	DDX5:SDF2	chr17	64500549	-	chr17	28655483	-	35845.1	0	1	TRUE	TRUE	FALSE	1ea56448-eb93-4229-9c61-964a95991cbd	940	PotentialTransSplicing	-
SGNex_A549_ONT_all.fastq	SLC38A6:VRK1	chr14	61030523	+	chr14	96876030	+	35845.5	0	1	FALSE	TRUE	FALSE	71033d2e-9b99-48ba-b47a-bc0abb4b21b1	342	PotentialTransSplicing	-
SGNex_Hct116_ONT_all.fastq	ZC3H15:FARSB	chr2	186495334	+	chr2	222613928	-	36118.6	0	1	TRUE	TRUE	TRUE	ebd38b47-080f-436a-a4d6-e6a45a50e2eb	626	PotentialTransSplicing	-
SGNex_HepG2_ONT_all.fastq	LONP1:RPS19	chr19	5713134	-	chr19	41869031	+	36155.9	0	1	FALSE	TRUE	TRUE	4d4dc8c9-137a-46c7-bb15-b92b2fc6aafa	608	PotentialTransSplicing	-
SGNex_Hct116_ONT_all.fastq	RHOT1:ARSG	chr17	32142729	+	chr17	68306943	+	36164.2	0	1	FALSE	TRUE	FALSE	a2208f63-9cc0-4e51-bad1-bbab62f1578b	922	PotentialTransSplicing	-
SGNex_A549_ONT_all.fastq	SUMO2:CISD3	chr17	75182814	-	chr17	38730760	+	36452.1	0	1	TRUE	TRUE	TRUE	9172f734-8210-4067-a2a8-c369e8316adb	139	PotentialTransSplicing	-
SGNex_MCF7_ONT_all.fastq	KIAA1598:FAM213A	chr10	116929849	-	chr10	80422417	+	36507.4	0	1	TRUE	TRUE	TRUE	8decdcc8-b15a-4f42-8401-d00e66a76e6b	1107	PotentialTransSplicing	-
SGNex_Hct116_ONT_all.fastq	CDKN1A:RP11-257K9.8	chr6	36678939	+	chr6	73242530	-	36563.6	0	1	FALSE	TRUE	TRUE	2df12960-7c14-4e44-92a3-a3a2e1ba0a2a	830	PotentialTransSplicing	-
SGNex_MCF7_ONT_all.fastq	WDR20:FUT8	chr14	102195120	+	chr14	65561337	+	36633.8	0	1	TRUE	TRUE	TRUE	d28ff8f0-420b-4933-838e-72d6c3cf204c	2728	PotentialTransSplicing	-
SGNex_Hct116_ONT_all.fastq	PRPF8:MRPL45	chr17	1655350	-	chr17	38306533	+	36651.2	0	1	TRUE	TRUE	TRUE	938b6e01-4732-4cd8-8307-5b607d4f7ade	6094	PotentialTransSplicing	-
SGNex_HepG2_ONT_all.fastq	TMEM38B:PIP5K1B	chr9	105694772	+	chr9	68991140	+	36703.6	0	1	FALSE	TRUE	TRUE	9cb081ef-60fc-40f3-be58-1d7bb41574f0	299	PotentialTransSplicing	-
SGNex_MCF7_ONT_all.fastq	C19orf68:SMARCA4	chr19	48172077	+	chr19	11058258	+	37113.8	0	1	TRUE	TRUE	TRUE	c6124e8f-6533-414a-8812-487286dc32f4	1042	PotentialTransSplicing	-
SGNex_A549_ONT_all.fastq	CHURC1-FNTB:DYNC1H1	chr14	64924126	+	chr14	102047817	+	37123.7	0	1	TRUE	TRUE	FALSE	5bce20f5-fd45-40d7-8cab-5840e72b0291	205	PotentialTransSplicing	-
SGNex_A549_ONT_all.fastq	AL163953.3:TTC7B	chr14	53369501	+	chr14	90541589	-	37172.1	0	1	FALSE	TRUE	TRUE	304e7ab5-f6e2-4a89-b5ad-7c5deef42435	1059	PotentialTransSplicing	-
SGNex_A549_ONT_all.fastq	EYA4:PSMB1	chr6	133274813	+	chr6	170549113	-	37274.3	0	1	FALSE	TRUE	TRUE	cf8a74e2-9b7a-4139-aaef-23e22268b57a	400	PotentialTransSplicing	-
SGNex_Hct116_ONT_all.fastq	AKAP12:HDAC2	chr6	151325885	+	chr6	113960018	-	37365.9	0	1	FALSE	TRUE	TRUE	320ddc8d-a3e8-4c73-a2b0-2880501eb6ab	1811	PotentialTransSplicing	-
SGNex_HepG2_ONT_all.fastq	EMC3:SMARCC1	chr3	9986507	-	chr3	47714490	-	37728	0	1	TRUE	TRUE	TRUE	6ba0f5f2-6ff9-41dc-a0fb-dd79edae8d4c	393	PotentialTransSplicing	-
SGNex_K562_ONT_all.fastq	MAT2A:MSH6	chr2	85543034	+	chr2	47803420	+	37739.6	0	1	FALSE	TRUE	TRUE	f5b58d26-181d-4b64-a4a0-e737280e674c	1403	PotentialTransSplicing	-
SGNex_Hct116_ONT_all.fastq	STK10:CTD-2410N18.5	chr5	172187887	-	chr5	134174022	-	38013.9	0	1	TRUE	TRUE	FALSE	43c8d3b8-769b-4ee0-ad9c-b855034b0833	803	PotentialTransSplicing	-
SGNex_K562_ONT_all.fastq	DCAF16:EXOC1	chr4	17810447	-	chr4	55902344	+	38091.9	0	1	FALSE	TRUE	TRUE	82d8e2b7-4f44-4b53-a2ea-1924ec2b76e5	362	PotentialTransSplicing	-
SGNex_HepG2_ONT_all.fastq	BCAM:C3	chr19	44811346	+	chr19	6696659	-	38114.7	0	1	TRUE	TRUE	TRUE	536b8b47-8aae-40fb-93bb-9947068d07f6	321	PotentialTransSplicing	-
SGNex_Hct116_ONT_all.fastq	ASB16-AS1:NARF	chr17	44181623	-	chr17	82459992	+	38278.4	0	1	FALSE	TRUE	TRUE	6a17c0f3-cd5d-4e61-8015-76e94a412930	2052	PotentialTransSplicing	-
SGNex_HepG2_ONT_all.fastq	NBAS:PSME4	chr2	15551493	-	chr2	53885775	-	38334.3	0	1	TRUE	TRUE	TRUE	9adb2e75-9df7-4401-944b-3f973e7f0b3d	479	PotentialTransSplicing	-
SGNex_Hct116_ONT_all.fastq	ZMIZ2:RAC1	chr7	44756539	+	chr7	6400126	+	38356.4	0	1	TRUE	TRUE	TRUE	a92e1c88-0bbf-46a9-8eb0-4eca0a40ba8f	353	PotentialTransSplicing	-
SGNex_Hct116_ONT_all.fastq	AGTPBP1:PSMB7	chr9	85741775	-	chr9	124384656	-	38642.9	0	1	FALSE	TRUE	TRUE	977f7c0d-a546-4877-8ab7-2461ac0429bd	519	PotentialTransSplicing	-
SGNex_HepG2_ONT_all.fastq	RORA:LRRC28	chr15	60592387	-	chr15	99276576	+	38684.2	0	1	FALSE	TRUE	TRUE	a4596429-a426-463c-ae51-daead161f622	125	PotentialTransSplicing	-
SGNex_MCF7_ONT_all.fastq	RYK:SPATA16	chr3	134222418	-	chr3	172925492	-	38703.1	0	1	FALSE	TRUE	TRUE	5818dab4-8a45-446a-86f0-5c4b26b9cd62	358	PotentialTransSplicing	-
SGNex_Hct116_ONT_all.fastq	PRRT3-AS1:IP6K2	chr3	9948469	+	chr3	48694240	-	38745.8	0	1	FALSE	TRUE	TRUE	23524d8d-69c2-476b-bf63-ffbe34152555	518	PotentialTransSplicing	-
SGNex_Hct116_ONT_all.fastq	EIF3G:LIN7B	chr19	10118668	-	chr19	49117855	+	38999.2	0	1	TRUE	TRUE	TRUE	5db54c52-d3ed-4ab2-97c7-4d69a6fd136d	399	PotentialTransSplicing	-
SGNex_Hct116_ONT_all.fastq	RFC3:PIBF1	chr13	33835217	+	chr13	72854057	+	39018.8	0	1	FALSE	TRUE	FALSE	fa5da8a7-eff1-40a3-97ce-6090c4badd1c	1737	PotentialTransSplicing	-
SGNex_Hct116_ONT_all.fastq	LLGL2:MYO19	chr17	75543501	+	chr17	36504020	-	39039.5	0	1	TRUE	TRUE	TRUE	8f8993e3-40c6-45b0-af2c-db82212aad27	177	PotentialTransSplicing	-
SGNex_HepG2_ONT_all.fastq	HDLBP:NOP58	chr2	241315570	-	chr2	202275113	+	39040.5	0	1	FALSE	TRUE	TRUE	2f771c20-f67f-49a0-a39a-3aedcca19b06	202	PotentialTransSplicing	-
SGNex_A549_ONT_all.fastq	PON2:AKR1B10	chr7	95416242	-	chr7	134541047	+	39124.8	0	1	FALSE	TRUE	TRUE	b0ce96d2-d1df-49d9-9488-65cee23daa0a	249	PotentialTransSplicing	-
SGNex_Hct116_ONT_all.fastq	TBC1D9B:HARS	chr5	179904702	-	chr5	140678015	-	39226.7	0	1	FALSE	TRUE	FALSE	d0cdacef-53b3-4646-b99a-49d6bca16da1	327	PotentialTransSplicing	-
SGNex_HepG2_ONT_all.fastq	ASPH:SLC39A14	chr8	61680968	-	chr8	22412037	+	39268.9	0	1	TRUE	TRUE	TRUE	63f2b247-5d5c-4585-9089-42063ea5413b	433	PotentialTransSplicing	-
SGNex_Hct116_ONT_all.fastq	EIF3G:RPS11	chr19	10118668	-	chr19	49499512	+	39380.8	0	1	FALSE	TRUE	TRUE	2cd7d125-67cc-4c4f-8c74-aa5ed19904e5	382	PotentialTransSplicing	-
SGNex_Hct116_ONT_all.fastq	CMSS1:COPB2	chr3	99818043	+	chr3	139375614	-	39557.6	0	1	FALSE	TRUE	TRUE	4b510864-a342-4fe3-9d79-63c46c448002	2528	PotentialTransSplicing	-
SGNex_Hct116_ONT_all.fastq	EXOC5:VRK1	chr14	57237338	-	chr14	96833467	+	39596.1	0	1	FALSE	TRUE	TRUE	ff5e811c-124b-4115-a33e-8c140d14a5e0	1448	PotentialTransSplicing	-
SGNex_A549_ONT_all.fastq	STT3A:TMEM126B	chr11	125618561	+	chr11	85635667	+	39982.9	0	1	TRUE	TRUE	TRUE	8933659c-9264-4963-b005-830090ed8275	539	PotentialTransSplicing	-
SGNex_Hct116_ONT_all.fastq	POLR1B:PRPF40A	chr2	112547567	+	chr2	152659356	-	40111.8	0	1	TRUE	TRUE	TRUE	e6f985ad-f027-419a-9174-9f8f41983d4f	541	PotentialTransSplicing	-
SGNex_Hct116_ONT_all.fastq	AKAP12:RPF2	chr6	151325885	+	chr6	111015754	+	40310.1	0	1	TRUE	TRUE	TRUE	46208f6d-77be-49db-a7e7-483be9ea9dd1	313	PotentialTransSplicing	-
SGNex_K562_ONT_all.fastq	KRT19:P4HB	chr17	41527828	-	chr17	81847347	-	40319.5	0	1	TRUE	TRUE	TRUE	e4289cb9-1257-4159-abcc-a08f2e144b9e	451	PotentialTransSplicing	-
SGNex_HepG2_ONT_all.fastq	ZNF106:BTBD1	chr15	42490980	-	chr15	83041925	-	40550.9	0	1	FALSE	TRUE	TRUE	bf195bf0-8269-4eb6-8bb2-1c26cd91f309	127	PotentialTransSplicing	-
SGNex_K562_ONT_all.fastq	ARHGAP18:FAM120B	chr6	129710024	-	chr6	170317370	+	40607.3	0	1	FALSE	TRUE	TRUE	8f3e5d60-4a14-4dc9-bd7d-9b28a589dbb9	297	PotentialTransSplicing	-
SGNex_MCF7_ONT_all.fastq	SUCLG2:IFT57	chr3	67495798	-	chr3	108162655	-	40666.9	0	1	FALSE	TRUE	TRUE	2e1f1720-0a85-426a-95bc-95593dcc573a	192	PotentialTransSplicing	-
SGNex_Hct116_ONT_all.fastq	PAPOLA:KTN1	chr14	96502600	+	chr14	55612019	+	40890.6	0	1	FALSE	TRUE	TRUE	0b8850a2-5fe6-4d50-8883-94d16759d854	300	PotentialTransSplicing	-
SGNex_Hct116_ONT_all.fastq	CPSF6:CCDC91	chr12	69239706	+	chr12	28257202	+	40982.5	0	1	TRUE	TRUE	TRUE	fb31bb1c-ce67-4ab9-b9ee-d6f9fa229946	356	PotentialTransSplicing	-
SGNex_Hct116_ONT_all.fastq	TRMT11:FGFR1OP	chr6	125986622	+	chr6	167010813	+	41024.2	0	1	TRUE	TRUE	FALSE	87ab0e0e-eb3e-47e3-92ac-d6d9f905a88c	1137	PotentialTransSplicing	-
SGNex_Hct116_ONT_all.fastq	SNHG5:CDC5L	chr6	85677424	-	chr6	44429713	+	41247.7	0	1	FALSE	TRUE	TRUE	35cd82ce-dc23-4ec6-aff1-ec23dcb31931	719	PotentialTransSplicing	-
SGNex_Hct116_ONT_all.fastq	PARP2:HIF1A	chr14	20354247	+	chr14	61746934	+	41392.7	0	1	TRUE	TRUE	FALSE	a0b83311-62be-4e40-a0b7-d3e52477043c	856	PotentialTransSplicing	-
SGNex_Hct116_ONT_all.fastq	YWHAE:RPL27	chr17	1400047	-	chr17	42998749	+	41598.7	0	1	FALSE	TRUE	TRUE	71620dd4-e6d9-4b43-b417-dbdee6cde3b8	513	PotentialTransSplicing	-
SGNex_Hct116_ONT_all.fastq	AP1M2:PPP2R1A	chr19	10578892	-	chr19	52215779	+	41636.9	0	1	TRUE	TRUE	TRUE	d91539d5-7288-44a7-94c1-31df57627077	1441	PotentialTransSplicing	-
SGNex_Hct116_ONT_all.fastq	PPM1B:PTCD3	chr2	44169274	+	chr2	86136521	+	41967.2	0	1	FALSE	TRUE	FALSE	ac5c16c5-ba9f-450d-be3e-6101136e50b6	481	PotentialTransSplicing	-
SGNex_A549_ONT_all.fastq	PHKB:CHMP1A	chr16	47661800	+	chr16	89647331	-	41985.5	0	1	FALSE	TRUE	TRUE	903b0e50-8535-4ed3-94b8-353a0fd7166d	271	PotentialTransSplicing	-
SGNex_MCF7_ONT_all.fastq	PTPRK:PSMB1	chr6	128520259	-	chr6	170549113	-	42028.8	0	1	FALSE	TRUE	TRUE	da26593e-f09e-4985-b192-a48cd8b527f1	819	PotentialTransSplicing	-
SGNex_Hct116_ONT_all.fastq	PTPRH:STX10	chr19	55205326	-	chr19	13144870	-	42060.5	0	1	FALSE	TRUE	FALSE	a5bf0e49-24bc-42ea-8d49-cb806a2f32a9	674	PotentialTransSplicing	-
SGNex_HepG2_ONT_all.fastq	POLR1B:TIA1	chr2	112545922	+	chr2	70215494	-	42330.4	0	1	FALSE	TRUE	TRUE	0efd6c6d-0e39-4879-9552-91bf9fca5840	264	PotentialTransSplicing	-
SGNex_Hct116_ONT_all.fastq	HMGA2:ISCU	chr12	65828087	+	chr12	108564279	+	42736.2	0	1	TRUE	TRUE	FALSE	8ab12822-399a-41a9-8980-065b5ebfcc07	909	PotentialTransSplicing	-
SGNex_MCF7_ONT_all.fastq	FUBP1:SFPQ	chr1	77949155	-	chr1	35178036	-	42771.1	0	1	TRUE	TRUE	FALSE	3ab58cbf-916e-4f2f-94af-027c56080eec	339	PotentialTransSplicing	-
SGNex_Hct116_ONT_all.fastq	PTK2:LAPTM4B	chr8	140700891	-	chr8	97805353	+	42895.5	0	1	TRUE	TRUE	TRUE	92a536f9-45ff-4da6-a22d-819ad54c4ab5	1994	PotentialTransSplicing	-
SGNex_MCF7_ONT_all.fastq	XKR9:SCARA3	chr8	70681330	+	chr8	27658496	+	43022.8	0	1	FALSE	TRUE	TRUE	5531f762-d533-4597-b248-18f4a57d2b2b	1293	PotentialTransSplicing	-
SGNex_K562_ONT_all.fastq	FASN:RPL23	chr17	82095320	-	chr17	38852732	-	43242.6	0	1	TRUE	TRUE	FALSE	4baa74e5-dc55-4010-b9f7-ff3f0d74a4a9	367	PotentialTransSplicing	-
SGNex_A549_ONT_all.fastq	WDR33:TLK1	chr2	127811012	-	chr2	171082852	-	43271.8	0	1	FALSE	TRUE	TRUE	add71b07-4299-42ca-a07d-a60d0f22b8e6	190	PotentialTransSplicing	-
SGNex_Hct116_ONT_all.fastq	AP1G1:NPIPB7	chr16	71789279	-	chr16	28466902	-	43322.4	0	1	TRUE	TRUE	FALSE	e7fddb66-a996-4d4a-b525-8f0c59964252	1279	PotentialTransSplicing	-
SGNex_A549_ONT_all.fastq	LIMS1:RAB1A	chr2	108534594	+	chr2	65104806	-	43429.8	0	1	TRUE	TRUE	TRUE	7c79c5a1-4857-4659-9ec0-1c9a00f75181	233	PotentialTransSplicing	-
SGNex_MCF7_ONT_all.fastq	PDE4D:C5orf30	chr5	59768247	-	chr5	103265908	+	43497.7	0	1	FALSE	TRUE	TRUE	16d2c393-26d1-48a4-8430-a8630d7648ff	2548	PotentialTransSplicing	-
SGNex_MCF7_ONT_all.fastq	RPS9:ILF3	chr19	54201609	+	chr19	10681993	+	43519.6	0	1	TRUE	TRUE	TRUE	94e9846d-f46f-47e8-97c4-966784e6594e	340	PotentialTransSplicing	-
SGNex_Hct116_ONT_all.fastq	ASPH:ASAH1	chr8	61680968	-	chr8	18061458	-	43619.5	0	1	TRUE	TRUE	FALSE	a028d9cd-7581-4a3e-8a90-d6b68efccab2	1638	PotentialTransSplicing	-
SGNex_A549_ONT_all.fastq	KATNAL2:MYL12B	chr18	46946923	+	chr18	3272884	+	43674	0	1	TRUE	TRUE	TRUE	a293b835-06d4-45d7-9e1c-3898a8257828	206	PotentialTransSplicing	-
SGNex_Hct116_ONT_all.fastq	KPNA6:MSH4	chr1	32108134	+	chr1	75803731	+	43695.6	0	1	TRUE	TRUE	FALSE	e1e2e8ae-d93b-4074-aab5-332e2dd0a115	573	PotentialTransSplicing	-
SGNex_K562_ONT_all.fastq	FAF1:CAMTA1	chr1	50535369	-	chr1	6820181	+	43715.2	0	1	TRUE	TRUE	TRUE	dae93aa0-1486-4ccf-80a9-56577887231d	537	PotentialTransSplicing	-
SGNex_A549_ONT_all.fastq	NBEAL1:WDSUB1	chr2	203016435	+	chr2	159248512	-	43767.9	0	1	FALSE	TRUE	TRUE	1975d033-6202-4c5c-9334-293b43de3766	424	PotentialTransSplicing	-
SGNex_Hct116_ONT_all.fastq	ZNF512:ZNF638	chr2	27583716	+	chr2	71418602	+	43834.9	0	1	FALSE	TRUE	FALSE	7201e707-cd3c-43f7-be98-1e13accd05bd	616	PotentialTransSplicing	-
SGNex_A549_ONT_all.fastq	DCP1A:THUMPD3	chr3	53312241	-	chr3	9366908	+	43945.3	0	1	TRUE	TRUE	TRUE	401ddb7d-bb5f-4cab-a776-6bcf5407c5be	639	PotentialTransSplicing	-
SGNex_Hct116_ONT_all.fastq	NAT9:GOSR1	chr17	74775622	-	chr17	30481143	+	44294.5	0	1	FALSE	TRUE	TRUE	419703e3-1745-4dac-9cd5-769ed5df4b4f	1004	PotentialTransSplicing	-
SGNex_HepG2_ONT_all.fastq	SLC25A13:NDUFB2	chr7	96277196	-	chr7	140702866	+	44425.7	0	1	TRUE	TRUE	TRUE	49765ffc-da91-4d3b-a854-177301c512a1	466	PotentialTransSplicing	-
SGNex_Hct116_ONT_all.fastq	PBDC1:MCTS1	chrX	76173168	+	chrX	120608225	+	44435.1	0	1	FALSE	TRUE	FALSE	e358ad50-5947-4993-8695-27d01689d670	471	PotentialTransSplicing	-
SGNex_MCF7_ONT_all.fastq	LRRC41:MRPL20	chr1	46303124	-	chr1	1402256	-	44900.9	0	1	FALSE	TRUE	FALSE	999734db-48de-4c41-b318-23c349e09b29	458	PotentialTransSplicing	-
SGNex_Hct116_ONT_all.fastq	LINC00630:FAAH2	chrX	102770420	+	chrX	57431918	+	45338.5	0	1	FALSE	TRUE	TRUE	1999fae4-f1b6-4cd5-b30d-8f4ee77d9b54	301	PotentialTransSplicing	-
SGNex_MCF7_ONT_all.fastq	TPD52L1:PSMB1	chr6	125153970	+	chr6	170549113	-	45395.1	0	1	FALSE	TRUE	TRUE	15382238-f962-444f-9856-ff84e7533606	187	PotentialTransSplicing	-
SGNex_Hct116_ONT_all.fastq	TNPO2:RPS5	chr19	12715633	-	chr19	58392976	+	45677.3	0	1	TRUE	TRUE	TRUE	5e2e9054-0d2e-46da-a912-2f9b10c53953	613	PotentialTransSplicing	-
SGNex_A549_ONT_all.fastq	PCMTD1:RPL30	chr8	51845661	-	chr8	98042775	-	46197.1	0	1	TRUE	TRUE	TRUE	1a481aac-b645-49bc-bda4-d37a7c3327ad	564	PotentialTransSplicing	-
SGNex_HepG2_ONT_all.fastq	TMEM14B:ZNF451	chr6	10770204	+	chr6	57124734	+	46354.5	0	1	FALSE	TRUE	FALSE	e709fb07-6e9a-4a96-a5cc-f1c3fe5fab16	331	PotentialTransSplicing	-
SGNex_Hct116_ONT_all.fastq	SORT1:CCT3	chr1	109367408	-	chr1	156312221	-	46944.8	0	1	TRUE	TRUE	TRUE	6e0dab58-1f42-471f-a5fb-96eb54086a80	508	PotentialTransSplicing	-
SGNex_K562_ONT_all.fastq	DMGDH:CTD-2152M20.2	chr5	79235811	-	chr5	32121941	-	47113.9	0	1	FALSE	TRUE	FALSE	2027c69f-9de9-4dd2-83df-76a887193400	160	PotentialTransSplicing	-
SGNex_HepG2_ONT_all.fastq	SQSTM1:RAD50	chr5	179823053	+	chr5	132587562	+	47235.5	0	1	FALSE	TRUE	TRUE	2f8fe4ec-ba03-424a-9bd3-e1ef1153c691	304	PotentialTransSplicing	-
SGNex_A549_ONT_all.fastq	NCEH1:MUC13	chr3	172710847	-	chr3	124938332	-	47772.5	0	1	FALSE	TRUE	FALSE	d79a27df-bd06-4836-9c5b-7f3eb7290eaa	221	PotentialTransSplicing	-
SGNex_Hct116_ONT_all.fastq	EIF2B3:RPL5	chr1	44926628	-	chr1	92841766	+	47915.1	0	1	TRUE	TRUE	TRUE	c141db5f-86f5-433b-8cc7-4b06564d23bd	648	PotentialTransSplicing	-
[truncated: 4,290 more rows]
