# Supplementary material for: JAFFAL: detecting fusion genes with long-read transcriptome sequencing
Source: Genome Biol. 2022 Jan 6;23:10. doi: 10.1186/s13059-021-02588-5 (PMC8739696; doi:10.1186/s13059-021-02588-5)
Supplement: Supplementary file 5 — Additional file 5: Table S6. Output from JAFFAL applied to the MCF-7, HCT-116 and SK-BR-3 Pacbio datasets. [file 13059_2021_2588_MOESM5_ESM.xlsx]

## Sheet: Table S6
sample	fusion genes	chrom1	base1	strand1	chrom2	base2	strand2	gap (kb)	spanning pairs	spanning reads	inframe	aligns	rearrangement	contig	contig break	classification	known
MCF-7.fastq	BCAS4:BCAS3	chr20	50795173	+	chr17	61368327	+	Inf	0	1191	FALSE	TRUE	TRUE	SRR1853186.58597	1070	HighConfidence	Yes
MCF-7.fastq	RPS6KB1:VMP1	chr17	59914703	+	chr17	59839768	+	74.931	0	318	TRUE	TRUE	TRUE	SRR1853189.110151	472	HighConfidence	Yes
MCF-7.fastq	AC099850.1:VMP1	chr17	59107591	+	chr17	59838295	+	730.706	0	174	FALSE	TRUE	FALSE	SRR1853177.110535	421	HighConfidence	-
MCF-7.fastq	RPS6KB1:VMP1	chr17	59910611	+	chr17	59838295	+	72.313	0	133	TRUE	TRUE	TRUE	SRR1853189.107879	286	HighConfidence	Yes
MCF-7.fastq	SYTL2:PICALM	chr11	85757625	-	chr11	85974812	-	217.186	0	112	FALSE	TRUE	TRUE	SRR1853187.116727	1458	HighConfidence	Yes
MCF-7.fastq	RPS6KB1:DIAPH3	chr17	59930174	+	chr13	59666846	-	Inf	0	94	FALSE	TRUE	TRUE	SRR1853186.32394	719	HighConfidence	Yes
MCF-7.fastq	BCAS4:BCAS3	chr20	50795173	+	chr17	61353588	+	Inf	0	90	FALSE	TRUE	TRUE	SRR1853190.90488	142	HighConfidence	Yes
SK-BR-3.fastq	KLHDC2:SNTB1	chr14	49782594	+	chr8	120548958	-	Inf	0	75	TRUE	TRUE	TRUE	SRR7346977.1073665	1509	HighConfidence	Yes
MCF-7.fastq	C16orf62:IQCK	chr16	19591874	+	chr16	19856487	+	264.62	0	40	FALSE	TRUE	FALSE	SRR1853189.124420	2438	HighConfidence	-
MCF-7.fastq	PAPOLA:AK7	chr14	96502600	+	chr14	96437835	+	64.759	0	38	FALSE	TRUE	TRUE	SRR1853177.16325	1599	HighConfidence	Yes
SK-BR-3.fastq	PVT1:LINC00536	chr8	127989291	+	chr8	115977436	-	12011.8	0	30	FALSE	TRUE	TRUE	SRR7346977.1025137	965	HighConfidence	-
MCF-7.fastq	TXLNG:SYAP1	chrX	16786589	+	chrX	16735227	+	51.361	0	29	FALSE	TRUE	TRUE	SRR1853177.50623	1722	HighConfidence	Yes
SK-BR-3.fastq	PVT1:LINC00536	chr8	128010444	+	chr8	115977436	-	12033	0	26	FALSE	TRUE	TRUE	SRR7346977.1094014	1621	HighConfidence	-
MCF-7.fastq	ESR1:CCDC170	chr6	151702005	+	chr6	151573174	+	128.827	0	24	FALSE	TRUE	TRUE	SRR1853190.47740	2729	HighConfidence	Yes
SK-BR-3.fastq	PVT1:LINC00536	chr8	128070272	+	chr8	115977436	-	12092.8	0	21	FALSE	TRUE	TRUE	SRR7346977.1147519	195	HighConfidence	-
SK-BR-3.fastq	TBC1D31:ZNF704	chr8	123084340	+	chr8	80821615	-	42262.7	0	21	TRUE	TRUE	TRUE	SRR7346977.1095824	1107	HighConfidence	Yes
SK-BR-3.fastq	SUMF1:LRRFIP2	chr3	4376330	-	chr3	37129149	-	32752.8	0	19	TRUE	TRUE	TRUE	SRR7346977.1025639	1052	HighConfidence	-
MCF-7.fastq	MYH9:EIF3D	chr22	36387807	-	chr22	36526131	-	138.32	0	18	FALSE	TRUE	TRUE	SRR1867844.152951	1836	HighConfidence	Yes
MCF-7.fastq	GIGYF2:EIF4E2	chr2	232703489	+	chr2	232580904	+	122.579	0	17	FALSE	TRUE	TRUE	SRR1867826.19387	207	HighConfidence	Yes
SK-BR-3.fastq	ATAD5:TLK2	chr17	30879487	+	chr17	62573215	+	31693.7	0	17	FALSE	TRUE	FALSE	SRR7346977.1358997	634	HighConfidence	-
SK-BR-3.fastq	DHX35:ITCH	chr20	38969214	+	chr20	34369394	+	4599.81	0	16	FALSE	TRUE	TRUE	SRR7346977.1019412	225	HighConfidence	Yes
MCF-7.fastq	ARFGEF2:SULF2	chr20	48922010	+	chr20	47736942	-	1185.06	0	14	TRUE	TRUE	TRUE	SRR1867822.95294	156	HighConfidence	Yes
SK-BR-3.fastq	TRIO:FBXL7	chr5	14420021	+	chr5	15615983	+	1195.97	0	14	TRUE	TRUE	FALSE	SRR7346977.1484546	2541	HighConfidence	Yes
MCF-7.fastq	TBL1XR1:RGS17	chr3	177197121	-	chr6	153044043	-	Inf	0	14	FALSE	TRUE	TRUE	SRR1853194.160561	1327	HighConfidence	Yes
SK-BR-3.fastq	CYTH1:EIF3H	chr17	78782202	-	chr8	116756019	-	Inf	0	14	FALSE	TRUE	TRUE	SRR7346977.1179709	127	HighConfidence	Yes
MCF-7.fastq	PNPLA7:DPH7	chr9	137515379	-	chr9	137555648	-	40.267	0	12	TRUE	TRUE	TRUE	SRR1853200.48625	1380	HighConfidence	Yes
MCF-7.fastq	RSBN1:AP4B1-AS1	chr1	113811710	-	chr1	113899872	+	88.159	0	12	FALSE	TRUE	TRUE	SRR1853193.154836	356	HighConfidence	-
MCF-7.fastq	BCAS4:BCAS3	chr20	50795173	+	chr17	61391977	+	Inf	0	11	FALSE	TRUE	TRUE	SRR1853197.28025	171	HighConfidence	Yes
MCF-7.fastq	RPS6KB1:DIAPH3	chr17	59930432	+	chr13	59666846	-	Inf	0	11	FALSE	TRUE	TRUE	SRR1853187.36726	1306	HighConfidence	Yes
MCF-7.fastq	ATP1A1:ZFP64	chr1	116396734	+	chr20	52052132	-	Inf	0	10	FALSE	TRUE	TRUE	SRR1853190.65389	412	HighConfidence	-
SK-BR-3.fastq	TATDN1:GSDMB	chr8	124538928	-	chr17	39909924	-	Inf	0	10	FALSE	TRUE	TRUE	SRR7346977.1039061	2426	HighConfidence	Yes
MCF-7.fastq	MYO6:SENP6	chr6	75749423	+	chr6	75678583	+	70.837	0	9	FALSE	TRUE	TRUE	SRR1853197.49272	218	HighConfidence	Yes
HCT-116.fastq	COMMD10:AP3S1	chr5	116092700	+	chr5	115895087	+	197.612	0	9	TRUE	TRUE	TRUE	SRR5009396.2569	468	HighConfidence	Yes
MCF-7.fastq	COMMD10:AP3S1	chr5	116092700	+	chr5	115895087	+	197.612	0	9	TRUE	TRUE	TRUE	SRR5009396.2569	468	HighConfidence	Yes
SK-BR-3.fastq	TAF2:COLEC10	chr8	119795532	-	chr8	119102348	+	693.185	0	9	FALSE	TRUE	TRUE	SRR7346977.1067250	2259	HighConfidence	-
MCF-7.fastq	BCAS4:BCAS3	chr20	50795173	+	chr17	61354362	+	Inf	0	9	FALSE	TRUE	TRUE	SRR1853200.101530	1689	HighConfidence	Yes
MCF-7.fastq	C16orf45:ABCC1	chr16	15434759	+	chr16	16076326	+	641.568	0	7	TRUE	TRUE	FALSE	SRR1867826.75906	193	HighConfidence	-
MCF-7.fastq	PROSER2:ANKRD28	chr10	11823470	+	chr3	15686309	-	Inf	0	7	FALSE	TRUE	TRUE	SRR1853186.154881	171	HighConfidence	-
MCF-7.fastq	RPS6KB1:VMP1	chr17	59912804	+	chr17	59839768	+	73.032	0	6	TRUE	TRUE	TRUE	SRR1853189.83441	2441	HighConfidence	Yes
MCF-7.fastq	SLC25A24:NBPF6	chr1	108181941	-	chr1	108470597	+	288.653	0	6	FALSE	TRUE	TRUE	SRR1853191.41098	1466	HighConfidence	Yes
MCF-7.fastq	RAB31:USP14	chr18	9708444	+	chr18	163308	+	9545.13	0	6	FALSE	TRUE	TRUE	SRR1853186.12848	164	HighConfidence	-
SK-BR-3.fastq	ATAD5:TLK2	chr17	30878096	+	chr17	62573215	+	31695.1	0	6	FALSE	TRUE	FALSE	SRR7346977.2387756	1864	HighConfidence	-
SK-BR-3.fastq	MECOM:LMCD1-AS1	chr3	169381187	-	chr3	7992302	-	161389	0	6	FALSE	TRUE	FALSE	SRR7346977.1572528	2560	HighConfidence	-
MCF-7.fastq	GIGYF2:EFHD1	chr2	232703489	+	chr2	232662802	+	40.681	0	5	FALSE	TRUE	TRUE	SRR1853206.31873	148	HighConfidence	Yes
MCF-7.fastq	GATAD2B:NUP210L	chr1	153922733	-	chr1	154027597	-	104.861	0	5	FALSE	TRUE	TRUE	SRR1853203.88390	1812	HighConfidence	Yes
MCF-7.fastq	HIPK1:DENND2C	chr1	113941459	+	chr1	114618482	-	677.023	0	5	FALSE	TRUE	TRUE	SRR1853200.152969	650	HighConfidence	-
SK-BR-3.fastq	TAF2:COLEC10	chr8	119793366	-	chr8	119102348	+	691.017	0	5	FALSE	TRUE	TRUE	SRR7346977.1195320	740	HighConfidence	-
MCF-7.fastq	MYH9:TXNRD2	chr22	36387807	-	chr22	19919599	-	16468.2	0	5	FALSE	TRUE	FALSE	SRR1867900.128323	1339	HighConfidence	-
MCF-7.fastq	BCAS3:ATXN7	chr17	60747279	+	chr3	63995505	+	Inf	0	5	FALSE	TRUE	TRUE	SRR1853191.151151	3215	HighConfidence	Yes
MCF-7.fastq	TXN2:UMPS	chr22	36476733	-	chr3	124737568	+	Inf	0	5	FALSE	TRUE	TRUE	SRR1867915.23234	1604	HighConfidence	-
MCF-7.fastq	ESR1:CCDC170	chr6	151702005	+	chr6	151585889	+	116.11	0	4	FALSE	TRUE	TRUE	SRR1853196.108456	2409	HighConfidence	Yes
MCF-7.fastq	CELF1:FNBP4	chr11	47565274	-	chr11	47724172	-	158.889	0	4	FALSE	TRUE	TRUE	SRR1867928.66835	1680	HighConfidence	Yes
MCF-7.fastq	NAV1:GPR37L1	chr1	201740076	+	chr1	202127741	+	387.668	0	4	FALSE	TRUE	FALSE	SRR1867853.147313	600	HighConfidence	-
MCF-7.fastq	NAV1:GPR37L1	chr1	201739844	+	chr1	202127741	+	387.905	0	4	FALSE	TRUE	FALSE	SRR1867825.108129	1786	HighConfidence	-
SK-BR-3.fastq	PBRM1:WDR82	chr3	52668498	-	chr3	52270809	-	397.691	0	4	FALSE	TRUE	FALSE	SRR7346977.1785475	1648	HighConfidence	Yes
SK-BR-3.fastq	SUMF1:LRRFIP2	chr3	4410865	-	chr3	37129149	-	32718.3	0	4	TRUE	TRUE	TRUE	SRR7346977.1100020	2011	HighConfidence	-
MCF-7.fastq	CRYL1:GP2	chr13	20489370	-	chr16	20326467	-	Inf	0	4	TRUE	TRUE	TRUE	SRR1867826.98041	336	HighConfidence	-
MCF-7.fastq	NELFCD:UBL3	chr20	58989021	+	chr13	29777263	-	Inf	0	4	TRUE	TRUE	TRUE	SRR1867910.138698	2025	HighConfidence	-
MCF-7.fastq	GSN:SMIM22	chr9	121281562	+	chr16	4794952	+	Inf	0	4	FALSE	TRUE	TRUE	SRR1853177.28181	1530	HighConfidence	-
MCF-7.fastq	CTD-2555K7.2:RPL22	chr14	22766424	-	chr1	6197756	-	Inf	0	4	FALSE	TRUE	TRUE	SRR1867917.84858	2042	HighConfidence	-
SK-BR-3.fastq	CYTH1:EIF3H	chr17	78782202	-	chr8	116726172	-	Inf	0	4	FALSE	TRUE	TRUE	SRR7346977.214715	1153	HighConfidence	Yes
MCF-7.fastq	RSBN1:AP4B1-AS1	chr1	113811710	-	chr1	113897868	+	86.155	0	3	FALSE	TRUE	TRUE	SRR1867896.105972	606	HighConfidence	-
MCF-7.fastq	GATAD2B:NUP210L	chr1	153922733	-	chr1	154030054	-	107.317	0	3	FALSE	TRUE	TRUE	SRR1867851.113602	2104	HighConfidence	Yes
MCF-7.fastq	PDS5B:N4BP2L2	chr13	32678929	+	chr13	32518003	-	160.925	0	3	FALSE	TRUE	TRUE	SRR1867902.51483	450	HighConfidence	-
MCF-7.fastq	RP11-145E5.5:CDKN2B-AS1	chr9	21818202	+	chr9	22096372	+	278.178	0	3	FALSE	TRUE	FALSE	SRR1853202.158731	514	HighConfidence	-
SK-BR-3.fastq	DEPDC1B:PDE4D	chr5	60686962	-	chr5	60185687	-	501.278	0	3	FALSE	TRUE	FALSE	SRR7346977.1083477	420	HighConfidence	Yes
SK-BR-3.fastq	SAMD12:MRPL13	chr8	118580715	-	chr8	120443308	-	1862.59	0	3	TRUE	TRUE	TRUE	SRR7346977.158121	286	HighConfidence	-
MCF-7.fastq	TANC2:CA4	chr17	63074014	+	chr17	60155314	+	2918.7	0	3	TRUE	TRUE	TRUE	SRR1867833.154255	214	HighConfidence	-
SK-BR-3.fastq	PVT1:LINC00536	chr8	128070361	+	chr8	115977436	-	12092.9	0	3	FALSE	TRUE	TRUE	SRR7346977.1554019	288	HighConfidence	-
MCF-7.fastq	RRM2:ATIC	chr2	10123852	+	chr2	215326822	+	205203	0	3	TRUE	TRUE	FALSE	SRR1853177.129371	1439	HighConfidence	-
MCF-7.fastq	ALG8:CNIH1	chr11	78124021	-	chr14	54430404	-	Inf	0	3	TRUE	TRUE	TRUE	SRR1853177.92339	1102	HighConfidence	-
MCF-7.fastq	PARD6B:BCAS3	chr20	50731852	+	chr17	61368327	+	Inf	0	3	FALSE	TRUE	TRUE	SRR1867857.38039	399	HighConfidence	-
MCF-7.fastq	ZC3H7B:MAMDC4	chr22	41339191	+	chr9	136859886	+	Inf	0	3	FALSE	TRUE	TRUE	SRR1867829.93810	1122	HighConfidence	-
MCF-7.fastq	SMARCC1:EMCN	chr3	47738029	-	chr4	100570325	-	Inf	0	3	FALSE	TRUE	TRUE	SRR1867898.60686	544	HighConfidence	-
MCF-7.fastq	EHMT1:GNAS	chr9	137711030	+	chr20	58895612	+	Inf	0	3	TRUE	TRUE	TRUE	SRR1867901.70736	150	HighConfidence	-
MCF-7.fastq	TMEM116:ZC3H14	chr12	112013002	-	chr14	88574693	+	Inf	0	3	FALSE	TRUE	TRUE	SRR1867913.12431	2214	HighConfidence	-
MCF-7.fastq	ETFA:SCAF11	chr15	76311350	-	chr12	45928859	-	Inf	0	3	FALSE	TRUE	TRUE	SRR1853187.44557	2181	HighConfidence	-
MCF-7.fastq	MRS2:ADNP2	chr6	24418578	+	chr18	80147435	+	Inf	0	3	TRUE	TRUE	TRUE	SRR1867913.72061	1239	HighConfidence	-
MCF-7.fastq	POLD3:EIF1	chr11	74625573	+	chr17	41690903	+	Inf	0	3	TRUE	TRUE	TRUE	SRR1867931.24166	801	HighConfidence	-
SK-BR-3.fastq	CYTH1:EIF3H	chr17	78782202	-	chr8	116658980	-	Inf	0	3	TRUE	TRUE	TRUE	SRR7346977.22842	974	HighConfidence	Yes
MCF-7.fastq	RNFT1:RPS6KB1	chr17	59962540	-	chr17	59930117	+	32.423	0	2	FALSE	TRUE	TRUE	SRR1853187.131156	728	HighConfidence	-
MCF-7.fastq	SCARB1:UBC	chr12	124863595	-	chr12	124913774	-	50.175	0	2	TRUE	TRUE	TRUE	SRR1867859.44643	2102	HighConfidence	-
MCF-7.fastq	CHEK2:XBP1	chr22	28724977	-	chr22	28799153	-	74.172	0	2	FALSE	TRUE	TRUE	SRR1853190.160568	229	HighConfidence	-
MCF-7.fastq	TSPAN15:HK1	chr10	69485215	+	chr10	69386323	+	98.89	0	2	TRUE	TRUE	TRUE	SRR1867844.158225	509	HighConfidence	Yes
MCF-7.fastq	TSPAN15:HK1	chr10	69451690	+	chr10	69343827	+	107.86	0	2	TRUE	TRUE	TRUE	SRR1867908.117291	249	HighConfidence	Yes
MCF-7.fastq	DNAJB6:UBE3C	chr7	157367483	+	chr7	157231080	+	136.399	0	2	TRUE	TRUE	TRUE	SRR1867905.23348	1613	HighConfidence	Yes
SK-BR-3.fastq	SIRT6:STAP2	chr19	4180782	-	chr19	4330061	-	149.276	0	2	FALSE	TRUE	TRUE	SRR7346977.1341405	2242	HighConfidence	-
MCF-7.fastq	EIF3L:LGALS1	chr22	37878171	+	chr22	37678483	+	199.685	0	2	FALSE	TRUE	TRUE	SRR1867857.71037	1623	HighConfidence	-
SK-BR-3.fastq	VTI1A:RP11-57H14.3	chr10	112668998	+	chr10	112888735	+	219.739	0	2	FALSE	TRUE	FALSE	SRR7346977.1860871	731	HighConfidence	-
SK-BR-3.fastq	TEX35:RALGPS2	chr1	178547163	+	chr1	178776682	+	229.525	0	2	FALSE	TRUE	FALSE	SRR7346977.1337715	686	HighConfidence	-
MCF-7.fastq	RP11-96H19.1:RP11-446N19.1	chr12	46387972	+	chr12	46652390	+	264.428	0	2	FALSE	TRUE	FALSE	SRR1853206.133121	416	HighConfidence	-
MCF-7.fastq	RP11-59N23.1:CMAS	chr12	21760085	+	chr12	22055149	+	295.065	0	2	FALSE	TRUE	FALSE	SRR1867822.44667	1369	HighConfidence	-
SK-BR-3.fastq	CEP152:COPS2	chr15	48741601	-	chr15	49128760	-	387.155	0	2	FALSE	TRUE	TRUE	SRR7346977.1907851	811	HighConfidence	-
SK-BR-3.fastq	ACOT11:RP11-466L17.1	chr1	54584862	+	chr1	55614921	+	1030.06	0	2	FALSE	TRUE	FALSE	SRR7346977.168742	4363	HighConfidence	-
MCF-7.fastq	VGLL4:EMC3	chr3	11702971	-	chr3	9977446	-	1725.53	0	2	FALSE	TRUE	FALSE	SRR1853186.146245	1284	HighConfidence	-
SK-BR-3.fastq	SAMD12:MRPL13	chr8	118439832	-	chr8	120443308	-	2003.47	0	2	FALSE	TRUE	TRUE	SRR7346977.614199	821	HighConfidence	-
MCF-7.fastq	CPSF6:RP11-745O10.4	chr12	69262562	+	chr12	66153448	-	3109.11	0	2	FALSE	TRUE	TRUE	SRR1867927.155280	1728	HighConfidence	-
MCF-7.fastq	RP11-977B10.2:SLC16A7	chr12	49264653	-	chr12	59704772	+	10440.1	0	2	FALSE	TRUE	TRUE	SRR1867904.131174	137	HighConfidence	-
MCF-7.fastq	RHOBTB3:DCP2	chr5	95783963	+	chr5	112983974	+	17200	0	2	FALSE	TRUE	FALSE	SRR1853197.153765	725	HighConfidence	-
MCF-7.fastq	CCDC14:ATR	chr3	123961144	-	chr3	142470183	-	18509	0	2	FALSE	TRUE	TRUE	SRR1853187.36769	1958	HighConfidence	-
MCF-7.fastq	UBE2E2:RP11-20B7.1	chr3	23217312	+	chr3	73869776	+	50652.5	0	2	FALSE	TRUE	FALSE	SRR1867920.86233	1056	HighConfidence	-
MCF-7.fastq	BCAS3:AMPD1	chr17	60709325	+	chr1	114678527	-	Inf	0	2	TRUE	TRUE	TRUE	SRR1867841.58040	410	HighConfidence	-
MCF-7.fastq	BCAS3:REG4	chr17	61368494	+	chr1	119794685	-	Inf	0	2	TRUE	TRUE	TRUE	SRR1853202.105503	585	HighConfidence	-
MCF-7.fastq	AKT2:GNAS	chr19	40285181	-	chr20	58895612	+	Inf	0	2	FALSE	TRUE	TRUE	SRR1867901.72576	1389	HighConfidence	-
MCF-7.fastq	SULF2:PRICKLE2	chr20	47785835	-	chr3	64099925	-	Inf	0	2	FALSE	TRUE	TRUE	SRR1867908.47584	187	HighConfidence	Yes
MCF-7.fastq	ATG7:KIAA0196	chr3	11426926	+	chr8	125024673	-	Inf	0	2	TRUE	TRUE	TRUE	SRR1853186.131230	2168	HighConfidence	-
MCF-7.fastq	SETD5:CD59	chr3	9397977	+	chr11	33722463	-	Inf	0	2	FALSE	TRUE	TRUE	SRR1867900.21582	1421	HighConfidence	-
MCF-7.fastq	CYC1:MANBA	chr8	144095228	+	chr4	102689684	-	Inf	0	2	TRUE	TRUE	TRUE	SRR1853187.139241	2313	HighConfidence	-
MCF-7.fastq	GSN:SMIM22	chr9	121282550	+	chr16	4794952	+	Inf	0	2	FALSE	TRUE	TRUE	SRR1867910.112225	1103	HighConfidence	-
MCF-7.fastq	SECISBP2:SPATS2	chr9	89319797	+	chr12	49460770	+	Inf	0	2	FALSE	TRUE	TRUE	SRR1867910.13997	3230	HighConfidence	-
MCF-7.fastq	ZDHHC9:SEC22A	chrX	129823679	-	chr3	123245899	+	Inf	0	2	TRUE	TRUE	TRUE	SRR1867901.89402	851	HighConfidence	-
MCF-7.fastq	RP11-16D22.2:SYTL2	chr13	34348124	+	chr11	85718843	-	Inf	0	2	FALSE	TRUE	TRUE	SRR1867901.120077	1660	HighConfidence	-
MCF-7.fastq	RAD51C:ATXN7	chr17	58724100	+	chr3	63979915	+	Inf	0	2	FALSE	TRUE	TRUE	SRR1853203.89361	1005	HighConfidence	Yes
MCF-7.fastq	DTNA:DNAJB6	chr18	34493514	+	chr7	157409795	+	Inf	0	2	FALSE	TRUE	TRUE	SRR1867931.149057	205	HighConfidence	-
SK-BR-3.fastq	CTC-559E9.6:MTSS1	chr19	19776994	+	chr8	124591235	-	Inf	0	2	FALSE	TRUE	TRUE	SRR7346977.2919119	7053	HighConfidence	-
MCF-7.fastq	SLC25A24:NBPF6	chr1	108161182	-	chr1	108470597	+	309.415	0	49	NA	FALSE	TRUE	SRR1853189.50958	1314	LowConfidence	Yes
MCF-7.fastq	AC099850.1:VMP1	chr17	59107504	+	chr17	59838296	+	730.792	0	36	NA	FALSE	FALSE	SRR1853186.112433	965	LowConfidence	-
SK-BR-3.fastq	ATAD5:ASIC2	chr17	30879486	+	chr17	34038905	-	3159.42	0	25	NA	FALSE	TRUE	SRR7346977.2399581	4029	LowConfidence	-
MCF-7.fastq	RP11-15E18.1:RP5-896L10.1	chr17	60526497	+	chr1	99004619	+	Inf	0	12	NA	FALSE	TRUE	SRR1853177.138229	243	LowConfidence	-
MCF-7.fastq	RAB10:CNBP	chr2	26135268	+	chr3	129170535	-	Inf	0	9	NA	FALSE	TRUE	SRR1867908.148076	1414	LowConfidence	-
MCF-7.fastq	FUS:NUP62	chr16	31185058	+	chr19	49908981	-	Inf	0	8	NA	FALSE	TRUE	SRR1853177.61093	1491	LowConfidence	-
MCF-7.fastq	SNHG21:BRI3BP	chr15	82750842	+	chr12	125029439	+	Inf	0	8	NA	FALSE	TRUE	SRR1867915.13112	1769	LowConfidence	-
MCF-7.fastq	TTC6:RP11-356O9.1	chr14	37596006	+	chr14	37564220	+	31.786	0	7	NA	FALSE	TRUE	SRR1853205.44501	698	LowConfidence	-
MCF-7.fastq	RP5-896L10.1:RP11-15E18.1	chr1	99004618	+	chr17	60526498	+	Inf	0	7	NA	FALSE	TRUE	SRR1853177.101182	1280	LowConfidence	-
MCF-7.fastq	EIF5A:SURF4	chr17	7311430	+	chr9	133362580	-	Inf	0	7	NA	FALSE	TRUE	SRR1853177.26931	511	LowConfidence	-
MCF-7.fastq	YIF1A:TUBA1B	chr11	66285505	-	chr12	49128736	-	Inf	0	7	NA	FALSE	TRUE	SRR1867901.113987	681	LowConfidence	-
MCF-7.fastq	EXOC7:NACA	chr17	76097809	-	chr12	56725288	-	Inf	0	7	NA	FALSE	TRUE	SRR1867902.106123	707	LowConfidence	-
MCF-7.fastq	TCTA:CIPC	chr3	49415249	+	chr14	77115943	+	Inf	0	7	NA	FALSE	TRUE	SRR1867917.8182	732	LowConfidence	-
MCF-7.fastq	NCOA3:AC005808.3	chr20	47637769	+	chr20	53617860	+	5980.09	0	6	NA	FALSE	FALSE	SRR1853199.133864	2677	LowConfidence	-
MCF-7.fastq	HSPE1-MOB4:STAT1	chr2	197535628	+	chr2	190970718	-	6564.91	0	6	NA	FALSE	TRUE	SRR1853177.29912	240	LowConfidence	-
MCF-7.fastq	PTPN18:PIGBOS1	chr2	130374223	+	chr15	55317538	-	Inf	0	6	NA	FALSE	TRUE	SRR1853177.9499	1300	LowConfidence	-
MCF-7.fastq	ECHDC2:SURF1	chr1	52896358	-	chr9	133352139	-	Inf	0	6	NA	FALSE	TRUE	SRR1853177.104955	301	LowConfidence	-
MCF-7.fastq	DDOST:PSPH	chr1	20652226	-	chr7	56011273	-	Inf	0	6	NA	FALSE	TRUE	SRR1853177.130004	189	LowConfidence	-
MCF-7.fastq	SYAP1:RRM2	chrX	16760796	+	chr2	10130894	+	Inf	0	6	NA	FALSE	TRUE	SRR1867901.17925	1577	LowConfidence	-
MCF-7.fastq	AC099850.1:VMP1	chr17	59118050	+	chr17	59838296	+	720.246	0	5	NA	FALSE	FALSE	SRR1853190.99453	971	LowConfidence	-
MCF-7.fastq	TRIM37:ACTG1	chr17	59070833	-	chr17	81510535	-	22439.7	0	5	NA	FALSE	TRUE	SRR1867829.10584	604	LowConfidence	-
MCF-7.fastq	EZR:TAGLN2	chr6	158767466	-	chr1	159919290	-	Inf	0	5	NA	FALSE	TRUE	SRR1853186.52066	1532	LowConfidence	-
MCF-7.fastq	TMED10:MBNL1	chr14	75134698	-	chr3	152464581	+	Inf	0	5	NA	FALSE	TRUE	SRR1867912.157771	918	LowConfidence	-
MCF-7.fastq	NME9:TTTY14	chr3	138301585	-	chrY	18991376	-	Inf	0	5	NA	FALSE	TRUE	SRR1867900.107321	1121	LowConfidence	-
MCF-7.fastq	EIF4A2:MRPS14	chr3	186789647	+	chr1	175014599	-	Inf	0	5	NA	FALSE	TRUE	SRR1867829.7900	156	LowConfidence	-
MCF-7.fastq	POP1:MATN2	chr8	98117387	+	chr8	98030462	+	86.925	0	4	NA	FALSE	TRUE	SRR1853202.8709	111	LowConfidence	Yes
MCF-7.fastq	AC099850.1:VMP1	chr17	59107328	+	chr17	59838295	+	730.967	0	4	NA	FALSE	FALSE	SRR1867829.19359	160	LowConfidence	-
MCF-7.fastq	CDC6:CYB561	chr17	40301981	+	chr17	63433158	-	23131.2	0	4	NA	FALSE	TRUE	SRR1867910.64536	1907	LowConfidence	-
MCF-7.fastq	CLDN3:CD9	chr7	73769458	-	chr12	6235498	+	Inf	0	4	NA	FALSE	TRUE	SRR1867829.159518	817	LowConfidence	-
MCF-7.fastq	MALAT1:ATP6AP1	chr11	65499656	+	chrX	154432382	+	Inf	0	4	NA	FALSE	TRUE	SRR1867915.26876	628	LowConfidence	-
MCF-7.fastq	NUCKS1:EZR	chr1	205750092	-	chr6	158771265	-	Inf	0	4	NA	FALSE	TRUE	SRR1853187.127217	2028	LowConfidence	-
MCF-7.fastq	TUBD1:NONO	chr17	59860337	-	chrX	71300504	+	Inf	0	4	NA	FALSE	TRUE	SRR1853186.7532	1658	LowConfidence	-
MCF-7.fastq	WDR33:PRPF38A	chr2	127763064	-	chr1	52404683	+	Inf	0	4	NA	FALSE	TRUE	SRR1867915.151442	1043	LowConfidence	-
MCF-7.fastq	ATP6V1A:SRSF10	chr3	113784805	+	chr1	23970400	-	Inf	0	4	NA	FALSE	TRUE	SRR1867902.79823	652	LowConfidence	-
MCF-7.fastq	TPMT:ABI2	chr6	18130255	-	chr2	203429693	+	Inf	0	4	NA	FALSE	TRUE	SRR1867829.75118	1248	LowConfidence	-
MCF-7.fastq	SMU1:TGOLN2	chr9	33046876	-	chr2	85319253	-	Inf	0	4	NA	FALSE	TRUE	SRR1853186.56308	1309	LowConfidence	-
MCF-7.fastq	MPHOSPH8:ANGEL1	chr13	19646794	+	chr14	76788548	-	Inf	0	4	NA	FALSE	TRUE	SRR1867917.129739	799	LowConfidence	-
MCF-7.fastq	LMAN2L:SRSF8	chr2	96711968	-	chr11	95069911	+	Inf	0	4	NA	FALSE	TRUE	SRR1867902.66716	651	LowConfidence	-
MCF-7.fastq	UBE2V2:CDIPT	chr8	48061402	+	chr16	29861206	-	Inf	0	4	NA	FALSE	TRUE	SRR1867917.5162	1062	LowConfidence	-
MCF-7.fastq	EIF5A:EVL	chr17	7311948	+	chr14	100128603	+	Inf	0	4	NA	FALSE	TRUE	SRR1867921.140574	718	LowConfidence	-
MCF-7.fastq	CCT7:MVB12A	chr2	73252877	+	chr19	17422397	+	Inf	0	4	NA	FALSE	TRUE	SRR1867912.146400	861	LowConfidence	-
MCF-7.fastq	SLC25A24:NBPF4	chr1	108161183	-	chr1	108223747	-	62.564	0	3	NA	FALSE	TRUE	SRR1853205.150596	226	LowConfidence	-
SK-BR-3.fastq	ATAD5:ASIC2	chr17	30878095	+	chr17	34038905	-	3160.81	0	3	NA	FALSE	TRUE	SRR7346977.1626624	2531	LowConfidence	-
MCF-7.fastq	MALAT1:PTMA	chr11	65500174	+	chr2	231708536	+	Inf	0	3	NA	FALSE	TRUE	SRR1867900.5217	556	LowConfidence	-
MCF-7.fastq	SF3A3:CD63	chr1	37980689	-	chr12	55727296	-	Inf	0	3	NA	FALSE	TRUE	SRR1867912.154090	731	LowConfidence	-
MCF-7.fastq	C9orf78:CTD-2033A16.1	chr9	129829268	-	chr16	69710086	+	Inf	0	3	NA	FALSE	TRUE	SRR1853177.90862	799	LowConfidence	-
MCF-7.fastq	ARF1:NSMCE4A	chr1	228097260	+	chr10	121974521	-	Inf	0	3	NA	FALSE	TRUE	SRR1867902.64736	256	LowConfidence	-
MCF-7.fastq	TSPAN31:DNAJC7	chr12	57747766	+	chr17	42014637	-	Inf	0	3	NA	FALSE	TRUE	SRR1867902.71571	1327	LowConfidence	-
MCF-7.fastq	CFDP1:TSPAN13	chr16	75293963	-	chr7	16783975	+	Inf	0	3	NA	FALSE	TRUE	SRR1867829.117518	570	LowConfidence	-
MCF-7.fastq	ZNF638:HSPB1	chr2	71365489	+	chr7	76304143	+	Inf	0	3	NA	FALSE	TRUE	SRR1853187.25029	2156	LowConfidence	-
MCF-7.fastq	ATP5I:C6orf62	chr4	672504	-	chr6	24714350	-	Inf	0	3	NA	FALSE	TRUE	SRR1853186.116937	1566	LowConfidence	-
MCF-7.fastq	CD24:MED6	chr6	106970802	-	chr14	70584609	-	Inf	0	3	NA	FALSE	TRUE	SRR1867923.48645	1216	LowConfidence	-
MCF-7.fastq	NONO:STX16	chrX	71296998	+	chr20	58678595	+	Inf	0	3	NA	FALSE	TRUE	SRR1867919.25386	878	LowConfidence	-
MCF-7.fastq	FTH1:ATP6AP1	chr11	61967468	-	chrX	154428800	+	Inf	0	3	NA	FALSE	TRUE	SRR1867853.62224	192	LowConfidence	-
MCF-7.fastq	FAM177A1:PTPLB	chr14	35082150	+	chr3	123493118	-	Inf	0	3	NA	FALSE	TRUE	SRR1867910.71957	1401	LowConfidence	-
MCF-7.fastq	RSL1D1:TTTY14	chr16	11838080	-	chrY	18991370	-	Inf	0	3	NA	FALSE	TRUE	SRR1867921.15903	772	LowConfidence	-
MCF-7.fastq	TUBD1:DENR	chr17	59860176	-	chr12	122769652	+	Inf	0	3	NA	FALSE	TRUE	SRR1867927.117676	1486	LowConfidence	-
MCF-7.fastq	LL22NC03-86G7.1:STYX	chr22	21938911	+	chr14	52773565	+	Inf	0	3	NA	FALSE	TRUE	SRR1853187.31294	1379	LowConfidence	-
MCF-7.fastq	TMEM167A:SLC39A8	chr5	83065066	-	chr4	102315779	-	Inf	0	3	NA	FALSE	TRUE	SRR1867919.134364	2542	LowConfidence	-
MCF-7.fastq	BLOC1S5:CRISPLD2	chr6	8014506	-	chr16	84908902	+	Inf	0	3	NA	FALSE	TRUE	SRR1867915.111045	648	LowConfidence	-
MCF-7.fastq	GRIPAP1:TOMM40	chrX	48981429	-	chr19	44903532	+	Inf	0	3	NA	FALSE	TRUE	SRR1867921.141810	229	LowConfidence	-
MCF-7.fastq	TSPYL2:KRCC1	chrX	53085951	+	chr2	88028190	-	Inf	0	3	NA	FALSE	TRUE	SRR1867829.146865	322	LowConfidence	-
SK-BR-3.fastq	KLHDC2:SNTB1	chr14	49782593	+	chr8	120553036	-	Inf	0	3	NA	FALSE	TRUE	SRR7346977.895402	1395	LowConfidence	Yes
SK-BR-3.fastq	RN7SK:MALAT1	chr6	52995918	+	chr11	65500967	+	Inf	0	3	NA	FALSE	TRUE	SRR7346977.2211846	335	LowConfidence	-
MCF-7.fastq	ARRB1:KLHL35	chr11	75351590	-	chr11	75426601	-	75.011	0	2	NA	FALSE	TRUE	SRR1867887.118272	185	LowConfidence	Yes
SK-BR-3.fastq	RP13-188A5.1:KLF8	chrX	56014958	+	chrX	56250232	+	235.274	0	2	NA	FALSE	FALSE	SRR7346977.781580	1670	LowConfidence	-
MCF-7.fastq	ATP9A:RP11-347D21.2	chr20	51639343	-	chr20	47958023	+	3681.32	0	2	NA	FALSE	TRUE	SRR1867862.128699	499	LowConfidence	-
SK-BR-3.fastq	SUMF1:LRRFIP2	chr3	4362040	-	chr3	37129147	-	32767.1	0	2	NA	FALSE	TRUE	SRR7346977.1256182	1921	LowConfidence	-
MCF-7.fastq	SNF8:CRK	chr17	48941004	-	chr17	1422268	-	47518.7	0	2	NA	FALSE	FALSE	SRR1867829.125783	1611	LowConfidence	-
HCT-116.fastq	PABPC1:MRFAP1	chr8	100721902	-	chr4	6641024	+	Inf	0	2	NA	FALSE	TRUE	SRR5009465.9780	191	LowConfidence	-
MCF-7.fastq	ANP32E:PP2D1	chr1	150226775	-	chr3	19984383	-	Inf	0	2	NA	FALSE	TRUE	SRR1867900.139916	899	LowConfidence	-
MCF-7.fastq	AIP:KRT19	chr11	67490451	+	chr17	41527865	-	Inf	0	2	NA	FALSE	TRUE	SRR1853177.33122	820	LowConfidence	-
MCF-7.fastq	STRAP:WASF2	chr12	15882663	+	chr1	27409976	-	Inf	0	2	NA	FALSE	TRUE	SRR1867908.8046	3016	LowConfidence	-
MCF-7.fastq	LLPH:MCCC2	chr12	66123435	-	chr5	71657705	+	Inf	0	2	NA	FALSE	TRUE	SRR1853177.86781	1049	LowConfidence	-
MCF-7.fastq	EIF3I:SGOL1	chr1	32231275	+	chr3	20170204	-	Inf	0	2	NA	FALSE	TRUE	SRR1867901.77147	1096	LowConfidence	-
MCF-7.fastq	HSP90AA1:RPL9	chr14	102083002	-	chr4	39455099	-	Inf	0	2	NA	FALSE	TRUE	SRR1853203.62295	1320	LowConfidence	-
MCF-7.fastq	DTD2:C9orf78	chr14	31447815	-	chr9	129827861	-	Inf	0	2	NA	FALSE	TRUE	SRR1867901.46533	917	LowConfidence	-
MCF-7.fastq	AL139099.3:ACTG1	chr14	49586780	+	chr17	81511963	-	Inf	0	2	NA	FALSE	TRUE	SRR1867909.73590	232	LowConfidence	-
MCF-7.fastq	FCF1:HLA-E	chr14	74735950	+	chr6	30493240	+	Inf	0	2	NA	FALSE	TRUE	SRR1867918.76717	1307	LowConfidence	-
MCF-7.fastq	RP11-27M24.1:MZT2A	chr16	10529684	+	chr2	131470134	-	Inf	0	2	NA	FALSE	TRUE	SRR1853177.114278	1171	LowConfidence	-
MCF-7.fastq	VPS4B:STOM	chr18	63390535	-	chr9	121340202	-	Inf	0	2	NA	FALSE	TRUE	SRR1867917.137686	160	LowConfidence	-
MCF-7.fastq	PRMT1:CCDC137	chr19	49685036	+	chr17	81672956	+	Inf	0	2	NA	FALSE	TRUE	SRR1867912.38043	1037	LowConfidence	-
MCF-7.fastq	OSBPL2:VCP	chr20	62293851	+	chr9	35057173	-	Inf	0	2	NA	FALSE	TRUE	SRR1853200.155759	1555	LowConfidence	-
MCF-7.fastq	TMEM50B:HP1BP3	chr21	33450495	-	chr1	20743813	-	Inf	0	2	NA	FALSE	TRUE	SRR1867921.126126	1196	LowConfidence	-
MCF-7.fastq	RP3-430N8.11:ARMCX3	chr22	30978560	-	chrX	101625026	+	Inf	0	2	NA	FALSE	TRUE	SRR1853200.92092	446	LowConfidence	-
MCF-7.fastq	USP34:MRPS15	chr2	61380299	-	chr1	36460776	-	Inf	0	2	NA	FALSE	TRUE	SRR1867900.42724	535	LowConfidence	-
MCF-7.fastq	PTPLB:FITM2	chr3	123494011	-	chr20	44303670	-	Inf	0	2	NA	FALSE	TRUE	SRR1867912.43636	1661	LowConfidence	-
MCF-7.fastq	RAF1:PSTPIP2	chr3	12587161	-	chr18	45983900	-	Inf	0	2	NA	FALSE	TRUE	SRR1867910.43471	409	LowConfidence	-
MCF-7.fastq	CMBL:ACTG1	chr5	10280264	-	chr17	81510273	-	Inf	0	2	NA	FALSE	TRUE	SRR1853202.87385	303	LowConfidence	-
MCF-7.fastq	CD24:DHFRL1	chr6	106970801	-	chr3	94059263	-	Inf	0	2	NA	FALSE	TRUE	SRR1867908.53092	1710	LowConfidence	-
MCF-7.fastq	TPMT:HEATR5A	chr6	18130268	-	chr14	31292659	-	Inf	0	2	NA	FALSE	TRUE	SRR1867919.108370	1225	LowConfidence	-
MCF-7.fastq	CTSD:GOLGA2	chr11	1753086	-	chr9	128256078	-	Inf	0	2	NA	FALSE	TRUE	SRR1867866.47602	284	LowConfidence	-
MCF-7.fastq	CPTP:RP11-1099M24.7	chr1	1328047	+	chr17	7930491	-	Inf	0	2	NA	FALSE	TRUE	SRR1867908.7314	1280	LowConfidence	-
MCF-7.fastq	MTA2:KDELR2	chr11	62601479	-	chr7	6484058	-	Inf	0	2	NA	FALSE	TRUE	SRR1867931.137272	1197	LowConfidence	-
MCF-7.fastq	BAD:KRT19	chr11	64269965	-	chr17	41527879	-	Inf	0	2	NA	FALSE	TRUE	SRR1867931.92310	1046	LowConfidence	-
MCF-7.fastq	CTTN:ATP5A1	chr11	70407333	+	chr18	46089685	-	Inf	0	2	NA	FALSE	TRUE	SRR1853189.55655	243	LowConfidence	-
MCF-7.fastq	EIF4G3:TFAP2A	chr1	21176279	-	chr6	10398283	-	Inf	0	2	NA	FALSE	TRUE	SRR1867923.104667	1262	LowConfidence	-
MCF-7.fastq	RPLP0:CALM1	chr12	120196884	-	chr14	90397189	+	Inf	0	2	NA	FALSE	TRUE	SRR1867910.106710	616	LowConfidence	-
MCF-7.fastq	IRAK4:RP11-156P1.3	chr12	43787726	+	chr17	47082105	-	Inf	0	2	NA	FALSE	TRUE	SRR1867913.141580	2440	LowConfidence	-
MCF-7.fastq	GNS:HILPDA	chr12	64721621	-	chr7	128457830	+	Inf	0	2	NA	FALSE	TRUE	SRR1867919.135747	653	LowConfidence	-
MCF-7.fastq	ATP5S:RP11-379K17.12	chr14	50325946	+	chr3	170088895	+	Inf	0	2	NA	FALSE	TRUE	SRR1867917.102702	976	LowConfidence	-
MCF-7.fastq	CIPC:GINM1	chr14	77114769	+	chr6	149591205	+	Inf	0	2	NA	FALSE	TRUE	SRR1867913.17740	2031	LowConfidence	-
MCF-7.fastq	C15orf40:TMEM41B	chr15	83005595	-	chr11	9282116	-	Inf	0	2	NA	FALSE	TRUE	SRR1853187.83828	1533	LowConfidence	-
MCF-7.fastq	CTD-2033A16.1:DSCAM-AS1	chr16	69710373	+	chr21	40383272	+	Inf	0	2	NA	FALSE	TRUE	SRR1867916.136201	1367	LowConfidence	-
MCF-7.fastq	UBB:CBLN3	chr17	16382240	+	chr14	24427476	-	Inf	0	2	NA	FALSE	TRUE	SRR1867918.62452	463	LowConfidence	-
MCF-7.fastq	TUBD1:GM2A	chr17	59860152	-	chr5	151268277	+	Inf	0	2	NA	FALSE	TRUE	SRR1867912.27940	1015	LowConfidence	-
MCF-7.fastq	GRB2:TTTY14	chr17	75319740	-	chrY	18991364	-	Inf	0	2	NA	FALSE	TRUE	SRR1867916.148771	631	LowConfidence	-
MCF-7.fastq	BCAS4:BCAS3	chr20	50796955	+	chr17	61368324	+	Inf	0	2	NA	FALSE	TRUE	SRR1853202.46248	305	LowConfidence	Yes
MCF-7.fastq	STX16:FBXW2	chr20	58678520	+	chr9	120760525	-	Inf	0	2	NA	FALSE	TRUE	SRR1867901.111753	326	LowConfidence	-
MCF-7.fastq	C2orf49:TATDN3	chr2	105345725	+	chr1	212815762	+	Inf	0	2	NA	FALSE	TRUE	SRR1853186.70617	1098	LowConfidence	-
MCF-7.fastq	TMEM50B:MOB1A	chr21	33450512	-	chr2	74153889	-	Inf	0	2	NA	FALSE	TRUE	SRR1867919.130988	1344	LowConfidence	-
MCF-7.fastq	MED15:RPL14	chr22	20566501	+	chr3	40462059	+	Inf	0	2	NA	FALSE	TRUE	SRR1867845.79802	841	LowConfidence	-
MCF-7.fastq	XBP1:MARCKSL1	chr22	28795477	-	chr1	32334618	-	Inf	0	2	NA	FALSE	TRUE	SRR1867829.4607	759	LowConfidence	-
MCF-7.fastq	SPDYA:ALG5	chr2	28799558	+	chr13	36952538	-	Inf	0	2	NA	FALSE	TRUE	SRR1853177.140565	1564	LowConfidence	-
MCF-7.fastq	COPB2:BMP7	chr3	139361201	-	chr20	57174980	-	Inf	0	2	NA	FALSE	TRUE	SRR1853191.114650	573	LowConfidence	-
MCF-7.fastq	ANKHD1:GNB2	chr5	140402057	+	chr7	100676236	+	Inf	0	2	NA	FALSE	TRUE	SRR1867902.15301	274	LowConfidence	-
MCF-7.fastq	G3BP1:APOD	chr5	151799309	+	chr3	195579464	-	Inf	0	2	NA	FALSE	TRUE	SRR1867900.84152	999	LowConfidence	-
MCF-7.fastq	HNRNPAB:RGS19	chr5	178204711	+	chr20	64079898	-	Inf	0	2	NA	FALSE	TRUE	SRR1867829.12812	191	LowConfidence	-
MCF-7.fastq	HSPA1A:UBB	chr6	31817552	+	chr17	16381905	+	Inf	0	2	NA	FALSE	TRUE	SRR1867892.74355	1457	LowConfidence	-
MCF-7.fastq	FKBP14:UGDH	chr7	30014188	-	chr4	39499778	-	Inf	0	2	NA	FALSE	TRUE	SRR1867900.7145	502	LowConfidence	-
MCF-7.fastq	PABPC1:MRFAP1	chr8	100721902	-	chr4	6641024	+	Inf	0	2	NA	FALSE	TRUE	SRR5009465.9780	191	LowConfidence	-
MCF-7.fastq	AGPAT2:SAR1B	chr9	136673176	-	chr5	134606650	-	Inf	0	2	NA	FALSE	TRUE	SRR1867929.16159	281	LowConfidence	-
MCF-7.fastq	FBP2:MCCC2	chr9	94567561	-	chr5	71657699	+	Inf	0	2	NA	FALSE	TRUE	SRR1867931.688	652	LowConfidence	-
MCF-7.fastq	RBM3:TTTY14	chrX	48577960	+	chrY	18991509	-	Inf	0	2	NA	FALSE	TRUE	SRR1853194.139765	1667	LowConfidence	-
SK-BR-3.fastq	MRE11A:TRPV1	chr11	94416117	-	chr17	3566246	-	Inf	0	2	NA	FALSE	TRUE	SRR7346977.2699238	943	LowConfidence	-
SK-BR-3.fastq	MALAT1:FASN	chr11	65500676	+	chr17	82079106	-	Inf	0	2	NA	FALSE	TRUE	SRR7346977.1328566	1658	LowConfidence	-
SK-BR-3.fastq	AGAP5:RP11-464F9.1	chr10	73692043	-	chr10	73713332	-	21.288	0	1	FALSE	TRUE	TRUE	SRR7346977.1334128	322	PotentialTransSplicing	-
SK-BR-3.fastq	LINC01297:POTEM	chr14	19381177	-	chr14	19404735	-	23.556	0	1	FALSE	TRUE	TRUE	SRR7346977.2814397	15346	PotentialTransSplicing	-
SK-BR-3.fastq	PPP1R10:ABCF1	chr6	30605923	-	chr6	30580406	+	25.517	0	1	FALSE	TRUE	TRUE	SRR7346977.1817594	1468	PotentialTransSplicing	-
SK-BR-3.fastq	METTL12:GANAB	chr11	62665946	+	chr11	62639731	-	26.215	0	1	FALSE	TRUE	TRUE	SRR7346977.1956786	344	PotentialTransSplicing	-
MCF-7.fastq	TIMELESS:GLS2	chr12	56449310	-	chr12	56480387	-	31.075	0	1	FALSE	TRUE	TRUE	SRR1867843.143481	136	PotentialTransSplicing	Yes
SK-BR-3.fastq	LINC01297:POTEM	chr14	19368193	-	chr14	19404735	-	36.533	0	1	FALSE	TRUE	TRUE	SRR7346977.2528646	5246	PotentialTransSplicing	-
SK-BR-3.fastq	LINC01297:POTEM	chr14	19381177	-	chr14	19425712	-	44.533	0	1	FALSE	TRUE	TRUE	SRR7346977.2404124	5484	PotentialTransSplicing	-
MCF-7.fastq	NPLOC4:PDE6G	chr17	81604548	-	chr17	81651685	-	47.135	0	1	FALSE	TRUE	TRUE	SRR1867839.128881	802	PotentialTransSplicing	Yes
SK-BR-3.fastq	SCARB1:UBC	chr12	124863595	-	chr12	124913774	-	50.175	0	1	TRUE	TRUE	TRUE	SRR7346977.871870	665	PotentialTransSplicing	-
MCF-7.fastq	DOPEY2:CBR3	chr21	36200501	+	chr21	36146076	+	54.423	0	1	FALSE	TRUE	TRUE	SRR1853194.2527	639	PotentialTransSplicing	-
MCF-7.fastq	PRDX3:FAM45A	chr10	119172382	-	chr10	119117519	+	54.866	0	1	TRUE	TRUE	TRUE	SRR1867855.5562	595	PotentialTransSplicing	-
SK-BR-3.fastq	POTEG:CTD-2311B13.1	chr14	18988421	+	chr14	18929696	+	58.722	0	1	FALSE	TRUE	TRUE	SRR7346977.2028213	2295	PotentialTransSplicing	-
MCF-7.fastq	PAPOLA:AK7	chr14	96502600	+	chr14	96442730	+	59.868	0	1	FALSE	TRUE	TRUE	SRR1867858.43525	252	PotentialTransSplicing	Yes
MCF-7.fastq	AC005037.3:NIF3L1	chr2	200963630	+	chr2	200893246	+	70.38	0	1	FALSE	TRUE	TRUE	SRR1867916.35925	2353	PotentialTransSplicing	-
MCF-7.fastq	RPS6KB1:VMP1	chr17	59910611	+	chr17	59838312	+	72.298	0	1	FALSE	TRUE	TRUE	SRR1853189.132345	283	PotentialTransSplicing	Yes
MCF-7.fastq	ESR1:CCDC170	chr6	151690664	+	chr6	151615443	+	75.22	0	1	FALSE	TRUE	TRUE	SRR1867909.48800	136	PotentialTransSplicing	Yes
HCT-116.fastq	DNASE2:GADD45GIP1	chr19	12878382	-	chr19	12954526	-	76.136	0	1	FALSE	TRUE	TRUE	SRR5009465.11048	418	PotentialTransSplicing	Yes
MCF-7.fastq	DNASE2:GADD45GIP1	chr19	12878382	-	chr19	12954526	-	76.136	0	1	FALSE	TRUE	TRUE	SRR5009465.11048	418	PotentialTransSplicing	Yes
MCF-7.fastq	UBXN4:R3HDM1	chr2	135755691	+	chr2	135675332	+	80.353	0	1	TRUE	TRUE	TRUE	SRR1867909.77309	1856	PotentialTransSplicing	Yes
SK-BR-3.fastq	CORO2A:NANS	chr9	98157460	-	chr9	98076918	+	80.542	0	1	TRUE	TRUE	TRUE	SRR7346977.593583	807	PotentialTransSplicing	-
MCF-7.fastq	SMARCA4:CARM1	chr19	10986593	+	chr19	10904951	+	81.641	0	1	TRUE	TRUE	TRUE	SRR1867874.48122	1672	PotentialTransSplicing	Yes
MCF-7.fastq	PIKFYVE:C2orf80	chr2	208266415	+	chr2	208183047	-	83.366	0	1	FALSE	TRUE	TRUE	SRR1867888.83175	213	PotentialTransSplicing	-
SK-BR-3.fastq	TRAM1:XKR9	chr8	70583164	-	chr8	70674818	+	91.649	0	1	FALSE	TRUE	TRUE	SRR7346977.113434	1238	PotentialTransSplicing	-
MCF-7.fastq	EPB41L5:PTPN4	chr2	120078581	+	chr2	119976984	+	101.585	0	1	FALSE	TRUE	TRUE	SRR1867870.138866	979	PotentialTransSplicing	-
SK-BR-3.fastq	ARCN1:KMT2A	chr11	118572550	+	chr11	118468775	+	103.772	0	1	TRUE	TRUE	TRUE	SRR7346977.1947412	3095	PotentialTransSplicing	-
SK-BR-3.fastq	UVSSA:CTBP1	chr4	1355245	+	chr4	1238337	-	116.906	0	1	FALSE	TRUE	TRUE	SRR7346977.2377681	1329	PotentialTransSplicing	-
MCF-7.fastq	DEPDC1B:ELOVL7	chr5	60638750	-	chr5	60757645	-	118.891	0	1	TRUE	TRUE	TRUE	SRR1853190.49994	943	PotentialTransSplicing	Yes
MCF-7.fastq	DNAJB6:UBE3C	chr7	157367483	+	chr7	157248368	+	119.112	0	1	FALSE	TRUE	TRUE	SRR1867928.84754	2379	PotentialTransSplicing	Yes
MCF-7.fastq	PAPOLA:GSKIP	chr14	96502600	+	chr14	96379688	+	122.911	0	1	FALSE	TRUE	TRUE	SRR1867921.151104	2128	PotentialTransSplicing	Yes
MCF-7.fastq	ACACB:USP30	chr12	109174230	+	chr12	109047590	+	126.631	0	1	FALSE	TRUE	TRUE	SRR1867849.59812	718	PotentialTransSplicing	-
MCF-7.fastq	GIGYF2:EIF4E2	chr2	232703489	+	chr2	232574263	+	129.224	0	1	FALSE	TRUE	TRUE	SRR1867906.156439	198	PotentialTransSplicing	Yes
SK-BR-3.fastq	CAB39L:PHF11	chr13	49376967	-	chr13	49513059	+	136.09	0	1	TRUE	TRUE	TRUE	SRR7346977.562514	1441	PotentialTransSplicing	-
MCF-7.fastq	ZNF26:CHFR	chr12	132986873	+	chr12	132848724	-	138.15	0	1	FALSE	TRUE	TRUE	SRR1867862.91046	1718	PotentialTransSplicing	-
MCF-7.fastq	ASPSCR1:P4HB	chr17	81985607	+	chr17	81847347	-	138.263	0	1	FALSE	TRUE	TRUE	SRR1867921.100918	1807	PotentialTransSplicing	-
MCF-7.fastq	GCN1L1:MSI1	chr12	120190298	-	chr12	120347514	-	157.213	0	1	TRUE	TRUE	TRUE	SRR1853193.88175	161	PotentialTransSplicing	-
MCF-7.fastq	USP32:APPBP2	chr17	60301599	-	chr17	60460787	-	159.186	0	1	FALSE	TRUE	TRUE	SRR1853194.130246	416	PotentialTransSplicing	Yes
MCF-7.fastq	JAK2:RCL1	chr9	4986022	+	chr9	4823548	+	162.472	0	1	FALSE	TRUE	TRUE	SRR1867857.62433	637	PotentialTransSplicing	Yes
SK-BR-3.fastq	IPP:MAST2	chr1	45716895	-	chr1	45882364	+	165.467	0	1	FALSE	TRUE	TRUE	SRR7346977.2268494	1290	PotentialTransSplicing	-
SK-BR-3.fastq	RP11-287D1.3:AUP1	chr2	74362052	-	chr2	74528006	-	165.951	0	1	FALSE	TRUE	TRUE	SRR7346977.2598386	4614	PotentialTransSplicing	-
MCF-7.fastq	RP11-710F7.2:TBCK	chr4	105932596	-	chr4	106116378	-	183.78	0	1	FALSE	TRUE	TRUE	SRR1867857.54152	1958	PotentialTransSplicing	-
MCF-7.fastq	RNF111:FAM63B	chr15	59031702	+	chr15	58831774	+	199.924	0	1	TRUE	TRUE	TRUE	SRR1867862.86741	648	PotentialTransSplicing	-
SK-BR-3.fastq	CMTM8:CMTM7	chr3	32239119	+	chr3	32441840	+	202.724	0	1	TRUE	TRUE	FALSE	SRR7346977.4339	357	PotentialTransSplicing	Yes
MCF-7.fastq	NCEH1:TNFSF10	chr3	172710847	-	chr3	172506919	-	203.931	0	1	FALSE	TRUE	FALSE	SRR1867838.145103	252	PotentialTransSplicing	Yes
SK-BR-3.fastq	HERC1:DAPK2	chr15	63833827	-	chr15	64040267	-	206.437	0	1	FALSE	TRUE	TRUE	SRR7346977.1688496	146	PotentialTransSplicing	Yes
SK-BR-3.fastq	ESF1:TASP1	chr20	13766777	-	chr20	13559114	-	207.67	0	1	TRUE	TRUE	FALSE	SRR7346977.1610921	1184	PotentialTransSplicing	Yes
SK-BR-3.fastq	CYP4B1:CYP4X1	chr1	46815264	+	chr1	47029990	+	214.728	0	1	FALSE	TRUE	FALSE	SRR7346977.2030135	4500	PotentialTransSplicing	-
SK-BR-3.fastq	SENP6:MYO6	chr6	75602576	+	chr6	75817501	+	214.927	0	1	FALSE	TRUE	FALSE	SRR7346977.1580056	758	PotentialTransSplicing	Yes
SK-BR-3.fastq	PICALM:SYTL2	chr11	85974708	-	chr11	85758114	-	216.597	0	1	TRUE	TRUE	FALSE	SRR7346977.3016593	3650	PotentialTransSplicing	Yes
MCF-7.fastq	TTC8:ZC3H14	chr14	88824821	+	chr14	88607243	+	217.576	0	1	FALSE	TRUE	TRUE	SRR1853196.15776	196	PotentialTransSplicing	-
SK-BR-3.fastq	TOP2A:SMARCE1	chr17	40416740	-	chr17	40636526	-	219.783	0	1	TRUE	TRUE	TRUE	SRR7346977.888942	259	PotentialTransSplicing	-
SK-BR-3.fastq	UHRF1BP1L:ANKS1B	chr12	100047530	-	chr12	99825389	-	222.144	0	1	FALSE	TRUE	FALSE	SRR7346977.3027576	271	PotentialTransSplicing	Yes
SK-BR-3.fastq	TMEM154:FBXW7	chr4	152640928	-	chr4	152411872	-	229.06	0	1	FALSE	TRUE	FALSE	SRR7346977.2659528	614	PotentialTransSplicing	Yes
SK-BR-3.fastq	ZDHHC16:AVPI1	chr10	97446353	+	chr10	97679915	-	233.558	0	1	FALSE	TRUE	TRUE	SRR7346977.658485	360	PotentialTransSplicing	-
SK-BR-3.fastq	C12orf66:SRGAP1	chr12	64222003	-	chr12	63983947	+	238.058	0	1	TRUE	TRUE	TRUE	SRR7346977.2115412	3424	PotentialTransSplicing	-
SK-BR-3.fastq	ABI1:ANKRD26	chr10	26823138	-	chr10	27067286	-	244.145	0	1	TRUE	TRUE	TRUE	SRR7346977.330344	404	PotentialTransSplicing	-
SK-BR-3.fastq	GPR137B:EDARADD	chr1	236168755	+	chr1	236414260	+	245.511	0	1	FALSE	TRUE	FALSE	SRR7346977.1703442	212	PotentialTransSplicing	-
MCF-7.fastq	WBP1L:ACTR1A	chr10	102744143	+	chr10	102490613	-	253.532	0	1	TRUE	TRUE	TRUE	SRR1853207.60182	1158	PotentialTransSplicing	-
SK-BR-3.fastq	GRTP1:TFDP1	chr13	113350849	-	chr13	113610996	+	260.149	0	1	TRUE	TRUE	TRUE	SRR7346977.1162232	2212	PotentialTransSplicing	-
SK-BR-3.fastq	RP11-96H19.1:RP11-446N19.1	chr12	46387972	+	chr12	46652390	+	264.428	0	1	FALSE	TRUE	FALSE	SRR7346977.125428	1927	PotentialTransSplicing	-
SK-BR-3.fastq	TSPAN3:SCAPER	chr15	77070892	-	chr15	76804633	-	266.261	0	1	TRUE	TRUE	FALSE	SRR7346977.1950379	1857	PotentialTransSplicing	Yes
SK-BR-3.fastq	PACSIN2:TTLL12	chr22	42912021	-	chr22	43183149	-	271.122	0	1	TRUE	TRUE	TRUE	SRR7346977.2716060	258	PotentialTransSplicing	Yes
MCF-7.fastq	GRHL2:KB-1410C5.3	chr8	101577519	+	chr8	101293245	+	284.265	0	1	FALSE	TRUE	TRUE	SRR1853203.140814	1358	PotentialTransSplicing	-
MCF-7.fastq	KIAA0825:FAM172A	chr5	94384368	-	chr5	94074769	-	309.603	0	1	FALSE	TRUE	FALSE	SRR1867904.43550	2387	PotentialTransSplicing	Yes
MCF-7.fastq	PPP1R12A:PAWR	chr12	79934695	-	chr12	79621207	-	313.496	0	1	TRUE	TRUE	FALSE	SRR1867857.87501	426	PotentialTransSplicing	Yes
MCF-7.fastq	C1orf27:HMCN1	chr1	186379884	+	chr1	186065238	+	314.64	0	1	FALSE	TRUE	TRUE	SRR1853202.129194	803	PotentialTransSplicing	-
SK-BR-3.fastq	CCDC142:MOB1A	chr2	74475612	-	chr2	74156645	-	318.979	0	1	FALSE	TRUE	FALSE	SRR7346977.2721084	4131	PotentialTransSplicing	-
SK-BR-3.fastq	ABCC5:PSMD2	chr3	183981727	-	chr3	184308708	+	326.98	0	1	FALSE	TRUE	TRUE	SRR7346977.2822775	442	PotentialTransSplicing	-
SK-BR-3.fastq	STK3:VPS13B	chr8	98774739	-	chr8	99102953	+	328.214	0	1	FALSE	TRUE	TRUE	SRR7346977.2019472	258	PotentialTransSplicing	-
MCF-7.fastq	RP11-108K3.1:GLDN	chr15	51037681	+	chr15	51377449	+	339.771	0	1	FALSE	TRUE	FALSE	SRR1867905.94797	291	PotentialTransSplicing	-
MCF-7.fastq	CHAF1B:HLCS	chr21	36399605	+	chr21	36754417	-	354.815	0	1	FALSE	TRUE	TRUE	SRR1867920.94711	856	PotentialTransSplicing	-
MCF-7.fastq	ADAMTS19:ISOC1	chr5	129461757	+	chr5	129104956	+	356.799	0	1	TRUE	TRUE	TRUE	SRR1867825.25697	954	PotentialTransSplicing	-
SK-BR-3.fastq	ZFR:PDZD2	chr5	32379115	-	chr5	32010330	+	368.786	0	1	TRUE	TRUE	TRUE	SRR7346977.2607870	2780	PotentialTransSplicing	-
MCF-7.fastq	WWOX:RP11-264L1.3	chr16	78164289	+	chr16	78535122	+	370.835	0	1	FALSE	TRUE	FALSE	SRR1867879.131930	590	PotentialTransSplicing	-
SK-BR-3.fastq	AVL9:KBTBD2	chr7	32495802	+	chr7	32879942	-	384.142	0	1	TRUE	TRUE	TRUE	SRR7346977.2072889	334	PotentialTransSplicing	-
MCF-7.fastq	ADAMTS19:SLC27A6	chr5	129460482	+	chr5	129028345	+	432.126	0	1	FALSE	TRUE	TRUE	SRR1867872.158483	190	PotentialTransSplicing	Yes
MCF-7.fastq	ADAMTS19:SLC27A6	chr5	129461757	+	chr5	129028345	+	433.406	0	1	FALSE	TRUE	TRUE	SRR1853189.69929	1477	PotentialTransSplicing	Yes
SK-BR-3.fastq	RHBDD1:MFF	chr2	226914351	+	chr2	227355677	+	441.331	0	1	FALSE	TRUE	FALSE	SRR7346977.2346806	2026	PotentialTransSplicing	-
SK-BR-3.fastq	PAPSS1:DKK2	chr4	107631631	-	chr4	107188525	-	443.107	0	1	FALSE	TRUE	FALSE	SRR7346977.2835639	2055	PotentialTransSplicing	-
MCF-7.fastq	TLN2:TPM1	chr15	62589762	+	chr15	63056985	+	467.227	0	1	FALSE	TRUE	FALSE	SRR1867901.120839	239	PotentialTransSplicing	-
SK-BR-3.fastq	ZNF800:SND1	chr7	127373342	-	chr7	127844324	+	470.982	0	1	FALSE	TRUE	TRUE	SRR7346977.2513411	4876	PotentialTransSplicing	-
SK-BR-3.fastq	RP11-123O10.4:GRIP1	chr12	67069050	-	chr12	66596927	-	472.126	0	1	FALSE	TRUE	FALSE	SRR7346977.2822259	366	PotentialTransSplicing	-
MCF-7.fastq	OCIAD2:SLAIN2	chr4	48892772	-	chr4	48420125	+	472.65	0	1	FALSE	TRUE	TRUE	SRR1853191.104097	494	PotentialTransSplicing	-
SK-BR-3.fastq	RP11-120D5.1:MID1	chrX	11055936	-	chrX	10567603	-	488.34	0	1	FALSE	TRUE	FALSE	SRR7346977.900274	2989	PotentialTransSplicing	-
SK-BR-3.fastq	FAM13B:HSPA9	chr5	138021031	-	chr5	138561789	-	540.754	0	1	FALSE	TRUE	TRUE	SRR7346977.1117714	4916	PotentialTransSplicing	-
MCF-7.fastq	PPA2:TBCK	chr4	105386567	-	chr4	106046680	-	660.111	0	1	TRUE	TRUE	TRUE	SRR1853197.39987	970	PotentialTransSplicing	Yes
MCF-7.fastq	MYO9B:FCHO1	chr19	17102557	+	chr19	17770425	+	667.871	0	1	TRUE	TRUE	FALSE	SRR1867827.25754	167	PotentialTransSplicing	Yes
SK-BR-3.fastq	STK3:VPS13B	chr8	98706467	-	chr8	99384208	+	677.742	0	1	FALSE	TRUE	TRUE	SRR7346977.1023450	1725	PotentialTransSplicing	-
SK-BR-3.fastq	CFD:MBD3	chr19	861956	+	chr19	1585214	-	723.261	0	1	TRUE	TRUE	TRUE	SRR7346977.1003638	559	PotentialTransSplicing	-
SK-BR-3.fastq	CPD:NF1	chr17	30431881	+	chr17	31155983	+	724.105	0	1	TRUE	TRUE	FALSE	SRR7346977.2627625	1784	PotentialTransSplicing	Yes
MCF-7.fastq	AC099850.1:VMP1	chr17	59107591	+	chr17	59838312	+	730.726	0	1	FALSE	TRUE	FALSE	SRR1867840.112776	326	PotentialTransSplicing	-
MCF-7.fastq	AC099850.1:VMP1	chr17	59107591	+	chr17	59839768	+	732.181	0	1	FALSE	TRUE	FALSE	SRR1853197.124421	497	PotentialTransSplicing	-
SK-BR-3.fastq	ABCD3:FNBP1L	chr1	94418588	+	chr1	93549278	+	869.307	0	1	TRUE	TRUE	TRUE	SRR7346977.2565145	409	PotentialTransSplicing	-
SK-BR-3.fastq	ABCD3:FNBP1L	chr1	94418588	+	chr1	93547347	+	871.238	0	1	FALSE	TRUE	TRUE	SRR7346977.2637456	5494	PotentialTransSplicing	-
MCF-7.fastq	C14orf37:NAA30	chr14	58291635	-	chr14	57409379	+	882.256	0	1	FALSE	TRUE	TRUE	SRR1867898.13171	1687	PotentialTransSplicing	-
SK-BR-3.fastq	TOM1:MYH9	chr22	35338788	+	chr22	36286846	-	948.06	0	1	TRUE	TRUE	TRUE	SRR7346977.1571671	1401	PotentialTransSplicing	-
SK-BR-3.fastq	MGRN1:TRAP1	chr16	4683932	+	chr16	3690985	-	992.944	0	1	TRUE	TRUE	TRUE	SRR7346977.2145599	1899	PotentialTransSplicing	-
HCT-116.fastq	OSBPL8:KRR1	chr12	76559397	-	chr12	75508446	-	1050.95	0	1	FALSE	TRUE	FALSE	SRR5009470.1543	403	PotentialTransSplicing	-
MCF-7.fastq	OSBPL8:KRR1	chr12	76559397	-	chr12	75508446	-	1050.95	0	1	FALSE	TRUE	FALSE	SRR5009470.1543	403	PotentialTransSplicing	-
MCF-7.fastq	SLC25A24:SARS	chr1	108181941	-	chr1	109235210	+	1053.27	0	1	FALSE	TRUE	TRUE	SRR1867926.120756	313	PotentialTransSplicing	-
MCF-7.fastq	RAB40B:ACTG1	chr17	82698455	-	chr17	81512360	-	1186.1	0	1	FALSE	TRUE	FALSE	SRR1867851.87009	1896	PotentialTransSplicing	-
SK-BR-3.fastq	MAPK8IP3:ITFG3	chr16	1729578	+	chr16	249549	+	1480.02	0	1	FALSE	TRUE	TRUE	SRR7346977.1998442	729	PotentialTransSplicing	-
MCF-7.fastq	AP000275.65:MRPS6	chr21	32604125	-	chr21	34125341	+	1521.21	0	1	TRUE	TRUE	TRUE	SRR1867822.135036	849	PotentialTransSplicing	-
SK-BR-3.fastq	KIF16B:OVOL2	chr20	16494291	-	chr20	18024952	-	1530.66	0	1	FALSE	TRUE	TRUE	SRR7346977.2836496	4483	PotentialTransSplicing	-
SK-BR-3.fastq	UQCC1:CHMP4B	chr20	35394092	-	chr20	33848467	+	1545.62	0	1	FALSE	TRUE	TRUE	SRR7346977.729378	5517	PotentialTransSplicing	-
MCF-7.fastq	PRKAR1B:EIF3B	chr7	680556	-	chr7	2364372	+	1683.82	0	1	TRUE	TRUE	TRUE	SRR1867883.118131	2086	PotentialTransSplicing	-
SK-BR-3.fastq	CCDC57:RNF213	chr17	82163200	-	chr17	80325030	+	1838.17	0	1	TRUE	TRUE	TRUE	SRR7346977.2949095	2344	PotentialTransSplicing	-
SK-BR-3.fastq	EVI5:ZNF644	chr1	92784836	-	chr1	90941309	-	1843.53	0	1	FALSE	TRUE	FALSE	SRR7346977.2028103	3272	PotentialTransSplicing	-
SK-BR-3.fastq	SAMD12:MRPL13	chr8	118439862	-	chr8	120425366	-	1985.5	0	1	FALSE	TRUE	TRUE	SRR7346977.297140	603	PotentialTransSplicing	-
SK-BR-3.fastq	SAMD12:MRPL13	chr8	118439832	-	chr8	120425366	-	1985.53	0	1	FALSE	TRUE	TRUE	SRR7346977.717359	363	PotentialTransSplicing	-
MCF-7.fastq	PVT1:FAM49B	chr8	127796008	+	chr8	129854343	-	2058.34	0	1	FALSE	TRUE	TRUE	SRR1853189.74527	1154	PotentialTransSplicing	-
MCF-7.fastq	RARA:NAGLU	chr17	40352507	+	chr17	42540950	+	2188.45	0	1	FALSE	TRUE	FALSE	SRR1867826.131051	1278	PotentialTransSplicing	-
SK-BR-3.fastq	HNRNPH1:NSD1	chr5	179634065	-	chr5	177135087	+	2498.97	0	1	FALSE	TRUE	TRUE	SRR7346977.2522566	5478	PotentialTransSplicing	-
SK-BR-3.fastq	CENPM:PRR5-ARHGAP8	chr22	41945225	-	chr22	44825483	+	2880.26	0	1	FALSE	TRUE	TRUE	SRR7346977.991164	762	PotentialTransSplicing	-
MCF-7.fastq	RP6-114E22.1:ACTN1	chr14	71848736	+	chr14	68925672	-	2923.06	0	1	FALSE	TRUE	TRUE	SRR1867828.12455	2756	PotentialTransSplicing	-
MCF-7.fastq	ZBTB25:PRKCH	chr14	64487114	-	chr14	61529075	+	2958.04	0	1	FALSE	TRUE	TRUE	SRR1867909.47738	1604	PotentialTransSplicing	-
SK-BR-3.fastq	ISG20:AKAP13	chr15	88639594	+	chr15	85645818	+	2993.77	0	1	FALSE	TRUE	TRUE	SRR7346977.721750	338	PotentialTransSplicing	-
MCF-7.fastq	OCIAD1:DCUN1D4	chr4	48842689	+	chr4	51863437	+	3020.75	0	1	TRUE	TRUE	FALSE	SRR1867895.130592	971	PotentialTransSplicing	-
MCF-7.fastq	BCAS4:ZMYND8	chr20	50795173	+	chr20	47221474	-	3573.7	0	1	FALSE	TRUE	TRUE	SRR1853203.68135	140	PotentialTransSplicing	Yes
MCF-7.fastq	TOM1L1:UTP18	chr17	54905567	+	chr17	51268837	+	3636.73	0	1	FALSE	TRUE	TRUE	SRR1867890.45767	245	PotentialTransSplicing	-
SK-BR-3.fastq	ITGB6:GPD2	chr2	160169212	-	chr2	156496044	+	3673.17	0	1	TRUE	TRUE	TRUE	SRR7346977.2683181	1264	PotentialTransSplicing	-
MCF-7.fastq	ATP9A:RP11-347D21.1	chr20	51639343	-	chr20	47951757	+	3687.59	0	1	FALSE	TRUE	TRUE	SRR1867914.72305	1755	PotentialTransSplicing	-
MCF-7.fastq	FAM20B:DHX9	chr1	179064496	+	chr1	182884613	+	3820.12	0	1	TRUE	TRUE	FALSE	SRR1867823.153002	919	PotentialTransSplicing	-
MCF-7.fastq	TRAK2:ANKRD44	chr2	201420417	-	chr2	197187106	-	4233.31	0	1	FALSE	TRUE	FALSE	SRR1867875.114663	447	PotentialTransSplicing	-
SK-BR-3.fastq	STRN:BIRC6	chr2	36877891	-	chr2	32429146	+	4448.74	0	1	FALSE	TRUE	TRUE	SRR7346977.2923890	1640	PotentialTransSplicing	-
SK-BR-3.fastq	CYB561:ARSG	chr17	63435688	-	chr17	68306943	+	4871.26	0	1	TRUE	TRUE	TRUE	SRR7346977.2007190	5748	PotentialTransSplicing	-
MCF-7.fastq	RPS6KB1:LRRC37A3	chr17	59934260	+	chr17	64863018	-	4928.76	0	1	TRUE	TRUE	TRUE	SRR1867826.31620	2340	PotentialTransSplicing	-
SK-BR-3.fastq	TRAK1:SMARCC1	chr3	42176890	+	chr3	47622341	-	5445.45	0	1	TRUE	TRUE	TRUE	SRR7346977.1548635	3049	PotentialTransSplicing	-
SK-BR-3.fastq	MYDGF:DNMT1	chr19	4668595	-	chr19	10149968	-	5481.37	0	1	TRUE	TRUE	TRUE	SRR7346977.1824566	3665	PotentialTransSplicing	-
MCF-7.fastq	GGA3:BAIAP2	chr17	75242336	-	chr17	81110914	+	5868.57	0	1	FALSE	TRUE	TRUE	SRR1867890.36019	806	PotentialTransSplicing	-
SK-BR-3.fastq	GRIN2D:CIC	chr19	48442382	+	chr19	42286771	+	6155.61	0	1	FALSE	TRUE	TRUE	SRR7346977.2327521	1090	PotentialTransSplicing	-
MCF-7.fastq	MPP7:PARD3	chr10	28119651	-	chr10	34317338	-	6197.69	0	1	TRUE	TRUE	TRUE	SRR1867899.46479	1247	PotentialTransSplicing	-
MCF-7.fastq	VAV3:RP5-1073O3.2	chr1	107596212	-	chr1	113814387	+	6218.18	0	1	FALSE	TRUE	TRUE	SRR1867896.44020	703	PotentialTransSplicing	-
MCF-7.fastq	VAV3:AP4B1-AS1	chr1	107596212	-	chr1	113899872	+	6303.66	0	1	FALSE	TRUE	TRUE	SRR1867904.71522	1773	PotentialTransSplicing	-
SK-BR-3.fastq	RANBP17:HMMR	chr5	171170203	+	chr5	163490390	+	7679.81	0	1	FALSE	TRUE	TRUE	SRR7346977.1740468	690	PotentialTransSplicing	-
MCF-7.fastq	KTN1:SYNE2	chr14	55658614	+	chr14	63976563	+	8317.95	0	1	TRUE	TRUE	FALSE	SRR1853194.62648	856	PotentialTransSplicing	-
SK-BR-3.fastq	UBQLN1:SPTLC1	chr9	83707500	-	chr9	92080963	-	8373.46	0	1	FALSE	TRUE	TRUE	SRR7346977.1363097	3032	PotentialTransSplicing	-
MCF-7.fastq	INTS4:PRSS23	chr11	77994590	-	chr11	86807631	+	8813.04	0	1	TRUE	TRUE	TRUE	SRR1853196.68119	1574	PotentialTransSplicing	-
SK-BR-3.fastq	BASP1:MTRR	chr5	17065700	+	chr5	7870770	+	9194.93	0	1	FALSE	TRUE	TRUE	SRR7346977.1954090	2939	PotentialTransSplicing	-
MCF-7.fastq	PTPN14:NVL	chr1	214551183	-	chr1	224317930	-	9766.74	0	1	FALSE	TRUE	TRUE	SRR1853190.71454	526	PotentialTransSplicing	-
SK-BR-3.fastq	TMEM181:SASH1	chr6	158608750	+	chr6	148474110	+	10134.6	0	1	FALSE	TRUE	TRUE	SRR7346977.2416879	3356	PotentialTransSplicing	-
SK-BR-3.fastq	HSP90AA1:FBLN5	chr14	102083034	-	chr14	91942961	-	10140.1	0	1	FALSE	TRUE	FALSE	SRR7346977.1364263	1283	PotentialTransSplicing	-
SK-BR-3.fastq	PIGU:YWHAB	chr20	34657180	-	chr20	44901531	+	10244.4	0	1	TRUE	TRUE	TRUE	SRR7346977.283344	242	PotentialTransSplicing	-
MCF-7.fastq	COL4A3BP:CWC27	chr5	75505982	-	chr5	64785481	+	10720.5	0	1	TRUE	TRUE	TRUE	SRR1867904.45471	655	PotentialTransSplicing	-
SK-BR-3.fastq	USP6NL:LARP4B	chr10	11611443	-	chr10	885760	-	10725.7	0	1	FALSE	TRUE	FALSE	SRR7346977.982844	175	PotentialTransSplicing	-
SK-BR-3.fastq	WDR27:EZR	chr6	169664166	-	chr6	158771407	-	10892.8	0	1	FALSE	TRUE	FALSE	SRR7346977.3011677	2199	PotentialTransSplicing	-
MCF-7.fastq	PDIA5:CEP63	chr3	123124343	+	chr3	134495296	+	11371	0	1	FALSE	TRUE	FALSE	SRR1867840.84738	793	PotentialTransSplicing	-
SK-BR-3.fastq	PVT1:LINC00536	chr8	128009718	+	chr8	115977436	-	12032.3	0	1	FALSE	TRUE	TRUE	SRR7346977.844934	1571	PotentialTransSplicing	-
MCF-7.fastq	SERF2:NEDD4	chr15	43793083	+	chr15	55874008	-	12080.9	0	1	FALSE	TRUE	TRUE	SRR1867856.67104	2019	PotentialTransSplicing	-
SK-BR-3.fastq	USP22:NDEL1	chr17	21028542	-	chr17	8443927	+	12584.6	0	1	FALSE	TRUE	TRUE	SRR7346977.926701	2937	PotentialTransSplicing	-
SK-BR-3.fastq	VPS8:LRCH3	chr3	184870805	+	chr3	197814908	+	12944.1	0	1	FALSE	TRUE	FALSE	SRR7346977.2644702	3920	PotentialTransSplicing	-
MCF-7.fastq	FLII:PSMB6	chr17	18253301	-	chr17	4798009	+	13455.3	0	1	FALSE	TRUE	TRUE	SRR1853194.30530	411	PotentialTransSplicing	-
SK-BR-3.fastq	OSBPL1A:VAPA	chr18	24225042	-	chr18	9931810	+	14293.2	0	1	FALSE	TRUE	TRUE	SRR7346977.1954146	1237	PotentialTransSplicing	-
MCF-7.fastq	ESCO1:RPRD1A	chr18	21600623	-	chr18	36033837	-	14433.2	0	1	FALSE	TRUE	TRUE	SRR1867929.37837	2005	PotentialTransSplicing	-
MCF-7.fastq	RPL31:PTCD3	chr2	101006071	+	chr2	86131078	+	14875	0	1	TRUE	TRUE	TRUE	SRR1867865.60983	1510	PotentialTransSplicing	-
SK-BR-3.fastq	VPS8:SEC62	chr3	184870805	+	chr3	169975608	+	14895.2	0	1	TRUE	TRUE	TRUE	SRR7346977.1124371	1881	PotentialTransSplicing	-
HCT-116.fastq	NFE2L2:PSMD14	chr2	177264532	-	chr2	161385464	+	15879.1	0	1	TRUE	TRUE	TRUE	SRR5009470.1015	227	PotentialTransSplicing	-
MCF-7.fastq	NFE2L2:PSMD14	chr2	177264532	-	chr2	161385464	+	15879.1	0	1	TRUE	TRUE	TRUE	SRR5009470.1015	227	PotentialTransSplicing	-
MCF-7.fastq	SRSF2:HEATR6	chr17	76736154	-	chr17	60044134	-	16692	0	1	FALSE	TRUE	FALSE	SRR1867853.98486	306	PotentialTransSplicing	-
SK-BR-3.fastq	MALAT1:CKAP5	chr11	65505019	+	chr11	46762193	-	18742.8	0	1	FALSE	TRUE	TRUE	SRR7346977.1601532	2589	PotentialTransSplicing	-
MCF-7.fastq	ULK4:CADPS	chr3	41566025	-	chr3	62765984	-	21200	0	1	FALSE	TRUE	TRUE	SRR1867907.101622	903	PotentialTransSplicing	-
SK-BR-3.fastq	TRIP12:PIKFYVE	chr2	229858772	-	chr2	208298641	+	21560.1	0	1	FALSE	TRUE	TRUE	SRR7346977.2888644	1649	PotentialTransSplicing	-
SK-BR-3.fastq	GCNT1:CORO2A	chr9	76460177	+	chr9	98157660	-	21697.5	0	1	FALSE	TRUE	TRUE	SRR7346977.2363932	228	PotentialTransSplicing	-
MCF-7.fastq	UFD1L:TOB2	chr22	19479083	-	chr22	41437407	-	21958.3	0	1	TRUE	TRUE	TRUE	SRR1867879.18843	141	PotentialTransSplicing	-
SK-BR-3.fastq	PRKDC:TRAM1	chr8	47933020	-	chr8	70598255	-	22665.2	0	1	FALSE	TRUE	TRUE	SRR7346977.2115116	1848	PotentialTransSplicing	-
MCF-7.fastq	USP53:PDLIM5	chr4	119217673	+	chr4	94585565	+	24632.1	0	1	FALSE	TRUE	TRUE	SRR1867848.109658	1624	PotentialTransSplicing	-
SK-BR-3.fastq	TRAM1:VPS13B	chr8	70583164	-	chr8	99384208	+	28801	0	1	TRUE	TRUE	TRUE	SRR7346977.2849493	8250	PotentialTransSplicing	-
HCT-116.fastq	API5:COPB1	chr11	43312196	+	chr11	14481097	-	28831.1	0	1	TRUE	TRUE	TRUE	SRR5009396.366	1071	PotentialTransSplicing	-
MCF-7.fastq	API5:COPB1	chr11	43312196	+	chr11	14481097	-	28831.1	0	1	TRUE	TRUE	TRUE	SRR5009396.366	1071	PotentialTransSplicing	-
MCF-7.fastq	SMEK2:RAB10	chr2	55558775	-	chr2	26127144	+	29431.6	0	1	TRUE	TRUE	TRUE	SRR1853193.56105	1899	PotentialTransSplicing	-
MCF-7.fastq	NOP58:HAT1	chr2	202275189	+	chr2	171965338	+	30309.8	0	1	TRUE	TRUE	TRUE	SRR1867920.70859	1276	PotentialTransSplicing	-
MCF-7.fastq	PSMA1:PEX16	chr11	14514403	-	chr11	45914203	-	31399.8	0	1	TRUE	TRUE	TRUE	SRR1867834.71265	421	PotentialTransSplicing	-
MCF-7.fastq	ISOC1:RHOBTB3	chr5	129107062	+	chr5	95736889	+	33370.2	0	1	TRUE	TRUE	TRUE	SRR1867916.119197	1861	PotentialTransSplicing	-
SK-BR-3.fastq	UHRF1BP1L:HELB	chr12	100072672	-	chr12	66304731	+	33767.9	0	1	TRUE	TRUE	TRUE	SRR7346977.2650686	4298	PotentialTransSplicing	-
MCF-7.fastq	MIER1:PUM1	chr1	66946295	+	chr1	30968492	-	35977.8	0	1	TRUE	TRUE	TRUE	SRR1867905.98775	510	PotentialTransSplicing	-
MCF-7.fastq	IFRD1:CNTNAP2	chr7	112423432	+	chr7	148415417	+	35992	0	1	FALSE	TRUE	FALSE	SRR1853190.71836	296	PotentialTransSplicing	-
SK-BR-3.fastq	ELOVL1:RNF207	chr1	43367915	-	chr1	6211867	+	37156	0	1	FALSE	TRUE	TRUE	SRR7346977.154480	127	PotentialTransSplicing	-
MCF-7.fastq	CTSL:HSPA5	chr9	87726398	+	chr9	125239533	-	37513.1	0	1	FALSE	TRUE	TRUE	SRR1867862.122738	310	PotentialTransSplicing	-
MCF-7.fastq	C5orf45:MATR3	chr5	179853378	-	chr5	139329345	+	40524	0	1	TRUE	TRUE	TRUE	SRR1853191.92767	209	PotentialTransSplicing	-
MCF-7.fastq	STX8:LUC7L3	chr17	9378552	-	chr17	50736960	+	41358.4	0	1	FALSE	TRUE	TRUE	SRR1867879.154038	746	PotentialTransSplicing	-
SK-BR-3.fastq	FASN:MED24	chr17	82092455	-	chr17	40032090	-	42060.4	0	1	TRUE	TRUE	FALSE	SRR7346977.1460143	2520	PotentialTransSplicing	-
SK-BR-3.fastq	TBC1D31:ZNF704	chr8	123077257	+	chr8	80821615	-	42255.6	0	1	FALSE	TRUE	TRUE	SRR7346977.2197575	3798	PotentialTransSplicing	Yes
MCF-7.fastq	NUMA1:BUD13	chr11	72049419	-	chr11	116770222	-	44720.8	0	1	FALSE	TRUE	TRUE	SRR1867851.26575	421	PotentialTransSplicing	-
MCF-7.fastq	LEMD3:RP1-74B13.2	chr12	65218619	+	chr12	110845599	+	45627	0	1	FALSE	TRUE	FALSE	SRR1867898.78600	893	PotentialTransSplicing	-
MCF-7.fastq	RAVER1:MZF1	chr19	10330460	-	chr19	58563504	-	48233	0	1	TRUE	TRUE	TRUE	SRR1867857.77054	1608	PotentialTransSplicing	-
SK-BR-3.fastq	POLR2J3:KMT2C	chr7	102566997	-	chr7	152230321	-	49663.3	0	1	FALSE	TRUE	TRUE	SRR7346977.2449492	9725	PotentialTransSplicing	-
SK-BR-3.fastq	MTERF4:MYO1B	chr2	241089188	-	chr2	191393073	+	49696.1	0	1	FALSE	TRUE	TRUE	SRR7346977.1487194	3589	PotentialTransSplicing	-
HCT-116.fastq	ELK3:ARID2	chr12	96194705	+	chr12	45860801	+	50333.9	0	1	FALSE	TRUE	TRUE	SRR5009434.12350	336	PotentialTransSplicing	-
MCF-7.fastq	ELK3:ARID2	chr12	96194705	+	chr12	45860801	+	50333.9	0	1	FALSE	TRUE	TRUE	SRR5009434.12350	336	PotentialTransSplicing	-
MCF-7.fastq	GSE1:BCKDK	chr16	85634132	+	chr16	31110688	+	54523.4	0	1	FALSE	TRUE	TRUE	SRR1867822.85740	931	PotentialTransSplicing	-
SK-BR-3.fastq	SPIDR:AZIN1	chr8	47713641	+	chr8	102858150	-	55144.5	0	1	FALSE	TRUE	TRUE	SRR7346977.1918035	1849	PotentialTransSplicing	-
MCF-7.fastq	NMD3:CBLB	chr3	161222057	+	chr3	105659229	-	55562.8	0	1	FALSE	TRUE	TRUE	SRR1867890.139462	187	PotentialTransSplicing	-
SK-BR-3.fastq	RAB1A:ASAP2	chr2	65129893	-	chr2	9279317	+	55850.6	0	1	FALSE	TRUE	TRUE	SRR7346977.2802111	5266	PotentialTransSplicing	-
MCF-7.fastq	IFT74:GKAP1	chr9	26962087	+	chr9	83788678	-	56826.6	0	1	TRUE	TRUE	TRUE	SRR1867899.72419	907	PotentialTransSplicing	-
SK-BR-3.fastq	TRAM1:LONRF1	chr8	70583164	-	chr8	12743282	-	57839.9	0	1	TRUE	TRUE	FALSE	SRR7346977.754644	708	PotentialTransSplicing	-
MCF-7.fastq	RTN4RL1:TBX2-AS1	chr17	2024853	-	chr17	61393747	-	59368.9	0	1	FALSE	TRUE	TRUE	SRR1867887.72141	339	PotentialTransSplicing	-
MCF-7.fastq	H3F3B:UBB	chr17	75778883	-	chr17	16381902	+	59397	0	1	FALSE	TRUE	TRUE	SRR1867834.143815	350	PotentialTransSplicing	-
SK-BR-3.fastq	PRKCE:UXS1	chr2	45843063	+	chr2	106166083	-	60323	0	1	TRUE	TRUE	TRUE	SRR7346977.1276805	1424	PotentialTransSplicing	-
MCF-7.fastq	SORL1:TMEM109	chr11	121570270	+	chr11	60919686	+	60650.6	0	1	FALSE	TRUE	TRUE	SRR1867877.103259	476	PotentialTransSplicing	-
MCF-7.fastq	CSNK2A1:DIDO1	chr20	499833	-	chr20	62896996	-	62397.2	0	1	FALSE	TRUE	TRUE	SRR1867862.136486	573	PotentialTransSplicing	-
SK-BR-3.fastq	UGGT2:N4BP2L2	chr13	95877279	-	chr13	32521449	-	63355.8	0	1	FALSE	TRUE	FALSE	SRR7346977.2813683	6582	PotentialTransSplicing	-
MCF-7.fastq	CAPN1:MUC5B	chr11	65182968	+	chr11	1258942	+	63924	0	1	TRUE	TRUE	TRUE	SRR1867888.51841	1290	PotentialTransSplicing	-
MCF-7.fastq	RP11-556I14.1:SMIM14	chr4	104969347	+	chr4	39605180	-	65364.2	0	1	FALSE	TRUE	TRUE	SRR1853191.87126	258	PotentialTransSplicing	-
SK-BR-3.fastq	PKN2:UBAP2L	chr1	88684628	+	chr1	154227282	+	65542.7	0	1	TRUE	TRUE	FALSE	SRR7346977.1058793	2264	PotentialTransSplicing	-
MCF-7.fastq	ATP2C1:THOC7	chr3	130894775	+	chr3	63836358	-	67058.4	0	1	FALSE	TRUE	TRUE	SRR1867887.36446	564	PotentialTransSplicing	-
MCF-7.fastq	RAB18:HELLS	chr10	27526889	+	chr10	94588229	+	67061.3	0	1	TRUE	TRUE	FALSE	SRR1867849.33924	1683	PotentialTransSplicing	-
MCF-7.fastq	PDDC1:TCIRG1	chr11	771333	-	chr11	68050487	+	67279.2	0	1	TRUE	TRUE	TRUE	SRR1867888.36091	591	PotentialTransSplicing	-
MCF-7.fastq	CCDC148:RP11-395N3.2	chr2	158456415	-	chr2	226807486	+	68351.1	0	1	FALSE	TRUE	TRUE	SRR1867887.129050	646	PotentialTransSplicing	-
MCF-7.fastq	DNAH3:CHMP1A	chr16	21019624	-	chr16	89647331	-	68627.7	0	1	FALSE	TRUE	TRUE	SRR1853186.122347	1704	PotentialTransSplicing	-
MCF-7.fastq	LINC01004:HERPUD2	chr7	105012932	-	chr7	35673278	-	69339.7	0	1	FALSE	TRUE	FALSE	SRR1867851.25602	142	PotentialTransSplicing	-
MCF-7.fastq	TBC1D5:CHMP2B	chr3	17623849	-	chr3	87240699	+	69616.8	0	1	FALSE	TRUE	TRUE	SRR1867897.106398	271	PotentialTransSplicing	-
SK-BR-3.fastq	SRSF11:NBPF19	chr1	70239520	+	chr1	149538676	+	79299.2	0	1	TRUE	TRUE	FALSE	SRR7346977.2868663	1008	PotentialTransSplicing	-
MCF-7.fastq	INVS:HAUS6	chr9	100246787	+	chr9	19060223	-	81186.6	0	1	FALSE	TRUE	TRUE	SRR1867857.64040	1244	PotentialTransSplicing	-
MCF-7.fastq	EIF4H:NCAPG2	chr7	74190306	+	chr7	158631717	-	84441.4	0	1	FALSE	TRUE	TRUE	SRR1867837.61736	523	PotentialTransSplicing	-
SK-BR-3.fastq	KDM5A:ANKRD13A	chr12	388927	-	chr12	110013125	+	109624	0	1	FALSE	TRUE	TRUE	SRR7346977.1861248	3467	PotentialTransSplicing	-
HCT-116.fastq	ANXA11:PIAS1	chr10	80205343	-	chr15	68197633	+	Inf	0	1	FALSE	TRUE	TRUE	SRR5009470.12350	236	PotentialTransSplicing	-
HCT-116.fastq	CD81-AS1:RP11-1149O23.3	chr11	2377586	-	chr8	23225805	+	Inf	0	1	FALSE	TRUE	TRUE	SRR5009482.6661	223	PotentialTransSplicing	-
HCT-116.fastq	DCAF8:RP11-178C3.1	chr1	160218324	-	chr17	59966403	+	Inf	0	1	FALSE	TRUE	TRUE	SRR5009434.7880	869	PotentialTransSplicing	-
HCT-116.fastq	ADPGK:PFDN1	chr15	72771783	-	chr5	140246057	-	Inf	0	1	TRUE	TRUE	TRUE	SRR5009398.6182	1046	PotentialTransSplicing	-
HCT-116.fastq	MIR22HG:NFIC	chr17	1716130	-	chr19	3381712	+	Inf	0	1	FALSE	TRUE	TRUE	SRR5009438.1693	1596	PotentialTransSplicing	-
HCT-116.fastq	DNAJC7:PPP2R5C	chr17	41994870	-	chr14	101901719	+	Inf	0	1	TRUE	TRUE	TRUE	SRR5009470.10967	525	PotentialTransSplicing	-
HCT-116.fastq	RNF43:LETMD1	chr17	58417017	-	chr12	51049034	+	Inf	0	1	FALSE	TRUE	TRUE	SRR5009398.3243	595	PotentialTransSplicing	-
HCT-116.fastq	GPX4:UBE2D3	chr19	1105510	+	chr4	102809855	-	Inf	0	1	TRUE	TRUE	TRUE	SRR5009505.9897	327	PotentialTransSplicing	-
HCT-116.fastq	MIER2:HNRNPD	chr19	312191	-	chr4	82354154	-	Inf	0	1	FALSE	TRUE	TRUE	SRR5009434.3092	366	PotentialTransSplicing	-
HCT-116.fastq	CFD:SRSF1	chr19	861956	+	chr17	58005041	-	Inf	0	1	FALSE	TRUE	TRUE	SRR5009434.23	676	PotentialTransSplicing	-
HCT-116.fastq	ITSN1:PTPN2	chr21	33642713	+	chr18	12836891	-	Inf	0	1	FALSE	TRUE	TRUE	SRR5009429.7831	1394	PotentialTransSplicing	-
HCT-116.fastq	RQCD1:RARS	chr2	218568978	+	chr5	168488602	+	Inf	0	1	TRUE	TRUE	TRUE	SRR5009390.8516	2065	PotentialTransSplicing	-
HCT-116.fastq	MTMR14:MRPS35	chr3	9662285	+	chr12	27755181	+	Inf	0	1	FALSE	TRUE	TRUE	SRR5009438.5085	1151	PotentialTransSplicing	-
HCT-116.fastq	FRAS1:RP11-12J10.3	chr4	78066016	+	chr10	124790338	-	Inf	0	1	FALSE	TRUE	TRUE	SRR5009390.5238	549	PotentialTransSplicing	-
HCT-116.fastq	TAF9:FBRSL1	chr5	69369657	-	chr12	132525734	+	Inf	0	1	FALSE	TRUE	TRUE	SRR5009463.4702	617	PotentialTransSplicing	-
HCT-116.fastq	RP5-1158E12.3:PAK1IP1	chrX	45849375	-	chr6	10697324	+	Inf	0	1	FALSE	TRUE	TRUE	SRR5009429.8421	347	PotentialTransSplicing	-
MCF-7.fastq	GFRA1:CSNK2A1	chr10	116269503	-	chr20	478760	-	Inf	0	1	TRUE	TRUE	TRUE	SRR1867875.94115	642	PotentialTransSplicing	-
MCF-7.fastq	EIF3A:UBR5	chr10	119051199	-	chr8	102269108	-	Inf	0	1	TRUE	TRUE	TRUE	SRR1867906.39117	1376	PotentialTransSplicing	-
MCF-7.fastq	BNIP3:NELFCD	chr10	131970638	-	chr20	58991881	+	Inf	0	1	FALSE	TRUE	TRUE	SRR1867848.46520	1160	PotentialTransSplicing	-
MCF-7.fastq	ABI1:GNAS	chr10	26860747	-	chr20	58895612	+	Inf	0	1	FALSE	TRUE	TRUE	SRR1867902.14838	342	PotentialTransSplicing	-
MCF-7.fastq	ZNF438:GNAS	chr10	30941575	-	chr20	58895612	+	Inf	0	1	FALSE	TRUE	TRUE	SRR1867820.89490	1314	PotentialTransSplicing	-
MCF-7.fastq	KIF5B:SREK1	chr10	32048464	-	chr5	66153463	+	Inf	0	1	FALSE	TRUE	TRUE	SRR1867924.42126	672	PotentialTransSplicing	-
MCF-7.fastq	ZNF33A:NRIP1	chr10	38017386	+	chr21	15043574	-	Inf	0	1	FALSE	TRUE	TRUE	SRR1853199.70406	407	PotentialTransSplicing	-
MCF-7.fastq	ZNF37A:AC025171.1	chr10	38096632	+	chr5	43043472	+	Inf	0	1	FALSE	TRUE	TRUE	SRR1867920.83124	640	PotentialTransSplicing	-
MCF-7.fastq	FAM208B:IRS1	chr10	5685175	+	chr2	226736250	-	Inf	0	1	FALSE	TRUE	TRUE	SRR1867895.111580	1077	PotentialTransSplicing	-
MCF-7.fastq	ADK:IVNS1ABP	chr10	74398579	+	chr1	185305643	-	Inf	0	1	TRUE	TRUE	TRUE	SRR1867825.80558	604	PotentialTransSplicing	-
MCF-7.fastq	ANXA11:PIAS1	chr10	80205343	-	chr15	68197633	+	Inf	0	1	FALSE	TRUE	TRUE	SRR5009470.12350	236	PotentialTransSplicing	-
MCF-7.fastq	RP11-137H2.4:NRBP1	chr10	80535580	-	chr2	27436753	+	Inf	0	1	FALSE	TRUE	TRUE	SRR1867862.56318	451	PotentialTransSplicing	-
MCF-7.fastq	HPS1:CHMP1A	chr10	98443124	-	chr16	89647331	-	Inf	0	1	TRUE	TRUE	TRUE	SRR1867851.115092	381	PotentialTransSplicing	-
MCF-7.fastq	CUTC:BIRC6	chr10	99732409	+	chr2	32575156	+	Inf	0	1	TRUE	TRUE	TRUE	SRR1867827.33217	2159	PotentialTransSplicing	-
MCF-7.fastq	AHCYL1:RAD51C	chr1	109985172	+	chr17	58734118	+	Inf	0	1	TRUE	TRUE	TRUE	SRR1867870.82176	383	PotentialTransSplicing	Yes
MCF-7.fastq	AHCYL1:RAD51C	chr1	110004451	+	chr17	58734118	+	Inf	0	1	FALSE	TRUE	TRUE	SRR1853197.2063	1319	PotentialTransSplicing	Yes
MCF-7.fastq	PPP2R1B:SMEK1	chr11	111759804	-	chr14	91476986	-	Inf	0	1	TRUE	TRUE	TRUE	SRR1853199.140856	743	PotentialTransSplicing	-
MCF-7.fastq	CADM1:TRAPPC9	chr11	115504271	-	chr8	139732202	-	Inf	0	1	TRUE	TRUE	TRUE	SRR1867836.140567	171	PotentialTransSplicing	-
MCF-7.fastq	RP11-110I1.12:AP1M2	chr11	118997728	-	chr19	10584070	-	Inf	0	1	FALSE	TRUE	TRUE	SRR1867826.82308	1658	PotentialTransSplicing	-
MCF-7.fastq	TOLLIP:GTF3C5	chr11	1309466	-	chr9	133042087	+	Inf	0	1	TRUE	TRUE	TRUE	SRR1867905.77201	1982	PotentialTransSplicing	-
MCF-7.fastq	AP4B1:BIRC2	chr1	113904605	-	chr11	102362896	+	Inf	0	1	TRUE	TRUE	TRUE	SRR1867843.146566	1482	PotentialTransSplicing	-
MCF-7.fastq	NRAS:VPS29	chr1	114716658	-	chr12	110502099	-	Inf	0	1	FALSE	TRUE	TRUE	SRR1867888.145713	116	PotentialTransSplicing	-
MCF-7.fastq	CSDE1:UBE2B	chr1	114726211	-	chr5	134390225	+	Inf	0	1	FALSE	TRUE	TRUE	SRR1853203.142310	1975	PotentialTransSplicing	-
MCF-7.fastq	MAN1A2:CBLN4	chr1	117368485	+	chr20	56000847	-	Inf	0	1	FALSE	TRUE	TRUE	SRR1867910.131445	1641	PotentialTransSplicing	-
MCF-7.fastq	SDF4:FAM156A	chr1	1223244	-	chrX	52956346	-	Inf	0	1	FALSE	TRUE	TRUE	SRR1867866.144684	1661	PotentialTransSplicing	-
MCF-7.fastq	CD81-AS1:RP11-1149O23.3	chr11	2377586	-	chr8	23225805	+	Inf	0	1	FALSE	TRUE	TRUE	SRR5009482.6661	223	PotentialTransSplicing	-
MCF-7.fastq	HIPK3:UBC	chr11	33257889	+	chr12	124913774	-	Inf	0	1	FALSE	TRUE	TRUE	SRR1867892.86371	2164	PotentialTransSplicing	-
MCF-7.fastq	ZNF195:PPIE	chr11	3361743	-	chr1	39743216	+	Inf	0	1	FALSE	TRUE	TRUE	SRR1853197.74034	1085	PotentialTransSplicing	-
MCF-7.fastq	PDHX:CBWD3	chr11	34970286	+	chr9	68285989	+	Inf	0	1	FALSE	TRUE	TRUE	SRR1867826.140175	1009	PotentialTransSplicing	-
MCF-7.fastq	CD44:NUP88	chr11	35198246	+	chr17	5386826	-	Inf	0	1	FALSE	TRUE	TRUE	SRR1867922.76255	413	PotentialTransSplicing	-
MCF-7.fastq	RNF115:COMMD10	chr1	145784539	-	chr5	116134068	+	Inf	0	1	TRUE	TRUE	TRUE	SRR1867844.67208	1044	PotentialTransSplicing	-
MCF-7.fastq	TXNIP:POLR2I	chr1	145996017	-	chr19	36114713	-	Inf	0	1	FALSE	TRUE	TRUE	SRR1867834.70041	412	PotentialTransSplicing	-
MCF-7.fastq	PSMC3:STK36	chr11	47424109	-	chr2	218693723	+	Inf	0	1	TRUE	TRUE	TRUE	SRR1867874.159041	517	PotentialTransSplicing	-
MCF-7.fastq	ATAD3A:PRPF6	chr1	1512473	+	chr20	64029377	+	Inf	0	1	TRUE	TRUE	TRUE	SRR1867887.156644	296	PotentialTransSplicing	-
MCF-7.fastq	TDRKH:FANCI	chr1	151782899	-	chr15	89305341	+	Inf	0	1	FALSE	TRUE	TRUE	SRR1867887.133375	282	PotentialTransSplicing	-
MCF-7.fastq	SHC1:RARS	chr1	154974248	-	chr5	168493894	+	Inf	0	1	FALSE	TRUE	TRUE	SRR1853199.44054	136	PotentialTransSplicing	-
MCF-7.fastq	UBQLN4:SMARCA4	chr1	156053594	-	chr19	11033290	+	Inf	0	1	TRUE	TRUE	TRUE	SRR1867879.94348	1728	PotentialTransSplicing	-
MCF-7.fastq	SLC25A44:ZMYND19	chr1	156194247	+	chr9	137588718	-	Inf	0	1	FALSE	TRUE	TRUE	SRR1867838.47700	1037	PotentialTransSplicing	-
MCF-7.fastq	DCAF8:RP11-178C3.1	chr1	160218324	-	chr17	59966403	+	Inf	0	1	FALSE	TRUE	TRUE	SRR5009434.7880	869	PotentialTransSplicing	-
MCF-7.fastq	FTH1:IKBKB	chr11	61967312	-	chr8	42290156	+	Inf	0	1	FALSE	TRUE	TRUE	SRR1867907.116551	3060	PotentialTransSplicing	-
MCF-7.fastq	TAF6L:LZTS2	chr11	62778335	+	chr10	101002497	+	Inf	0	1	FALSE	TRUE	TRUE	SRR1867874.83256	560	PotentialTransSplicing	-
MCF-7.fastq	MARK2:KRT19	chr11	63839560	+	chr17	41525273	-	Inf	0	1	TRUE	TRUE	TRUE	SRR1867897.93	288	PotentialTransSplicing	-
MCF-7.fastq	SF1:KMT2E	chr11	64769022	-	chr7	105040839	+	Inf	0	1	FALSE	TRUE	TRUE	SRR1853197.43885	2290	PotentialTransSplicing	-
MCF-7.fastq	SYVN1:CDK5RAP3	chr11	65133470	-	chr17	47971362	+	Inf	0	1	TRUE	TRUE	TRUE	SRR1867858.144563	226	PotentialTransSplicing	-
MCF-7.fastq	CTD-3074O7.11:DPM1	chr11	66515933	+	chr20	50935236	-	Inf	0	1	TRUE	TRUE	TRUE	SRR1867842.95932	609	PotentialTransSplicing	-
MCF-7.fastq	C11orf80:CCNI	chr11	66788269	+	chr4	77066405	-	Inf	0	1	TRUE	TRUE	TRUE	SRR1853200.100530	1409	PotentialTransSplicing	-
MCF-7.fastq	DCAF6:XRN1	chr1	168043140	+	chr3	142421543	-	Inf	0	1	TRUE	TRUE	TRUE	SRR1867826.12820	1357	PotentialTransSplicing	-
MCF-7.fastq	CCND1:TGIF2	chr11	69641511	+	chr20	36578741	+	Inf	0	1	TRUE	TRUE	TRUE	SRR1867875.37638	365	PotentialTransSplicing	-
MCF-7.fastq	DHCR7:NOL11	chr11	71437812	-	chr17	67743479	+	Inf	0	1	TRUE	TRUE	TRUE	SRR1867826.140425	549	PotentialTransSplicing	-
MCF-7.fastq	DHCR7:KRT19	chr11	71444034	-	chr17	41524540	-	Inf	0	1	FALSE	TRUE	TRUE	SRR1867893.43178	470	PotentialTransSplicing	-
MCF-7.fastq	RP11-660L16.2:GNAS	chr11	71448885	+	chr20	58895612	+	Inf	0	1	FALSE	TRUE	TRUE	SRR1853194.150602	1350	PotentialTransSplicing	-
MCF-7.fastq	SLC35E2:RIOK1	chr1	1734690	-	chr6	7400958	+	Inf	0	1	TRUE	TRUE	TRUE	SRR1867875.143054	1193	PotentialTransSplicing	-
MCF-7.fastq	SLC35E2:RPL30	chr1	1734690	-	chr8	98041850	-	Inf	0	1	FALSE	TRUE	TRUE	SRR1867888.61735	170	PotentialTransSplicing	-
MCF-7.fastq	PAAF1:CHMP1A	chr11	73891201	+	chr16	89647331	-	Inf	0	1	TRUE	TRUE	TRUE	SRR1867822.34849	1989	PotentialTransSplicing	-
MCF-7.fastq	RPS3:TPM4	chr11	75400777	+	chr19	16080915	+	Inf	0	1	TRUE	TRUE	TRUE	SRR1867922.145164	185	PotentialTransSplicing	-
MCF-7.fastq	LHX4-AS1:STT3B	chr1	180492269	-	chr3	31629298	+	Inf	0	1	TRUE	TRUE	TRUE	SRR1867899.32501	205	PotentialTransSplicing	-
MCF-7.fastq	RAB30:SRPK1	chr11	83071691	-	chr6	35891013	-	Inf	0	1	FALSE	TRUE	TRUE	SRR1867907.54862	2501	PotentialTransSplicing	-
MCF-7.fastq	EED:EMC9	chr11	86245343	+	chr14	24139789	-	Inf	0	1	TRUE	TRUE	TRUE	SRR1867888.130723	686	PotentialTransSplicing	-
MCF-7.fastq	C1orf27:CNOT2	chr1	186383156	+	chr12	70278132	+	Inf	0	1	TRUE	TRUE	TRUE	SRR1867823.129520	1769	PotentialTransSplicing	-
MCF-7.fastq	UBE2T:BTF3	chr1	202333010	-	chr5	73502488	+	Inf	0	1	TRUE	TRUE	TRUE	SRR1867887.120397	615	PotentialTransSplicing	-
MCF-7.fastq	MDM4:XRN2	chr1	204532246	+	chr20	21381994	+	Inf	0	1	TRUE	TRUE	TRUE	SRR1853194.39535	540	PotentialTransSplicing	-
MCF-7.fastq	DEPDC4:ITGAE	chr12	100262264	-	chr17	3720402	-	Inf	0	1	FALSE	TRUE	TRUE	SRR1867842.44691	622	PotentialTransSplicing	-
MCF-7.fastq	PARPBP:UBE2G2	chr12	102124041	+	chr21	44773687	-	Inf	0	1	FALSE	TRUE	TRUE	SRR1867906.140843	258	PotentialTransSplicing	-
MCF-7.fastq	RFC5:WDR11	chr12	118016892	+	chr10	120900029	+	Inf	0	1	FALSE	TRUE	TRUE	SRR1867827.30307	2015	PotentialTransSplicing	-
MCF-7.fastq	RP11-512M8.5:RHOBTB3	chr12	122249871	-	chr5	95763508	+	Inf	0	1	TRUE	TRUE	TRUE	SRR1867828.37494	1093	PotentialTransSplicing	-
MCF-7.fastq	NOC4L:GNAS	chr12	132148895	+	chr20	58895612	+	Inf	0	1	TRUE	TRUE	TRUE	SRR1867870.154783	952	PotentialTransSplicing	-
MCF-7.fastq	NOC4L:NAPRT	chr12	132148895	+	chr8	143577943	-	Inf	0	1	TRUE	TRUE	TRUE	SRR1867866.157145	943	PotentialTransSplicing	-
MCF-7.fastq	ATF7IP:GNAS	chr12	14365827	+	chr20	58895612	+	Inf	0	1	FALSE	TRUE	TRUE	SRR1867930.111517	173	PotentialTransSplicing	-
MCF-7.fastq	FAM60A:PPP2R2D	chr12	31323944	-	chr10	131955684	+	Inf	0	1	FALSE	TRUE	TRUE	SRR1867896.125379	231	PotentialTransSplicing	-
MCF-7.fastq	ANO6:IQCB1	chr12	45331423	+	chr3	121809009	-	Inf	0	1	TRUE	TRUE	TRUE	SRR1867882.144989	407	PotentialTransSplicing	-
MCF-7.fastq	C12orf4:SYTL2	chr12	4538409	-	chr11	85700593	-	Inf	0	1	FALSE	TRUE	TRUE	SRR1867821.59052	1063	PotentialTransSplicing	-
MCF-7.fastq	KRT86:PDZK1	chr12	52249428	+	chr1	145688023	-	Inf	0	1	FALSE	TRUE	TRUE	SRR1867848.52427	233	PotentialTransSplicing	-
MCF-7.fastq	DDIT3:SLC9A5	chr12	57520418	-	chr16	67252542	+	Inf	0	1	FALSE	TRUE	TRUE	SRR1867822.6442	122	PotentialTransSplicing	-
MCF-7.fastq	NCAPD2:HMMR	chr12	6495225	+	chr5	163471185	+	Inf	0	1	FALSE	TRUE	TRUE	SRR1867821.13438	1283	PotentialTransSplicing	-
MCF-7.fastq	PHACTR4:SERINC3	chr1	28480604	+	chr20	44501300	-	Inf	0	1	TRUE	TRUE	TRUE	SRR1867853.153878	407	PotentialTransSplicing	-
MCF-7.fastq	PUM1:FRA10AC1	chr1	31059204	-	chr10	93685359	-	Inf	0	1	FALSE	TRUE	TRUE	SRR1867898.128675	624	PotentialTransSplicing	-
MCF-7.fastq	MTIF3:RGS22	chr13	27445088	-	chr8	100006109	-	Inf	0	1	FALSE	TRUE	TRUE	SRR1853197.42976	145	PotentialTransSplicing	-
MCF-7.fastq	USPL1:HIPK3	chr13	30618056	+	chr11	33286413	+	Inf	0	1	FALSE	TRUE	TRUE	SRR1867833.160666	220	PotentialTransSplicing	-
MCF-7.fastq	USPL1:NDEL1	chr13	30618056	+	chr17	8444260	+	Inf	0	1	FALSE	TRUE	TRUE	SRR1867871.57882	298	PotentialTransSplicing	-
MCF-7.fastq	TRIM13:DPM1	chr13	49997763	+	chr20	50936262	-	Inf	0	1	FALSE	TRUE	TRUE	SRR1867894.77363	209	PotentialTransSplicing	-
MCF-7.fastq	KIAA0319L:MBD2	chr1	35554350	-	chr18	54164700	-	Inf	0	1	TRUE	TRUE	TRUE	SRR1867929.120627	732	PotentialTransSplicing	-
MCF-7.fastq	PSMB2:SMARCD2	chr1	35641342	-	chr17	63835567	-	Inf	0	1	FALSE	TRUE	TRUE	SRR1867855.130677	2171	PotentialTransSplicing	-
MCF-7.fastq	AC145212.2:MBOAT2	chr14_GL000194v1_random	112792	-	chr2	8958642	-	Inf	0	1	TRUE	TRUE	TRUE	SRR1867851.67355	160	PotentialTransSplicing	-
MCF-7.fastq	GPBP1L1:ZNF207	chr1	45659028	-	chr17	32369295	+	Inf	0	1	TRUE	TRUE	TRUE	SRR1867866.23414	1128	PotentialTransSplicing	-
MCF-7.fastq	SLC38A6:PCM1	chr14	60984803	+	chr8	17993483	+	Inf	0	1	TRUE	TRUE	TRUE	SRR1867825.16108	1523	PotentialTransSplicing	-
MCF-7.fastq	ZFYVE1:RAC1	chr14	72993143	-	chr7	6400126	+	Inf	0	1	TRUE	TRUE	TRUE	SRR1867851.125434	461	PotentialTransSplicing	-
MCF-7.fastq	NUMB:FOXM1	chr14	73355626	-	chr12	2868754	-	Inf	0	1	TRUE	TRUE	TRUE	SRR1867893.2713	240	PotentialTransSplicing	-
MCF-7.fastq	TMED10:DCAF7	chr14	75176355	-	chr17	63578470	+	Inf	0	1	TRUE	TRUE	TRUE	SRR1867895.137689	1219	PotentialTransSplicing	-
MCF-7.fastq	SLIRP:PARPBP	chr14	77715879	+	chr12	102123886	+	Inf	0	1	TRUE	TRUE	TRUE	SRR1867826.22483	300	PotentialTransSplicing	-
MCF-7.fastq	SEL1L:GNAS	chr14	81526733	-	chr20	58895612	+	Inf	0	1	TRUE	TRUE	TRUE	SRR1853205.111453	1298	PotentialTransSplicing	-
MCF-7.fastq	EFCAB11:IFITM3	chr14	89931541	-	chr11	320772	-	Inf	0	1	FALSE	TRUE	TRUE	SRR1867842.31075	568	PotentialTransSplicing	-
MCF-7.fastq	IFI27L1:FAM120B	chr14	94081449	+	chr6	170388287	+	Inf	0	1	FALSE	TRUE	TRUE	SRR1867888.91317	830	PotentialTransSplicing	-
MCF-7.fastq	TJP1:PBX3	chr15	29761139	-	chr9	125748550	+	Inf	0	1	TRUE	TRUE	TRUE	SRR1853193.40779	1006	PotentialTransSplicing	-
MCF-7.fastq	RPAP1:FKBP11	chr15	41526898	-	chr12	48922201	-	Inf	0	1	FALSE	TRUE	TRUE	SRR1867822.108517	2075	PotentialTransSplicing	-
MCF-7.fastq	MGA:LMO4	chr15	41669958	+	chr1	87339536	+	Inf	0	1	TRUE	TRUE	TRUE	SRR1867857.47105	1122	PotentialTransSplicing	-
MCF-7.fastq	TCF12:FRA10AC1	chr15	57263274	+	chr10	93685359	-	Inf	0	1	FALSE	TRUE	TRUE	SRR1867853.64276	639	PotentialTransSplicing	-
MCF-7.fastq	CSNK1G1:CNOT11	chr15	64300319	-	chr2	101262539	+	Inf	0	1	TRUE	TRUE	TRUE	SRR1867875.20809	592	PotentialTransSplicing	-
MCF-7.fastq	ZNF609:MYO10	chr15	64500166	+	chr5	16783469	-	Inf	0	1	FALSE	TRUE	TRUE	SRR1867899.157725	380	PotentialTransSplicing	-
MCF-7.fastq	RPL4:UGGT1	chr15	66503058	-	chr2	128160460	+	Inf	0	1	TRUE	TRUE	TRUE	SRR1867911.71332	216	PotentialTransSplicing	-
MCF-7.fastq	ADPGK:PFDN1	chr15	72771783	-	chr5	140246057	-	Inf	0	1	TRUE	TRUE	TRUE	SRR5009398.6182	1046	PotentialTransSplicing	-
MCF-7.fastq	LINC00052:SMIM14	chr15	87577047	+	chr4	39605180	-	Inf	0	1	FALSE	TRUE	TRUE	SRR1867920.45375	1098	PotentialTransSplicing	-
MCF-7.fastq	IDH2:GOLT1A	chr15	90088359	-	chr1	204198496	-	Inf	0	1	TRUE	TRUE	TRUE	SRR1867875.37861	755	PotentialTransSplicing	-
MCF-7.fastq	CRTC3:TAF1D	chr15	90540137	+	chr11	93733397	-	Inf	0	1	TRUE	TRUE	TRUE	SRR1867887.43475	547	PotentialTransSplicing	-
MCF-7.fastq	PRC1:SLC25A10	chr15	90994407	-	chr17	81714953	+	Inf	0	1	FALSE	TRUE	TRUE	SRR1867825.86813	1750	PotentialTransSplicing	-
MCF-7.fastq	PDXDC1:PLK2	chr16	15001788	+	chr5	58457092	-	Inf	0	1	TRUE	TRUE	TRUE	SRR1853203.106094	1614	PotentialTransSplicing	-
MCF-7.fastq	NDE1:TAF9	chr16	15677949	+	chr5	69366595	-	Inf	0	1	FALSE	TRUE	TRUE	SRR1867920.54008	492	PotentialTransSplicing	-
MCF-7.fastq	SNHG19:KRT8	chr16	2155143	-	chr12	52902072	-	Inf	0	1	FALSE	TRUE	TRUE	SRR1867887.34441	1299	PotentialTransSplicing	-
MCF-7.fastq	CCDC101:SEC22B	chr16	28554097	+	chr1	120168949	-	Inf	0	1	FALSE	TRUE	TRUE	SRR1867820.126986	1685	PotentialTransSplicing	-
MCF-7.fastq	NMRAL1:TM9SF2	chr16	4474093	-	chr13	99539446	+	Inf	0	1	FALSE	TRUE	TRUE	SRR1867921.120875	1966	PotentialTransSplicing	-
MCF-7.fastq	GLYR1:EVL	chr16	4813737	-	chr14	100135905	+	Inf	0	1	TRUE	TRUE	TRUE	SRR1867822.22281	899	PotentialTransSplicing	-
MCF-7.fastq	GLYR1:TMEM50B	chr16	4845074	-	chr21	33448879	-	Inf	0	1	FALSE	TRUE	TRUE	SRR1867894.62328	577	PotentialTransSplicing	-
MCF-7.fastq	FTO:ASH1L	chr16	53810217	+	chr1	155482449	-	Inf	0	1	TRUE	TRUE	TRUE	SRR1867905.94865	177	PotentialTransSplicing	-
MCF-7.fastq	CDH1:RSF1	chr16	68738411	+	chr11	77764689	-	Inf	0	1	TRUE	TRUE	TRUE	SRR1853207.70050	314	PotentialTransSplicing	-
MCF-7.fastq	CDH1:B2M	chr16	68738411	+	chr15	44715423	+	Inf	0	1	TRUE	TRUE	TRUE	SRR1867837.45362	315	PotentialTransSplicing	-
MCF-7.fastq	CDH1:STK36	chr16	68810341	+	chr2	218701866	+	Inf	0	1	FALSE	TRUE	TRUE	SRR1867904.35744	396	PotentialTransSplicing	-
MCF-7.fastq	PDXDC2P:RNF213	chr16	70042930	-	chr17	80325030	+	Inf	0	1	FALSE	TRUE	TRUE	SRR1867868.83296	2433	PotentialTransSplicing	-
MCF-7.fastq	MARVELD3:PTRH2	chr16	71629494	+	chr17	59674821	-	Inf	0	1	FALSE	TRUE	TRUE	SRR1867894.98403	592	PotentialTransSplicing	-
MCF-7.fastq	DHODH:MATN2	chr16	72014672	+	chr8	98033561	+	Inf	0	1	FALSE	TRUE	TRUE	SRR1867871.137610	479	PotentialTransSplicing	-
MCF-7.fastq	ATP2C2:UMPS	chr16	84398609	+	chr3	124740024	+	Inf	0	1	FALSE	TRUE	TRUE	SRR1867838.19654	336	PotentialTransSplicing	-
MCF-7.fastq	GSE1:NUMA1	chr16	85648751	+	chr11	72007435	-	Inf	0	1	FALSE	TRUE	TRUE	SRR1867865.20702	1833	PotentialTransSplicing	-
MCF-7.fastq	TRAPPC2L:DHRS2	chr16	88858789	+	chr14	23643152	+	Inf	0	1	TRUE	TRUE	TRUE	SRR1867893.159516	834	PotentialTransSplicing	-
MCF-7.fastq	DEF8:SNX5	chr16	89948814	+	chr20	17957037	-	Inf	0	1	TRUE	TRUE	TRUE	SRR1853189.71095	1334	PotentialTransSplicing	-
MCF-7.fastq	DBNDD1:CRIP2	chr16	90008784	-	chr14	105478266	+	Inf	0	1	TRUE	TRUE	TRUE	SRR1867900.98999	471	PotentialTransSplicing	Yes
MCF-7.fastq	MIR22HG:NFIC	chr17	1716130	-	chr19	3381712	+	Inf	0	1	FALSE	TRUE	TRUE	SRR5009438.1693	1596	PotentialTransSplicing	-
MCF-7.fastq	CDK12:NFATC2IP	chr17	39501439	+	chr16	28954565	+	Inf	0	1	FALSE	TRUE	TRUE	SRR1867834.70821	1065	PotentialTransSplicing	-
MCF-7.fastq	DNAJC7:PPP2R5C	chr17	41994870	-	chr14	101901719	+	Inf	0	1	TRUE	TRUE	TRUE	SRR5009470.10967	525	PotentialTransSplicing	-
MCF-7.fastq	CDK5RAP3:SARS	chr17	47975337	+	chr1	109231631	+	Inf	0	1	TRUE	TRUE	TRUE	SRR1867825.38603	615	PotentialTransSplicing	-
MCF-7.fastq	LRRC59:CD63	chr17	50394929	-	chr12	55726261	-	Inf	0	1	TRUE	TRUE	TRUE	SRR1867888.60686	403	PotentialTransSplicing	-
MCF-7.fastq	COX11:MKLN1	chr17	54963306	-	chr7	131478623	+	Inf	0	1	TRUE	TRUE	TRUE	SRR1867837.139647	682	PotentialTransSplicing	-
MCF-7.fastq	RP11-166P13.3:SELT	chr17	57079287	-	chr3	150622385	+	Inf	0	1	FALSE	TRUE	TRUE	SRR1867910.53319	310	PotentialTransSplicing	-
MCF-7.fastq	RNF43:LETMD1	chr17	58417017	-	chr12	51049034	+	Inf	0	1	FALSE	TRUE	TRUE	SRR5009398.3243	595	PotentialTransSplicing	-
MCF-7.fastq	RNF43:CCT5	chr17	58417017	-	chr5	10255955	+	Inf	0	1	FALSE	TRUE	TRUE	SRR1867866.14430	1489	PotentialTransSplicing	-
MCF-7.fastq	CLTC:CCT7	chr17	59648401	+	chr2	73251226	+	Inf	0	1	TRUE	TRUE	TRUE	SRR1867856.77624	1069	PotentialTransSplicing	-
MCF-7.fastq	VMP1:DTWD1	chr17	59838212	+	chr15	49625113	+	Inf	0	1	FALSE	TRUE	TRUE	SRR1853189.37078	914	PotentialTransSplicing	-
MCF-7.fastq	RPS6KB1:RAC1	chr17	59912804	+	chr7	6398662	+	Inf	0	1	TRUE	TRUE	TRUE	SRR1867841.28182	400	PotentialTransSplicing	-
MCF-7.fastq	RP11-15E18.1:LPPR5	chr17	60526501	+	chr1	98956741	-	Inf	0	1	FALSE	TRUE	TRUE	SRR1867922.124686	2221	PotentialTransSplicing	-
MCF-7.fastq	RP11-15E18.1:SMIM14	chr17	60526501	+	chr4	39605180	-	Inf	0	1	FALSE	TRUE	TRUE	SRR1867900.71022	251	PotentialTransSplicing	-
MCF-7.fastq	MED13:SKIL	chr17	62029541	-	chr3	170359699	+	Inf	0	1	FALSE	TRUE	TRUE	SRR1867875.102858	1374	PotentialTransSplicing	-
MCF-7.fastq	TEX2:CD81	chr17	64263168	-	chr11	2390412	+	Inf	0	1	FALSE	TRUE	TRUE	SRR1867890.40080	1224	PotentialTransSplicing	-
MCF-7.fastq	HELZ:GDF9	chr17	67203319	-	chr5	132862556	-	Inf	0	1	FALSE	TRUE	TRUE	SRR1867820.26181	1505	PotentialTransSplicing	-
MCF-7.fastq	HELZ:USP8	chr17	67215899	-	chr15	50494070	+	Inf	0	1	FALSE	TRUE	TRUE	SRR1867826.96128	439	PotentialTransSplicing	-
MCF-7.fastq	PRKAR1A:SLC25A26	chr17	68512142	+	chr3	66362860	+	Inf	0	1	FALSE	TRUE	TRUE	SRR1867894.45175	658	PotentialTransSplicing	-
MCF-7.fastq	PRKAR1A:GABPB1	chr17	68512548	+	chr15	50309798	-	Inf	0	1	FALSE	TRUE	TRUE	SRR1867909.16036	1885	PotentialTransSplicing	-
MCF-7.fastq	CYTH1:OS9	chr17	78736692	-	chr12	57715760	+	Inf	0	1	FALSE	TRUE	TRUE	SRR1867849.49715	2068	PotentialTransSplicing	-
MCF-7.fastq	BAIAP2:GNAS	chr17	81035308	+	chr20	58895612	+	Inf	0	1	FALSE	TRUE	TRUE	SRR1867896.148629	184	PotentialTransSplicing	-
MCF-7.fastq	BAIAP2:C7orf50	chr17	81035308	+	chr7	1010143	-	Inf	0	1	TRUE	TRUE	TRUE	SRR1867888.60200	190	PotentialTransSplicing	-
MCF-7.fastq	C17orf89:ORAI3	chr17	81239678	+	chr16	30953185	+	Inf	0	1	TRUE	TRUE	TRUE	SRR1867855.13402	223	PotentialTransSplicing	-
MCF-7.fastq	SS18:PPME1	chr18	26035831	-	chr11	74239133	+	Inf	0	1	FALSE	TRUE	TRUE	SRR1867855.45255	282	PotentialTransSplicing	-
MCF-7.fastq	DTNA:GNAS	chr18	34493514	+	chr20	58895612	+	Inf	0	1	FALSE	TRUE	TRUE	SRR1853177.47919	1453	PotentialTransSplicing	-
MCF-7.fastq	ELP2:SPIDR	chr18	36164667	+	chr8	47713489	+	Inf	0	1	TRUE	TRUE	TRUE	SRR1853193.59904	1103	PotentialTransSplicing	-
MCF-7.fastq	ENOSF1:TROVE2	chr18	693882	-	chr1	193084579	+	Inf	0	1	TRUE	TRUE	TRUE	SRR1867853.81997	463	PotentialTransSplicing	-
MCF-7.fastq	ICAM1:SULF2	chr19	10275028	+	chr20	47659730	-	Inf	0	1	TRUE	TRUE	TRUE	SRR1867888.40629	416	PotentialTransSplicing	-
MCF-7.fastq	AP1M2:MARVELD1	chr19	10574417	-	chr10	97717194	+	Inf	0	1	FALSE	TRUE	TRUE	SRR1867853.144815	997	PotentialTransSplicing	-
MCF-7.fastq	AP1M2:SCCPDH	chr19	10574417	-	chr1	246726892	+	Inf	0	1	TRUE	TRUE	TRUE	SRR1867858.119653	1285	PotentialTransSplicing	-
MCF-7.fastq	GPX4:UBE2D3	chr19	1105510	+	chr4	102809855	-	Inf	0	1	TRUE	TRUE	TRUE	SRR5009505.9897	327	PotentialTransSplicing	-
MCF-7.fastq	CTB-55O6.12:TPD52L2	chr19	14155479	+	chr20	63882719	+	Inf	0	1	FALSE	TRUE	TRUE	SRR1867862.7301	412	PotentialTransSplicing	-
MCF-7.fastq	ILVBL:ATP5G1	chr19	15117881	-	chr17	48895655	+	Inf	0	1	FALSE	TRUE	TRUE	SRR1867842.109654	1492	PotentialTransSplicing	-
MCF-7.fastq	ZNF253:STIP1	chr19	19865999	+	chr11	64193078	+	Inf	0	1	TRUE	TRUE	TRUE	SRR1867823.127882	2093	PotentialTransSplicing	-
MCF-7.fastq	OAZ1:HSP90AA1	chr19	2269744	+	chr14	102102085	-	Inf	0	1	TRUE	TRUE	TRUE	SRR1867890.150502	242	PotentialTransSplicing	-
MCF-7.fastq	OAZ1:PROSC	chr19	2272820	+	chr8	37765526	+	Inf	0	1	FALSE	TRUE	TRUE	SRR1867887.100741	508	PotentialTransSplicing	-
MCF-7.fastq	ZNF77:ANKHD1	chr19	2936524	-	chr5	140506835	+	Inf	0	1	FALSE	TRUE	TRUE	SRR1853194.144072	373	PotentialTransSplicing	-
MCF-7.fastq	MIER2:HNRNPD	chr19	312191	-	chr4	82354154	-	Inf	0	1	FALSE	TRUE	TRUE	SRR5009434.3092	366	PotentialTransSplicing	-
MCF-7.fastq	TJP3:USP7	chr19	3708561	+	chr16	8901057	-	Inf	0	1	FALSE	TRUE	TRUE	SRR1867874.15798	218	PotentialTransSplicing	-
MCF-7.fastq	PSMD8:RSRC2	chr19	38374961	+	chr12	122508447	-	Inf	0	1	FALSE	TRUE	TRUE	SRR1867895.53736	1038	PotentialTransSplicing	-
MCF-7.fastq	ZNF234:ENO2	chr19	44148897	+	chr12	6921581	+	Inf	0	1	TRUE	TRUE	TRUE	SRR1867857.151841	1361	PotentialTransSplicing	-
MCF-7.fastq	BCAM:MALAT1	chr19	44813620	+	chr11	65506386	+	Inf	0	1	FALSE	TRUE	TRUE	SRR1867845.93149	138	PotentialTransSplicing	-
MCF-7.fastq	PPP1R37:C6orf48	chr19	45093527	+	chr6	31835411	+	Inf	0	1	FALSE	TRUE	TRUE	SRR1867896.148869	701	PotentialTransSplicing	-
MCF-7.fastq	SAE1:RAB25	chr19	47143605	+	chr1	156065911	+	Inf	0	1	FALSE	TRUE	TRUE	SRR1867893.42108	268	PotentialTransSplicing	-
MCF-7.fastq	FTL:BCS1L	chr19	48965916	+	chr2	218661759	+	Inf	0	1	FALSE	TRUE	TRUE	SRR1867879.76655	478	PotentialTransSplicing	-
MCF-7.fastq	SNRNP70:CCDC80	chr19	49090520	+	chr3	112605763	-	Inf	0	1	TRUE	TRUE	TRUE	SRR1867842.94940	542	PotentialTransSplicing	-
MCF-7.fastq	UHRF1:EEF1D	chr19	4932956	+	chr8	143586852	-	Inf	0	1	FALSE	TRUE	TRUE	SRR1867862.118948	957	PotentialTransSplicing	-
MCF-7.fastq	ZNF584:DARS	chr19	58401662	+	chr2	135933990	-	Inf	0	1	FALSE	TRUE	TRUE	SRR1867923.122113	1770	PotentialTransSplicing	-
MCF-7.fastq	RAB11B:UBC	chr19	8390456	+	chr12	124913774	-	Inf	0	1	FALSE	TRUE	TRUE	SRR1853187.122903	2159	PotentialTransSplicing	-
MCF-7.fastq	CFD:SRSF1	chr19	861956	+	chr17	58005041	-	Inf	0	1	FALSE	TRUE	TRUE	SRR5009434.23	676	PotentialTransSplicing	-
MCF-7.fastq	TASP1:RAD51C	chr20	13580897	-	chr17	58734118	+	Inf	0	1	FALSE	TRUE	TRUE	SRR1867898.48436	258	PotentialTransSplicing	-
MCF-7.fastq	RP11-314N13.10:CLEC16A	chr20	1392834	-	chr16	10957782	+	Inf	0	1	FALSE	TRUE	TRUE	SRR1867851.93280	1729	PotentialTransSplicing	-
MCF-7.fastq	TGIF2:FAM173B	chr20	36578966	+	chr5	10235261	-	Inf	0	1	TRUE	TRUE	TRUE	SRR1867838.121812	361	PotentialTransSplicing	-
MCF-7.fastq	MAVS:UBA52	chr20	3864788	+	chr19	18573293	+	Inf	0	1	TRUE	TRUE	TRUE	SRR1867856.20701	1301	PotentialTransSplicing	-
MCF-7.fastq	ZMYND8:USP32	chr20	47282102	-	chr17	60345608	-	Inf	0	1	FALSE	TRUE	TRUE	SRR1867828.14874	1041	PotentialTransSplicing	-
MCF-7.fastq	NCOA3:CLEC16A	chr20	47502019	+	chr16	11020193	+	Inf	0	1	FALSE	TRUE	TRUE	SRR1867833.114074	1075	PotentialTransSplicing	-
MCF-7.fastq	NCOA3:TNNT1	chr20	47583261	+	chr19	55146707	-	Inf	0	1	FALSE	TRUE	TRUE	SRR1867893.48465	825	PotentialTransSplicing	-
MCF-7.fastq	NCOA3:FNTA	chr20	47583261	+	chr8	43064101	+	Inf	0	1	FALSE	TRUE	TRUE	SRR1853194.80023	244	PotentialTransSplicing	-
MCF-7.fastq	NCOA3:ACTL6A	chr20	47633636	+	chr3	179573369	+	Inf	0	1	TRUE	TRUE	TRUE	SRR1853200.30574	1420	PotentialTransSplicing	-
MCF-7.fastq	SULF2:PRICKLE2	chr20	47786048	-	chr3	64099925	-	Inf	0	1	FALSE	TRUE	TRUE	SRR1867826.22480	548	PotentialTransSplicing	Yes
MCF-7.fastq	LINC01522:MGEA5	chr20	47988607	-	chr10	101791088	-	Inf	0	1	FALSE	TRUE	TRUE	SRR1867836.13057	853	PotentialTransSplicing	-
MCF-7.fastq	PARD6B:ITGB3BP	chr20	50731852	+	chr1	63508570	-	Inf	0	1	FALSE	TRUE	TRUE	SRR1867893.21132	244	PotentialTransSplicing	-
MCF-7.fastq	BCAS4:BCAS3	chr20	50795173	+	chr17	61367831	+	Inf	0	1	FALSE	TRUE	TRUE	SRR1853202.66263	1474	PotentialTransSplicing	Yes
MCF-7.fastq	RTFDC1:PKM	chr20	56517201	+	chr15	72208842	-	Inf	0	1	FALSE	TRUE	TRUE	SRR1867890.149991	833	PotentialTransSplicing	-
MCF-7.fastq	PPDPF:ILF2	chr20	63520894	+	chr1	153662556	-	Inf	0	1	FALSE	TRUE	TRUE	SRR1867894.147424	566	PotentialTransSplicing	-
MCF-7.fastq	TPD52L2:ZNF248	chr20	63869441	+	chr10	37838111	-	Inf	0	1	TRUE	TRUE	TRUE	SRR1867879.111072	1142	PotentialTransSplicing	-
MCF-7.fastq	FHL2:ATP2A2	chr2	105367570	-	chr12	110350292	+	Inf	0	1	FALSE	TRUE	TRUE	SRR1867895.135388	636	PotentialTransSplicing	-
MCF-7.fastq	GREB1:GNB1	chr2	11542827	+	chr1	1817875	-	Inf	0	1	FALSE	TRUE	TRUE	SRR1853189.124147	164	PotentialTransSplicing	-
MCF-7.fastq	GREB1:PSMB1	chr2	11556771	+	chr6	170549113	-	Inf	0	1	FALSE	TRUE	TRUE	SRR1867841.26198	472	PotentialTransSplicing	-
MCF-7.fastq	GREB1:ADRM1	chr2	11580832	+	chr20	62307371	+	Inf	0	1	TRUE	TRUE	TRUE	SRR1867849.118151	1195	PotentialTransSplicing	-
MCF-7.fastq	NCAM2:UBQLN1	chr21	21477471	+	chr9	83669327	-	Inf	0	1	TRUE	TRUE	TRUE	SRR1853197.64841	1057	PotentialTransSplicing	-
MCF-7.fastq	ITSN1:PTPN2	chr21	33642713	+	chr18	12836891	-	Inf	0	1	FALSE	TRUE	TRUE	SRR5009429.7831	1394	PotentialTransSplicing	-
MCF-7.fastq	DSCR3:METTL25	chr21	37233362	-	chr12	82434695	+	Inf	0	1	TRUE	TRUE	TRUE	SRR1867917.39340	978	PotentialTransSplicing	-
MCF-7.fastq	DSCAM-AS1:YME1L1	chr21	40383584	+	chr10	27116345	-	Inf	0	1	FALSE	TRUE	TRUE	SRR1867887.112685	628	PotentialTransSplicing	-
MCF-7.fastq	DSCAM-AS1:TAF2	chr21	40383584	+	chr8	119802025	-	Inf	0	1	FALSE	TRUE	TRUE	SRR1867918.135321	444	PotentialTransSplicing	-
MCF-7.fastq	SLC37A1:POLD2	chr21	42525857	+	chr7	44115354	-	Inf	0	1	FALSE	TRUE	TRUE	SRR1867872.94854	370	PotentialTransSplicing	-
MCF-7.fastq	U2AF1:PAFAH1B1	chr21	43101366	-	chr17	2638099	+	Inf	0	1	FALSE	TRUE	TRUE	SRR1867825.139260	1579	PotentialTransSplicing	-
MCF-7.fastq	SP3:RPTOR	chr2	173965165	-	chr17	80707841	+	Inf	0	1	FALSE	TRUE	TRUE	SRR1867883.54901	171	PotentialTransSplicing	-
MCF-7.fastq	RQCD1:RARS	chr2	218568978	+	chr5	168488602	+	Inf	0	1	TRUE	TRUE	TRUE	SRR5009390.8516	2065	PotentialTransSplicing	-
MCF-7.fastq	GNB1L:UBC	chr22	19854443	-	chr12	124913774	-	Inf	0	1	FALSE	TRUE	TRUE	SRR1867866.92279	394	PotentialTransSplicing	-
MCF-7.fastq	ACSL3:ACTN1	chr2	222861258	+	chr14	68925672	-	Inf	0	1	FALSE	TRUE	TRUE	SRR1867905.85384	254	PotentialTransSplicing	-
MCF-7.fastq	MTMR3:WIBG	chr22	29957088	+	chr12	55914366	-	Inf	0	1	FALSE	TRUE	TRUE	SRR1867898.8474	1156	PotentialTransSplicing	-
MCF-7.fastq	COPS7B:AVL9	chr2	231788732	+	chr7	32570020	+	Inf	0	1	TRUE	TRUE	TRUE	SRR1867882.54086	2316	PotentialTransSplicing	-
MCF-7.fastq	MPST:NVL	chr22	37024810	+	chr1	224250318	-	Inf	0	1	TRUE	TRUE	TRUE	SRR1867899.30402	818	PotentialTransSplicing	-
MCF-7.fastq	MLPH:RDX	chr2	237493536	+	chr11	110199678	-	Inf	0	1	TRUE	TRUE	TRUE	SRR1867846.86607	528	PotentialTransSplicing	-
MCF-7.fastq	MKL1:PPM1D	chr22	40533590	-	chr17	60647892	+	Inf	0	1	TRUE	TRUE	TRUE	SRR1867888.97669	934	PotentialTransSplicing	-
MCF-7.fastq	CENPM:FLAD1	chr22	41945225	-	chr1	154992713	+	Inf	0	1	FALSE	TRUE	TRUE	SRR1867899.29165	325	PotentialTransSplicing	-
MCF-7.fastq	SUPT7L:PRIM2	chr2	27662179	-	chr6	57379901	+	Inf	0	1	FALSE	TRUE	TRUE	SRR1853187.124401	181	PotentialTransSplicing	-
MCF-7.fastq	LCLAT1:DCLK2	chr2	30447383	+	chr4	150220706	+	Inf	0	1	FALSE	TRUE	TRUE	SRR1867833.40403	168	PotentialTransSplicing	-
MCF-7.fastq	GEMIN6:TIAL1	chr2	38779118	+	chr10	119588248	-	Inf	0	1	TRUE	TRUE	TRUE	SRR1853206.110063	243	PotentialTransSplicing	-
MCF-7.fastq	PEX13:PTPLB	chr2	61017851	+	chr3	123502681	-	Inf	0	1	FALSE	TRUE	TRUE	SRR1867844.7066	1399	PotentialTransSplicing	-
MCF-7.fastq	USP34:RBM39	chr2	61394853	-	chr20	35739547	-	Inf	0	1	TRUE	TRUE	TRUE	SRR1867898.62699	366	PotentialTransSplicing	-
MCF-7.fastq	RAB1A:TNFSF8	chr2	65129893	-	chr9	114905899	-	Inf	0	1	FALSE	TRUE	TRUE	SRR1867887.27112	361	PotentialTransSplicing	-
MCF-7.fastq	ZNF638:FKBP3	chr2	71370005	+	chr14	45121620	-	Inf	0	1	TRUE	TRUE	TRUE	SRR1853203.11672	1897	PotentialTransSplicing	-
MCF-7.fastq	CD47:SEPT8	chr3	108071093	-	chr5	132752178	-	Inf	0	1	FALSE	TRUE	TRUE	SRR1867851.91658	1399	PotentialTransSplicing	-
MCF-7.fastq	NAA50:RP11-437B10.1	chr3	113745942	-	chr15	92892004	+	Inf	0	1	FALSE	TRUE	TRUE	SRR1867872.124786	282	PotentialTransSplicing	-
MCF-7.fastq	NUP210:DDB2	chr3	13351879	-	chr11	47237837	+	Inf	0	1	TRUE	TRUE	TRUE	SRR1867828.132966	2234	PotentialTransSplicing	-
MCF-7.fastq	NUP210:MED16	chr3	13375504	-	chr19	875454	-	Inf	0	1	TRUE	TRUE	TRUE	SRR1867828.44321	1423	PotentialTransSplicing	-
MCF-7.fastq	SLC25A36:SIL1	chr3	140942095	+	chr5	138951884	-	Inf	0	1	TRUE	TRUE	TRUE	SRR1867896.10458	785	PotentialTransSplicing	-
MCF-7.fastq	C3orf58:ARPP19	chr3	143972989	+	chr15	52557222	-	Inf	0	1	TRUE	TRUE	TRUE	SRR1867860.29995	1094	PotentialTransSplicing	-
MCF-7.fastq	TBL1XR1:RGS17	chr3	177131363	-	chr6	153044043	-	Inf	0	1	FALSE	TRUE	TRUE	SRR1867833.109953	358	PotentialTransSplicing	Yes
MCF-7.fastq	TBL1XR1:RGS17	chr3	177196340	-	chr6	153044043	-	Inf	0	1	FALSE	TRUE	TRUE	SRR1853191.8568	168	PotentialTransSplicing	Yes
MCF-7.fastq	USP13:BPTF	chr3	179690301	+	chr17	67963333	+	Inf	0	1	FALSE	TRUE	TRUE	SRR1867820.105757	1589	PotentialTransSplicing	-
MCF-7.fastq	RAB5A:C16orf72	chr3	19970717	+	chr16	9102984	+	Inf	0	1	FALSE	TRUE	TRUE	SRR1867877.67545	498	PotentialTransSplicing	-
MCF-7.fastq	OSBPL10:GPCPD1	chr3	31664079	-	chr20	5604440	-	Inf	0	1	TRUE	TRUE	TRUE	SRR1867828.148520	2560	PotentialTransSplicing	-
MCF-7.fastq	GPD1L:AFG3L2	chr3	32128253	+	chr18	12360051	-	Inf	0	1	TRUE	TRUE	TRUE	SRR1867825.107002	1466	PotentialTransSplicing	-
MCF-7.fastq	ANO10:GCLM	chr3	43432611	-	chr1	93904588	-	Inf	0	1	TRUE	TRUE	TRUE	SRR1867909.83162	928	PotentialTransSplicing	-
MCF-7.fastq	SUMF1:LRRC16A	chr3	4449266	-	chr6	25420114	+	Inf	0	1	TRUE	TRUE	TRUE	SRR1867827.7720	1840	PotentialTransSplicing	-
MCF-7.fastq	PSMD6:DSTN	chr3	64022318	-	chr20	17600738	+	Inf	0	1	TRUE	TRUE	TRUE	SRR1867855.25700	1426	PotentialTransSplicing	-
MCF-7.fastq	FOXP1:GNAS	chr3	71359150	-	chr20	58895612	+	Inf	0	1	FALSE	TRUE	TRUE	SRR1867911.153157	403	PotentialTransSplicing	Yes
MCF-7.fastq	PPP4R2:ADK	chr3	73047356	+	chr10	74589282	+	Inf	0	1	FALSE	TRUE	TRUE	SRR1867897.99298	422	PotentialTransSplicing	-
MCF-7.fastq	THUMPD3-AS1:PON2	chr3	9390290	-	chr7	95406247	-	Inf	0	1	FALSE	TRUE	TRUE	SRR1867857.97251	1615	PotentialTransSplicing	-
MCF-7.fastq	MTMR14:MRPS35	chr3	9662285	+	chr12	27755181	+	Inf	0	1	FALSE	TRUE	TRUE	SRR5009438.5085	1151	PotentialTransSplicing	-
MCF-7.fastq	EPHA6:CTSK	chr3	97736118	+	chr1	150806806	-	Inf	0	1	TRUE	TRUE	TRUE	SRR1853203.138624	2605	PotentialTransSplicing	-
MCF-7.fastq	MGST2:CCSER2	chr4	139678642	+	chr10	84477575	+	Inf	0	1	FALSE	TRUE	TRUE	SRR1853203.154813	392	PotentialTransSplicing	-
MCF-7.fastq	AC006160.5:AKAP9	chr4	17613932	-	chr7	92110122	+	Inf	0	1	FALSE	TRUE	TRUE	SRR1867928.85649	617	PotentialTransSplicing	-
MCF-7.fastq	UFSP2:SLC25A38	chr4	185403494	-	chr3	39391441	+	Inf	0	1	TRUE	TRUE	TRUE	SRR1867862.125613	1388	PotentialTransSplicing	-
MCF-7.fastq	RBPJ:PPP1R12B	chr4	26415640	+	chr1	202558877	+	Inf	0	1	TRUE	TRUE	TRUE	SRR1867874.137466	2372	PotentialTransSplicing	-
MCF-7.fastq	PDS5A:MAP3K5	chr4	39976440	-	chr6	136605366	-	Inf	0	1	FALSE	TRUE	TRUE	SRR1867857.74798	1959	PotentialTransSplicing	-
MCF-7.fastq	FRYL:ATP1B3	chr4	48780078	-	chr3	141903620	+	Inf	0	1	FALSE	TRUE	TRUE	SRR1867890.9161	1306	PotentialTransSplicing	-
MCF-7.fastq	FRAS1:RP11-12J10.3	chr4	78066016	+	chr10	124790338	-	Inf	0	1	FALSE	TRUE	TRUE	SRR5009390.5238	549	PotentialTransSplicing	-
MCF-7.fastq	CDS1:OSM	chr4	84604370	+	chr22	30265144	-	Inf	0	1	FALSE	TRUE	TRUE	SRR1867851.150496	1719	PotentialTransSplicing	-
MCF-7.fastq	AFF1:BAMBI	chr4	86948571	+	chr10	28681258	+	Inf	0	1	FALSE	TRUE	TRUE	SRR1867830.71109	296	PotentialTransSplicing	-
MCF-7.fastq	SNX2:ATXN2	chr5	122775211	+	chr12	111486824	-	Inf	0	1	FALSE	TRUE	TRUE	SRR1853190.152733	159	PotentialTransSplicing	-
MCF-7.fastq	UBE2B:LYPD6B	chr5	134376694	+	chr2	149208314	+	Inf	0	1	TRUE	TRUE	TRUE	SRR1867879.123450	1899	PotentialTransSplicing	-
MCF-7.fastq	DDX46:PTGES3	chr5	134764092	+	chr12	56664800	-	Inf	0	1	FALSE	TRUE	TRUE	SRR1867890.69269	390	PotentialTransSplicing	-
MCF-7.fastq	ETF1:FBXO18	chr5	138508669	-	chr10	5918342	+	Inf	0	1	TRUE	TRUE	TRUE	SRR1867892.46325	1443	PotentialTransSplicing	-
MCF-7.fastq	HARS:NDUFS3	chr5	140683100	-	chr11	47580835	+	Inf	0	1	TRUE	TRUE	TRUE	SRR1867893.6104	684	PotentialTransSplicing	-
MCF-7.fastq	G3BP1:DDX5	chr5	151786715	+	chr17	64500773	-	Inf	0	1	FALSE	TRUE	TRUE	SRR1867888.27647	251	PotentialTransSplicing	-
MCF-7.fastq	NOP16:CCT3	chr5	176385221	-	chr1	156310689	-	Inf	0	1	TRUE	TRUE	TRUE	SRR1867840.136003	1280	PotentialTransSplicing	-
MCF-7.fastq	TSPAN17:PRPF3	chr5	176652913	+	chr1	150349157	+	Inf	0	1	FALSE	TRUE	TRUE	SRR1867846.61888	460	PotentialTransSplicing	-
MCF-7.fastq	RP11-1379J22.5:FAM213A	chr5	179658481	+	chr10	80420466	+	Inf	0	1	FALSE	TRUE	TRUE	SRR1867902.2093	275	PotentialTransSplicing	-
MCF-7.fastq	ZFP62:MTMR14	chr5	180851381	-	chr3	9687821	+	Inf	0	1	FALSE	TRUE	TRUE	SRR1867927.6689	1125	PotentialTransSplicing	-
MCF-7.fastq	SDHA:KRT19	chr5	224521	+	chr17	41525273	-	Inf	0	1	TRUE	TRUE	TRUE	SRR1867896.64181	959	PotentialTransSplicing	-
MCF-7.fastq	ARL15:RNFT1	chr5	54113202	-	chr17	59962616	-	Inf	0	1	FALSE	TRUE	TRUE	SRR1867922.146857	1069	PotentialTransSplicing	-
MCF-7.fastq	SLC38A9:MAF1	chr5	55712217	-	chr8	144105640	+	Inf	0	1	FALSE	TRUE	TRUE	SRR1867859.84804	154	PotentialTransSplicing	-
MCF-7.fastq	GPBP1:TCEA1	chr5	57261282	+	chr8	54010492	-	Inf	0	1	TRUE	TRUE	TRUE	SRR1867866.98729	1101	PotentialTransSplicing	-
MCF-7.fastq	TAF9:FBRSL1	chr5	69369657	-	chr12	132525734	+	Inf	0	1	FALSE	TRUE	TRUE	SRR5009463.4702	617	PotentialTransSplicing	-
MCF-7.fastq	MRPS27:GNAS	chr5	72314081	-	chr20	58895612	+	Inf	0	1	TRUE	TRUE	TRUE	SRR1867856.78241	186	PotentialTransSplicing	-
MCF-7.fastq	SSBP2:GNAS	chr5	81750981	-	chr20	58895612	+	Inf	0	1	FALSE	TRUE	TRUE	SRR1867901.38807	119	PotentialTransSplicing	-
MCF-7.fastq	XRCC4:LRRC37A3	chr5	83258677	+	chr17	64863018	-	Inf	0	1	TRUE	TRUE	TRUE	SRR1867914.25556	949	PotentialTransSplicing	-
MCF-7.fastq	CAST:MARK3	chr5	96729725	+	chr14	103448919	+	Inf	0	1	TRUE	TRUE	TRUE	SRR1867923.97576	556	PotentialTransSplicing	-
MCF-7.fastq	LNPEP:TMEM178A	chr5	97015095	+	chr2	39717010	+	Inf	0	1	FALSE	TRUE	TRUE	SRR1867846.53142	995	PotentialTransSplicing	-
MCF-7.fastq	NEDD9:FBXW8	chr6	11232504	-	chr12	116945364	+	Inf	0	1	TRUE	TRUE	TRUE	SRR1867905.59796	2025	PotentialTransSplicing	-
MCF-7.fastq	TNFAIP3:UBC	chr6	137867494	+	chr12	124913774	-	Inf	0	1	FALSE	TRUE	TRUE	SRR1853203.112002	263	PotentialTransSplicing	-
MCF-7.fastq	FUCA2:MPHOSPH8	chr6	143497389	-	chr13	19671206	+	Inf	0	1	FALSE	TRUE	TRUE	SRR1867843.124546	821	PotentialTransSplicing	-
MCF-7.fastq	JARID2:CTD-2410N18.5	chr6	15246584	+	chr5	134174022	-	Inf	0	1	TRUE	TRUE	TRUE	SRR1853189.13138	2204	PotentialTransSplicing	-
MCF-7.fastq	XXbac-BPG246D15.9:FASTK	chr6	32838653	-	chr7	151079021	-	Inf	0	1	FALSE	TRUE	TRUE	SRR1867916.32166	2597	PotentialTransSplicing	-
MCF-7.fastq	KIFC1:SRSF2	chr6	33406875	+	chr17	76734562	-	Inf	0	1	FALSE	TRUE	TRUE	SRR1867827.117105	2119	PotentialTransSplicing	-
MCF-7.fastq	STK38:STRBP	chr6	36496711	-	chr9	123184298	-	Inf	0	1	FALSE	TRUE	TRUE	SRR1853193.154501	2389	PotentialTransSplicing	-
MCF-7.fastq	SNX14:N4BP2L2	chr6	85572137	-	chr13	32521449	-	Inf	0	1	TRUE	TRUE	TRUE	SRR1853191.125296	1099	PotentialTransSplicing	-
MCF-7.fastq	SNX14:UBB	chr6	85593579	-	chr17	16381902	+	Inf	0	1	FALSE	TRUE	TRUE	SRR1867927.96103	336	PotentialTransSplicing	-
MCF-7.fastq	ZNF292:PGD	chr6	87233527	+	chr1	10411418	+	Inf	0	1	TRUE	TRUE	TRUE	SRR1867862.139008	1377	PotentialTransSplicing	-
MCF-7.fastq	CASP8AP2:RBM39	chr6	89857199	+	chr20	35725155	-	Inf	0	1	TRUE	TRUE	TRUE	SRR1867827.89939	490	PotentialTransSplicing	-
MCF-7.fastq	MCM7:KHDRBS3	chr7	100101264	-	chr8	135548754	+	Inf	0	1	FALSE	TRUE	TRUE	SRR1867894.99397	733	PotentialTransSplicing	-
MCF-7.fastq	POLR2J3:UBE2D2	chr7	102566997	-	chr5	139614586	+	Inf	0	1	FALSE	TRUE	TRUE	SRR1867848.71008	488	PotentialTransSplicing	-
MCF-7.fastq	PUS7:UBR5	chr7	105508115	-	chr8	102281519	-	Inf	0	1	TRUE	TRUE	TRUE	SRR1867895.69583	633	PotentialTransSplicing	-
MCF-7.fastq	RINT1:IARS	chr7	105536612	+	chr9	92229126	-	Inf	0	1	TRUE	TRUE	TRUE	SRR1867825.120702	1011	PotentialTransSplicing	-
MCF-7.fastq	NAMPT:FNTA	chr7	106261588	-	chr8	43084710	+	Inf	0	1	FALSE	TRUE	TRUE	SRR1867846.147766	838	PotentialTransSplicing	-
MCF-7.fastq	HBP1:RAD51C	chr7	107186681	+	chr17	58734118	+	Inf	0	1	TRUE	TRUE	TRUE	SRR1853186.29371	859	PotentialTransSplicing	-
MCF-7.fastq	DUS4L:PSMD5	chr7	107564676	+	chr9	120821464	-	Inf	0	1	FALSE	TRUE	TRUE	SRR1867895.45064	339	PotentialTransSplicing	-
MCF-7.fastq	DNAJB9:UBB	chr7	108571943	+	chr17	16381902	+	Inf	0	1	FALSE	TRUE	TRUE	SRR1867830.85167	886	PotentialTransSplicing	-
MCF-7.fastq	IMMP2L:DRC1	chr7	111561851	-	chr2	26414344	+	Inf	0	1	FALSE	TRUE	TRUE	SRR1867856.20037	126	PotentialTransSplicing	-
MCF-7.fastq	CAPZA2:PTTG1	chr7	116862650	+	chr5	160422302	+	Inf	0	1	TRUE	TRUE	TRUE	SRR1867899.28163	159	PotentialTransSplicing	-
MCF-7.fastq	NRF1:GPI	chr7	129641822	+	chr19	34393248	+	Inf	0	1	FALSE	TRUE	TRUE	SRR1867895.39870	217	PotentialTransSplicing	-
MCF-7.fastq	CASP2:NTPCR	chr7	143294773	+	chr1	232978163	+	Inf	0	1	TRUE	TRUE	TRUE	SRR1867837.105234	283	PotentialTransSplicing	-
MCF-7.fastq	LRRC61:DDR1	chr7	150326010	+	chr6	30893068	+	Inf	0	1	FALSE	TRUE	TRUE	SRR1867882.116103	1571	PotentialTransSplicing	-
MCF-7.fastq	SNX13:NAA30	chr7	17940284	-	chr14	57396752	+	Inf	0	1	TRUE	TRUE	TRUE	SRR1853194.2138	1438	PotentialTransSplicing	-
MCF-7.fastq	AVL9:ZFYVE1	chr7	32570154	+	chr14	72975721	-	Inf	0	1	TRUE	TRUE	TRUE	SRR1867882.54086	2182	PotentialTransSplicing	-
MCF-7.fastq	RP11-340I6.8:ATP9A	chr7	63901038	+	chr20	51639504	-	Inf	0	1	FALSE	TRUE	TRUE	SRR1867857.119116	188	PotentialTransSplicing	-
MCF-7.fastq	WBSCR27:CAPZA1	chr7	73841070	-	chr1	112647210	+	Inf	0	1	TRUE	TRUE	TRUE	SRR1867871.147143	318	PotentialTransSplicing	-
MCF-7.fastq	SEMA3C:SENP6	chr7	80916679	-	chr6	75702645	+	Inf	0	1	FALSE	TRUE	TRUE	SRR1867882.105910	493	PotentialTransSplicing	-
MCF-7.fastq	TBC1D31:CHMP1A	chr8	123101007	+	chr16	89647331	-	Inf	0	1	TRUE	TRUE	TRUE	SRR1867828.41192	1979	PotentialTransSplicing	-
MCF-7.fastq	FAM49B:ARL6IP6	chr8	129970943	-	chr2	152720533	+	Inf	0	1	FALSE	TRUE	TRUE	SRR1867879.94269	189	PotentialTransSplicing	-
MCF-7.fastq	ZNF251:IFNGR2	chr8	144753683	-	chr21	33432177	+	Inf	0	1	FALSE	TRUE	TRUE	SRR1867915.124222	1048	PotentialTransSplicing	-
MCF-7.fastq	PROSC:MAP3K3	chr8	37766355	+	chr17	63690264	+	Inf	0	1	TRUE	TRUE	TRUE	SRR1867904.13296	409	PotentialTransSplicing	-
MCF-7.fastq	RB1CC1:UBE2B	chr8	52685399	-	chr5	134390225	+	Inf	0	1	FALSE	TRUE	TRUE	SRR1867837.26956	594	PotentialTransSplicing	-
MCF-7.fastq	ATP6V1H:PSMC6	chr8	53817417	-	chr14	52720861	+	Inf	0	1	TRUE	TRUE	TRUE	SRR1853205.123781	799	PotentialTransSplicing	-
MCF-7.fastq	RP11-32K4.1:RP11-108K3.1	chr8	64240440	-	chr15	51277983	+	Inf	0	1	FALSE	TRUE	TRUE	SRR1867887.158264	1041	PotentialTransSplicing	-
MCF-7.fastq	ERI1:MAFG	chr8	9003171	+	chr17	81923214	-	Inf	0	1	TRUE	TRUE	TRUE	SRR1867866.128269	1517	PotentialTransSplicing	-
MCF-7.fastq	TRIQK:ARHGEF12	chr8	92954406	-	chr11	120447874	+	Inf	0	1	FALSE	TRUE	TRUE	SRR1867821.16052	1137	PotentialTransSplicing	-
MCF-7.fastq	DPY19L4:NCOR1	chr8	94739790	+	chr17	16048988	-	Inf	0	1	TRUE	TRUE	TRUE	SRR1867822.62315	1332	PotentialTransSplicing	-
MCF-7.fastq	STK3:KRT18	chr8	98706467	-	chr12	52949173	+	Inf	0	1	TRUE	TRUE	TRUE	SRR1853203.40308	282	PotentialTransSplicing	-
MCF-7.fastq	VPS13B:SLU7	chr8	99013935	+	chr5	160413979	-	Inf	0	1	TRUE	TRUE	TRUE	SRR1867925.16822	1201	PotentialTransSplicing	-
MCF-7.fastq	PTPN3:FRA10AC1	chr9	109426950	-	chr10	93670848	-	Inf	0	1	FALSE	TRUE	TRUE	SRR1867841.21673	293	PotentialTransSplicing	-
MCF-7.fastq	FKBP15:KPNA3	chr9	113221191	-	chr13	49746993	-	Inf	0	1	FALSE	TRUE	TRUE	SRR1867846.159467	142	PotentialTransSplicing	-
MCF-7.fastq	ATP6V1G1:PRPF6	chr9	114588118	+	chr20	64022757	+	Inf	0	1	FALSE	TRUE	TRUE	SRR1867846.5585	1325	PotentialTransSplicing	-
MCF-7.fastq	MAPKAP1:TAOK1	chr9	125657651	-	chr17	29451455	+	Inf	0	1	TRUE	TRUE	TRUE	SRR1867879.128449	856	PotentialTransSplicing	-
MCF-7.fastq	C9orf78:PSMG3	chr9	129834712	-	chr7	1569360	-	Inf	0	1	FALSE	TRUE	TRUE	SRR1867899.149454	800	PotentialTransSplicing	-
MCF-7.fastq	TSC1:SHE	chr9	132927201	-	chr1	154489356	-	Inf	0	1	FALSE	TRUE	TRUE	SRR1867919.96721	362	PotentialTransSplicing	-
MCF-7.fastq	PMPCA:C1orf95	chr9	136412199	+	chr1	226596802	+	Inf	0	1	TRUE	TRUE	TRUE	SRR1853200.96882	1473	PotentialTransSplicing	-
MCF-7.fastq	RP11-390F4.6:CHMP1A	chr9	6669728	+	chr16	89647331	-	Inf	0	1	FALSE	TRUE	TRUE	SRR1867866.139893	449	PotentialTransSplicing	-
MCF-7.fastq	HNRNPK:GNAS	chr9	83980503	-	chr20	58895612	+	Inf	0	1	FALSE	TRUE	TRUE	SRR1853197.133167	122	PotentialTransSplicing	-
MCF-7.fastq	SPTLC1:RP11-27K13.3	chr9	92080016	-	chr1	117026786	-	Inf	0	1	FALSE	TRUE	TRUE	SRR1867846.138954	543	PotentialTransSplicing	-
MCF-7.fastq	RP11-2B6.3:TM9SF4	chr9	94166381	+	chr20	32159992	+	Inf	0	1	FALSE	TRUE	TRUE	SRR1867823.58824	2212	PotentialTransSplicing	-
MCF-7.fastq	ANP32B:SLIT2	chr9	98012472	+	chr4	20256672	+	Inf	0	1	FALSE	TRUE	TRUE	SRR1867840.128156	665	PotentialTransSplicing	-
MCF-7.fastq	RP4-769N13.6:CD47	chrX	102605653	+	chr3	108080344	-	Inf	0	1	FALSE	TRUE	TRUE	SRR1853190.127155	1125	PotentialTransSplicing	-
MCF-7.fastq	TSC22D3:SLMAP	chrX	107715899	-	chr3	57925845	+	Inf	0	1	TRUE	TRUE	TRUE	SRR1867826.45557	443	PotentialTransSplicing	-
MCF-7.fastq	RP11-120D5.1:RRM1	chrX	11110883	-	chr11	4132286	+	Inf	0	1	FALSE	TRUE	TRUE	SRR1853197.131421	304	PotentialTransSplicing	-
MCF-7.fastq	RP11-761E20.1:ERP44	chrX	115968961	-	chr9	100022226	-	Inf	0	1	FALSE	TRUE	TRUE	SRR1867888.6352	184	PotentialTransSplicing	-
MCF-7.fastq	HPRT1:SEC24B	chrX	134460338	+	chr4	109520366	+	Inf	0	1	FALSE	TRUE	TRUE	SRR1867871.21361	233	PotentialTransSplicing	-
MCF-7.fastq	LINC00894:RGL2	chrX	149962716	+	chr6	33293699	-	Inf	0	1	FALSE	TRUE	TRUE	SRR1853193.29598	2194	PotentialTransSplicing	-
MCF-7.fastq	EIF1AX:MTDH	chrX	20130516	-	chr8	97686668	+	Inf	0	1	TRUE	TRUE	TRUE	SRR1867855.102082	661	PotentialTransSplicing	-
MCF-7.fastq	XG:CHMP1A	chrX	2794603	+	chr16	89647331	-	Inf	0	1	FALSE	TRUE	TRUE	SRR1867905.22780	581	PotentialTransSplicing	-
MCF-7.fastq	SYTL5:TLK2	chrX	38089587	+	chr17	62586135	+	Inf	0	1	TRUE	TRUE	TRUE	SRR1867862.57752	1045	PotentialTransSplicing	-
MCF-7.fastq	DDX3X:UBC	chrX	41334297	+	chr12	124913774	-	Inf	0	1	TRUE	TRUE	TRUE	SRR1867857.128220	165	PotentialTransSplicing	-
MCF-7.fastq	DDX3X:RBM5	chrX	41339083	+	chr3	50103083	+	Inf	0	1	TRUE	TRUE	TRUE	SRR1867868.39205	2447	PotentialTransSplicing	-
MCF-7.fastq	DDX3X:NDUFAF4	chrX	41344399	+	chr6	96896847	-	Inf	0	1	FALSE	TRUE	TRUE	SRR1867846.92994	937	PotentialTransSplicing	-
MCF-7.fastq	RP5-1158E12.3:PAK1IP1	chrX	45849375	-	chr6	10697324	+	Inf	0	1	FALSE	TRUE	TRUE	SRR5009429.8421	347	PotentialTransSplicing	-
MCF-7.fastq	RP11-1M18.1:TTC3	chrX	6706343	-	chr21	37108392	+	Inf	0	1	FALSE	TRUE	TRUE	SRR1867905.113064	1298	PotentialTransSplicing	-
MCF-7.fastq	RLIM:NBPF4	chrX	74614422	-	chr1	108233211	-	Inf	0	1	FALSE	TRUE	TRUE	SRR1867820.33210	2000	PotentialTransSplicing	-
MCF-7.fastq	CHM:SFPQ	chrX	85900646	-	chr1	35178036	-	Inf	0	1	TRUE	TRUE	TRUE	SRR1853191.159835	1396	PotentialTransSplicing	-
MCF-7.fastq	SLC25A6:KIAA0196	chrY	1389241	-	chr8	125032394	-	Inf	0	1	TRUE	TRUE	TRUE	SRR1867846.161427	685	PotentialTransSplicing	-
SK-BR-3.fastq	CUL2:C7orf55-LUC7L2	chr10	35032435	-	chr7	139398599	+	Inf	0	1	TRUE	TRUE	TRUE	SRR7346977.882279	1277	PotentialTransSplicing	-
SK-BR-3.fastq	WAPAL:PDIA4	chr10	86451967	-	chr7	149021147	-	Inf	0	1	FALSE	TRUE	TRUE	SRR7346977.2882141	4504	PotentialTransSplicing	-
SK-BR-3.fastq	DPAGT1:FAM129B	chr11	119097142	-	chr9	127531778	-	Inf	0	1	FALSE	TRUE	TRUE	SRR7346977.2850745	2184	PotentialTransSplicing	-
SK-BR-3.fastq	ST3GAL4:GFPT1	chr11	126409411	+	chr2	69356557	-	Inf	0	1	TRUE	TRUE	TRUE	SRR7346977.3001928	3432	PotentialTransSplicing	-
SK-BR-3.fastq	HTATIP2:PLEKHA4	chr11	20367281	+	chr19	48848040	-	Inf	0	1	TRUE	TRUE	TRUE	SRR7346977.617398	1106	PotentialTransSplicing	-
SK-BR-3.fastq	NBPF26:ZDHHC7	chr1	120812095	+	chr16	84981994	-	Inf	0	1	FALSE	TRUE	TRUE	SRR7346977.1801532	4050	PotentialTransSplicing	-
SK-BR-3.fastq	METTL15:RBL2	chr11	28113604	+	chr16	53439016	+	Inf	0	1	TRUE	TRUE	TRUE	SRR7346977.3019749	321	PotentialTransSplicing	-
SK-BR-3.fastq	NBPF19:UBE2V1	chr1	149390922	+	chr20	50084254	-	Inf	0	1	FALSE	TRUE	TRUE	SRR7346977.1019958	337	PotentialTransSplicing	-
SK-BR-3.fastq	CPSF7:ZNF680	chr11	61415666	-	chr7	64544432	-	Inf	0	1	FALSE	TRUE	TRUE	SRR7346977.1874527	2188	PotentialTransSplicing	-
SK-BR-3.fastq	MALAT1:NFYB	chr11	65503799	+	chr12	104135532	-	Inf	0	1	FALSE	TRUE	TRUE	SRR7346977.2288479	4954	PotentialTransSplicing	-
SK-BR-3.fastq	MALAT1:ATL2	chr11	65503799	+	chr2	38296113	-	Inf	0	1	FALSE	TRUE	TRUE	SRR7346977.1256878	900	PotentialTransSplicing	-
SK-BR-3.fastq	SLC35E2B:ACAP2	chr1	1668327	-	chr3	195392147	-	Inf	0	1	TRUE	TRUE	TRUE	SRR7346977.1944002	3838	PotentialTransSplicing	-
SK-BR-3.fastq	MRPS14:PRKAB1	chr1	175014673	-	chr12	119673964	+	Inf	0	1	FALSE	TRUE	TRUE	SRR7346977.1290162	458	PotentialTransSplicing	-
SK-BR-3.fastq	C11orf30:ZMYM1	chr11	76453388	+	chr1	35104295	+	Inf	0	1	TRUE	TRUE	TRUE	SRR7346977.1762621	409	PotentialTransSplicing	-
SK-BR-3.fastq	LINC01344:MGA	chr1	182313490	-	chr15	41696075	+	Inf	0	1	FALSE	TRUE	TRUE	SRR7346977.2548267	5381	PotentialTransSplicing	-
SK-BR-3.fastq	CEP295:PRKAA1	chr11	93706897	+	chr5	40771863	-	Inf	0	1	FALSE	TRUE	TRUE	SRR7346977.2654367	6281	PotentialTransSplicing	-
SK-BR-3.fastq	AP2A2:PDXDC1	chr11	959505	+	chr16	15035449	+	Inf	0	1	TRUE	TRUE	TRUE	SRR7346977.852518	320	PotentialTransSplicing	-
SK-BR-3.fastq	ATXN2:VPS8	chr12	111598784	-	chr3	184824545	+	Inf	0	1	FALSE	TRUE	TRUE	SRR7346977.2323466	5130	PotentialTransSplicing	-
SK-BR-3.fastq	FBXW8:FBXO18	chr12	117010450	+	chr10	5903020	+	Inf	0	1	FALSE	TRUE	TRUE	SRR7346977.1826222	3468	PotentialTransSplicing	-
SK-BR-3.fastq	PXN-AS1:WIPF2	chr12	120206621	+	chr17	40256391	+	Inf	0	1	FALSE	TRUE	TRUE	SRR7346977.1198473	226	PotentialTransSplicing	-
SK-BR-3.fastq	NBPF3:URI1	chr1	21479400	+	chr19	29985223	+	Inf	0	1	FALSE	TRUE	TRUE	SRR7346977.2892184	2046	PotentialTransSplicing	-
SK-BR-3.fastq	BPNT1:FOXN3	chr1	220089686	-	chr14	89350808	-	Inf	0	1	FALSE	TRUE	TRUE	SRR7346977.987332	2193	PotentialTransSplicing	-
SK-BR-3.fastq	IPO8:WASL	chr12	30690496	-	chr7	123709223	-	Inf	0	1	FALSE	TRUE	TRUE	SRR7346977.561697	394	PotentialTransSplicing	-
SK-BR-3.fastq	NTPCR:MICU1	chr1	232970118	+	chr10	72423371	-	Inf	0	1	TRUE	TRUE	TRUE	SRR7346977.2698401	6100	PotentialTransSplicing	-
SK-BR-3.fastq	CPSF6:CHMP1A	chr12	69262562	+	chr16	89647331	-	Inf	0	1	FALSE	TRUE	TRUE	SRR7346977.2011628	1690	PotentialTransSplicing	Yes
SK-BR-3.fastq	TMTC4:TAB2	chr13	100625535	-	chr6	149378018	+	Inf	0	1	TRUE	TRUE	TRUE	SRR7346977.2904143	4081	PotentialTransSplicing	-
SK-BR-3.fastq	COL4A2:ENAH	chr13	110489785	+	chr1	225517306	-	Inf	0	1	TRUE	TRUE	TRUE	SRR7346977.2445735	2238	PotentialTransSplicing	-
SK-BR-3.fastq	ANKRD10:DYNC2H1	chr13	110906033	-	chr11	103154695	+	Inf	0	1	TRUE	TRUE	TRUE	SRR7346977.2633611	2971	PotentialTransSplicing	-
SK-BR-3.fastq	TRIM62:SMARCC2	chr1	33158253	-	chr12	56181101	-	Inf	0	1	FALSE	TRUE	TRUE	SRR7346977.1798054	3030	PotentialTransSplicing	-
SK-BR-3.fastq	HNRNPC:BRE	chr14	21263311	-	chr2	28298338	+	Inf	0	1	FALSE	TRUE	TRUE	SRR7346977.87323	185	PotentialTransSplicing	-
SK-BR-3.fastq	RDH11:RASA2	chr14	67692438	-	chr3	141586025	+	Inf	0	1	FALSE	TRUE	TRUE	SRR7346977.1955726	3876	PotentialTransSplicing	-
SK-BR-3.fastq	ENTPD5:PPP3CB	chr14	73977024	-	chr10	73479517	-	Inf	0	1	TRUE	TRUE	TRUE	SRR7346977.712947	125	PotentialTransSplicing	-
SK-BR-3.fastq	TTLL5:SLC22A23	chr14	75793100	+	chr6	3298218	-	Inf	0	1	FALSE	TRUE	TRUE	SRR7346977.2699853	723	PotentialTransSplicing	-
SK-BR-3.fastq	RP4-669L17.10:EIF4B	chr1	497109	-	chr12	53027782	+	Inf	0	1	FALSE	TRUE	TRUE	SRR7346977.2388037	983	PotentialTransSplicing	-
SK-BR-3.fastq	NDC1:ANAPC4	chr1	53787158	-	chr4	25414324	+	Inf	0	1	TRUE	TRUE	TRUE	SRR7346977.1041629	973	PotentialTransSplicing	-
SK-BR-3.fastq	DIO1:XIST	chr1	53894547	+	chrX	73833374	-	Inf	0	1	FALSE	TRUE	TRUE	SRR7346977.1508236	4569	PotentialTransSplicing	-
SK-BR-3.fastq	RP11-321G12.1:MAP3K13	chr15	63398467	+	chr3	185428497	+	Inf	0	1	FALSE	TRUE	TRUE	SRR7346977.1369533	627	PotentialTransSplicing	-
SK-BR-3.fastq	MAN2C1:RBM39	chr15	75358201	-	chr20	35713096	-	Inf	0	1	FALSE	TRUE	TRUE	SRR7346977.2244448	634	PotentialTransSplicing	-
SK-BR-3.fastq	IQCK:OXSR1	chr16	19764112	+	chr3	38221578	+	Inf	0	1	FALSE	TRUE	TRUE	SRR7346977.1701088	3849	PotentialTransSplicing	-
SK-BR-3.fastq	MYO1C:ESCO2	chr17	1480706	-	chr8	27808194	+	Inf	0	1	FALSE	TRUE	TRUE	SRR7346977.1025677	1495	PotentialTransSplicing	-
SK-BR-3.fastq	SUPT6H:SMARCB1	chr17	28678634	+	chr22	23803295	+	Inf	0	1	FALSE	TRUE	TRUE	SRR7346977.1411839	2730	PotentialTransSplicing	-
SK-BR-3.fastq	RARA:PKIA	chr17	40309286	+	chr8	78572811	+	Inf	0	1	FALSE	TRUE	TRUE	SRR7346977.166778	611	PotentialTransSplicing	Yes
SK-BR-3.fastq	NAA38:GSPT1	chr17	7883235	-	chr16	11898035	-	Inf	0	1	FALSE	TRUE	TRUE	SRR7346977.1293298	2081	PotentialTransSplicing	-
SK-BR-3.fastq	TGIF1:CDK12	chr18	3447797	+	chr17	39490557	+	Inf	0	1	FALSE	TRUE	TRUE	SRR7346977.2315282	193	PotentialTransSplicing	-
SK-BR-3.fastq	CYB5A:NUMB	chr18	74291747	-	chr14	73410068	-	Inf	0	1	FALSE	TRUE	TRUE	SRR7346977.723266	216	PotentialTransSplicing	-
SK-BR-3.fastq	TNPO2:MGAT4A	chr19	12723249	-	chr2	98726567	-	Inf	0	1	FALSE	TRUE	TRUE	SRR7346977.1420896	3091	PotentialTransSplicing	-
SK-BR-3.fastq	RABAC1:CTNNA1	chr19	41957018	-	chr5	138810038	+	Inf	0	1	TRUE	TRUE	TRUE	SRR7346977.1731582	3385	PotentialTransSplicing	-
SK-BR-3.fastq	PPP1R12C:IFITM10	chr19	55098784	-	chr11	1748119	-	Inf	0	1	TRUE	TRUE	TRUE	SRR7346977.509272	533	PotentialTransSplicing	-
SK-BR-3.fastq	RAB11B-AS1:GGA2	chr19	8376962	-	chr16	23466778	-	Inf	0	1	FALSE	TRUE	TRUE	SRR7346977.97386	240	PotentialTransSplicing	-
SK-BR-3.fastq	TPX2:CNPPD1	chr20	31783921	+	chr2	219176847	-	Inf	0	1	TRUE	TRUE	TRUE	SRR7346977.2040004	2026	PotentialTransSplicing	-
SK-BR-3.fastq	TRPC4AP:GOLGA2	chr20	35069296	-	chr9	128273972	-	Inf	0	1	TRUE	TRUE	TRUE	SRR7346977.2480806	5274	PotentialTransSplicing	-
SK-BR-3.fastq	RNF114:STAT5B	chr20	49936552	+	chr17	42217464	-	Inf	0	1	TRUE	TRUE	TRUE	SRR7346977.2004274	3709	PotentialTransSplicing	-
SK-BR-3.fastq	RNF114:PKP4	chr20	49946250	+	chr2	158603070	+	Inf	0	1	FALSE	TRUE	TRUE	SRR7346977.2554604	5329	PotentialTransSplicing	-
SK-BR-3.fastq	ATP9A:ZDHHC7	chr20	51617490	-	chr16	84981994	-	Inf	0	1	TRUE	TRUE	TRUE	SRR7346977.2996853	5961	PotentialTransSplicing	-
SK-BR-3.fastq	BCAS1:MKLN1	chr20	53975389	-	chr7	131429033	+	Inf	0	1	FALSE	TRUE	TRUE	SRR7346977.1752166	1404	PotentialTransSplicing	-
SK-BR-3.fastq	ITGB6:ABCC4	chr2	160137434	-	chr13	95083290	-	Inf	0	1	FALSE	TRUE	TRUE	SRR7346977.2353184	4141	PotentialTransSplicing	-
SK-BR-3.fastq	CFLAR:ERBB2	chr2	201116481	+	chr17	39706990	+	Inf	0	1	FALSE	TRUE	TRUE	SRR7346977.1381724	529	PotentialTransSplicing	-
SK-BR-3.fastq	ABI2:VPS41	chr2	203427269	+	chr7	38869253	-	Inf	0	1	FALSE	TRUE	TRUE	SRR7346977.1598580	1431	PotentialTransSplicing	-
SK-BR-3.fastq	TRIP12:RP11-26J3.4	chr2	229858772	-	chr8	80053430	-	Inf	0	1	FALSE	TRUE	TRUE	SRR7346977.1259478	1070	PotentialTransSplicing	-
SK-BR-3.fastq	LRRFIP1:MPP7	chr2	237708630	+	chr10	28238735	-	Inf	0	1	TRUE	TRUE	TRUE	SRR7346977.2079265	3142	PotentialTransSplicing	-
SK-BR-3.fastq	HDAC4:FAM83D	chr2	239126456	-	chr20	38947876	+	Inf	0	1	TRUE	TRUE	TRUE	SRR7346977.1581009	1748	PotentialTransSplicing	-
SK-BR-3.fastq	ATAD2B:TTC28	chr2	23926555	-	chr22	28629830	-	Inf	0	1	TRUE	TRUE	TRUE	SRR7346977.2300202	2821	PotentialTransSplicing	-
SK-BR-3.fastq	PPP6R2:PRKAR1B	chr22	50432329	+	chr7	711527	-	Inf	0	1	FALSE	TRUE	TRUE	SRR7346977.1235244	1414	PotentialTransSplicing	-
SK-BR-3.fastq	MSH2:E2F3	chr2	47480871	+	chr6	20479846	+	Inf	0	1	TRUE	TRUE	TRUE	SRR7346977.2897664	5584	PotentialTransSplicing	-
SK-BR-3.fastq	MBOAT2:WDFY2	chr2	9003540	-	chr13	51660596	+	Inf	0	1	FALSE	TRUE	TRUE	SRR7346977.1761152	155	PotentialTransSplicing	-
SK-BR-3.fastq	SNX4:CNPPD1	chr3	125504623	-	chr2	219176847	-	Inf	0	1	FALSE	TRUE	TRUE	SRR7346977.862334	2225	PotentialTransSplicing	-
SK-BR-3.fastq	DNAJC13:AHI1	chr3	132514670	+	chr6	135323324	-	Inf	0	1	FALSE	TRUE	TRUE	SRR7346977.2909245	6061	PotentialTransSplicing	-
SK-BR-3.fastq	NUP210:GNG10	chr3	13351879	-	chr9	111669269	+	Inf	0	1	FALSE	TRUE	TRUE	SRR7346977.1813946	7243	PotentialTransSplicing	-
SK-BR-3.fastq	NMNAT3:RBM26	chr3	139627616	-	chr13	79378907	-	Inf	0	1	FALSE	TRUE	TRUE	SRR7346977.2447132	425	PotentialTransSplicing	-
SK-BR-3.fastq	ABCC5:HMGCS1	chr3	183978503	-	chr5	43297166	-	Inf	0	1	FALSE	TRUE	TRUE	SRR7346977.2145619	1608	PotentialTransSplicing	-
SK-BR-3.fastq	EIF4A2:DTX3	chr3	186784696	+	chr12	57609077	+	Inf	0	1	FALSE	TRUE	TRUE	SRR7346977.691327	116	PotentialTransSplicing	-
SK-BR-3.fastq	OXSR1:C9orf3	chr3	38236961	+	chr9	95086682	+	Inf	0	1	FALSE	TRUE	TRUE	SRR7346977.1123504	2798	PotentialTransSplicing	-
SK-BR-3.fastq	CYB561D2:TCF25	chr3	50352046	+	chr16	89895038	+	Inf	0	1	TRUE	TRUE	TRUE	SRR7346977.785205	2498	PotentialTransSplicing	-
SK-BR-3.fastq	CACNA1D:LRBA	chr3	53666535	+	chr4	150872755	-	Inf	0	1	FALSE	TRUE	TRUE	SRR7346977.2203996	2517	PotentialTransSplicing	-
SK-BR-3.fastq	CCDC109B:N4BP2L2	chr4	109664394	+	chr13	32527532	-	Inf	0	1	FALSE	TRUE	TRUE	SRR7346977.71971	755	PotentialTransSplicing	-
SK-BR-3.fastq	LINC01060:ZNF236	chr4	188485865	+	chr18	76868685	+	Inf	0	1	FALSE	TRUE	TRUE	SRR7346977.660834	313	PotentialTransSplicing	-
SK-BR-3.fastq	RBM47:CTNNA1	chr4	40629396	-	chr5	138781923	+	Inf	0	1	FALSE	TRUE	TRUE	SRR7346977.1933867	3719	PotentialTransSplicing	-
SK-BR-3.fastq	CDS1:NAB1	chr4	84604370	+	chr2	190683738	+	Inf	0	1	FALSE	TRUE	TRUE	SRR7346977.304105	420	PotentialTransSplicing	-
SK-BR-3.fastq	BRD8:FNBP4	chr5	138161796	-	chr11	47753102	-	Inf	0	1	FALSE	TRUE	TRUE	SRR7346977.2989002	2241	PotentialTransSplicing	-
SK-BR-3.fastq	CTNNA1:DMTF1	chr5	138925407	+	chr7	87163495	+	Inf	0	1	FALSE	TRUE	TRUE	SRR7346977.2883947	2006	PotentialTransSplicing	-
SK-BR-3.fastq	FGF1:RSRC1	chr5	142697622	-	chr3	158460935	+	Inf	0	1	FALSE	TRUE	TRUE	SRR7346977.649255	151	PotentialTransSplicing	-
SK-BR-3.fastq	HNRNPH1:AGRN	chr5	179634065	-	chr1	1022201	+	Inf	0	1	FALSE	TRUE	TRUE	SRR7346977.2615857	5708	PotentialTransSplicing	-
SK-BR-3.fastq	SDHA:C7orf50	chr5	251468	+	chr7	997804	-	Inf	0	1	TRUE	TRUE	TRUE	SRR7346977.1438661	826	PotentialTransSplicing	-
SK-BR-3.fastq	TTC37:WAC	chr5	95516916	-	chr10	28535562	+	Inf	0	1	TRUE	TRUE	TRUE	SRR7346977.3042991	3585	PotentialTransSplicing	-
SK-BR-3.fastq	TAB2:DIAPH3	chr6	149379518	+	chr13	60042820	-	Inf	0	1	FALSE	TRUE	TRUE	SRR7346977.1828106	2456	PotentialTransSplicing	-
SK-BR-3.fastq	GMDS:MAN2A2	chr6	1930103	-	chr15	90903231	+	Inf	0	1	FALSE	TRUE	TRUE	SRR7346977.2969540	5231	PotentialTransSplicing	-
SK-BR-3.fastq	PPARD:DIAPH3	chr6	35347150	+	chr13	60132989	-	Inf	0	1	FALSE	TRUE	TRUE	SRR7346977.1846927	3854	PotentialTransSplicing	-
SK-BR-3.fastq	C7orf50:COMMD3-BMI1	chr7	1009950	-	chr10	22326431	+	Inf	0	1	TRUE	TRUE	TRUE	SRR7346977.1964144	2221	PotentialTransSplicing	-
SK-BR-3.fastq	NDUFA4:SLC4A7	chr7	10940016	-	chr3	27424152	-	Inf	0	1	FALSE	TRUE	TRUE	SRR7346977.931265	2343	PotentialTransSplicing	-
SK-BR-3.fastq	ESYT2:FAM53C	chr7	158748194	-	chr5	138344825	+	Inf	0	1	FALSE	TRUE	TRUE	SRR7346977.2211724	257	PotentialTransSplicing	-
SK-BR-3.fastq	GPNMB:RASA1	chr7	23270175	+	chr5	87341290	+	Inf	0	1	FALSE	TRUE	TRUE	SRR7346977.2695335	6782	PotentialTransSplicing	-
SK-BR-3.fastq	AIMP2:FOXN3	chr7	6015352	+	chr14	89350808	-	Inf	0	1	TRUE	TRUE	TRUE	SRR7346977.1030630	4632	PotentialTransSplicing	-
SK-BR-3.fastq	SLC25A13:TAF2	chr7	96234802	-	chr8	119819506	-	Inf	0	1	FALSE	TRUE	TRUE	SRR7346977.818614	495	PotentialTransSplicing	-
SK-BR-3.fastq	SAMD12:STAT5B	chr8	118580715	-	chr17	42232137	-	Inf	0	1	TRUE	TRUE	TRUE	SRR7346977.2792938	5804	PotentialTransSplicing	-
SK-BR-3.fastq	TBC1D31:MAP3K5	chr8	123144855	+	chr6	136720589	-	Inf	0	1	TRUE	TRUE	TRUE	SRR7346977.3061331	5257	PotentialTransSplicing	-
SK-BR-3.fastq	WDYHV1:SEC31A	chr8	123430033	+	chr4	82881940	-	Inf	0	1	TRUE	TRUE	TRUE	SRR7346977.1482445	287	PotentialTransSplicing	-
SK-BR-3.fastq	ASAP1:CFL1	chr8	130443460	-	chr11	65856242	-	Inf	0	1	FALSE	TRUE	TRUE	SRR7346977.422378	301	PotentialTransSplicing	-
SK-BR-3.fastq	RB1CC1:MYCBP2	chr8	52714075	-	chr13	77212160	-	Inf	0	1	FALSE	TRUE	TRUE	SRR7346977.2861103	6585	PotentialTransSplicing	-
SK-BR-3.fastq	ARFGEF1:ZNF611	chr8	67211483	-	chr19	52706864	-	Inf	0	1	FALSE	TRUE	TRUE	SRR7346977.1931062	3430	PotentialTransSplicing	-
SK-BR-3.fastq	TRAM1:BTBD10	chr8	70583164	-	chr11	13421838	-	Inf	0	1	FALSE	TRUE	TRUE	SRR7346977.1131393	1241	PotentialTransSplicing	-
SK-BR-3.fastq	TRAM1:PICALM	chr8	70583164	-	chr11	86031611	-	Inf	0	1	TRUE	TRUE	TRUE	SRR7346977.1466777	1168	PotentialTransSplicing	-
SK-BR-3.fastq	TRAM1:RP11-61J19.3	chr8	70583164	-	chr1	212545694	+	Inf	0	1	FALSE	TRUE	TRUE	SRR7346977.202512	961	PotentialTransSplicing	-
SK-BR-3.fastq	TRAM1:ITGB3BP	chr8	70583164	-	chr1	63508570	-	Inf	0	1	FALSE	TRUE	TRUE	SRR7346977.1750272	3034	PotentialTransSplicing	-
SK-BR-3.fastq	TRAM1:WDR59	chr8	70583164	-	chr16	74942826	-	Inf	0	1	TRUE	TRUE	TRUE	SRR7346977.816411	1154	PotentialTransSplicing	-
SK-BR-3.fastq	TRAM1:MBOAT2	chr8	70583164	-	chr2	8943264	-	Inf	0	1	FALSE	TRUE	TRUE	SRR7346977.1830227	2221	PotentialTransSplicing	-
SK-BR-3.fastq	TRAM1:ALDH1L1	chr8	70583164	-	chr3	126137960	-	Inf	0	1	FALSE	TRUE	TRUE	SRR7346977.826967	1124	PotentialTransSplicing	-
SK-BR-3.fastq	TRAM1:ARHGAP24	chr8	70583164	-	chr4	85923648	+	Inf	0	1	TRUE	TRUE	TRUE	SRR7346977.851224	156	PotentialTransSplicing	-
SK-BR-3.fastq	TRAM1:XIST	chr8	70583164	-	chrX	73833374	-	Inf	0	1	FALSE	TRUE	TRUE	SRR7346977.2687381	2656	PotentialTransSplicing	-
SK-BR-3.fastq	SURF6:SCNN1A	chr9	133334392	-	chr12	6349405	-	Inf	0	1	TRUE	TRUE	TRUE	SRR7346977.431293	380	PotentialTransSplicing	-
SK-BR-3.fastq	TJP2:PCNX	chr9	69238789	+	chr14	71033429	+	Inf	0	1	TRUE	TRUE	TRUE	SRR7346977.2074737	2335	PotentialTransSplicing	-
SK-BR-3.fastq	RP4-769N13.6:NSD1	chrX	102605653	+	chr5	177235821	+	Inf	0	1	FALSE	TRUE	TRUE	SRR7346977.835476	464	PotentialTransSplicing	-
