# Supplementary material for: JAFFAL: detecting fusion genes with long-read transcriptome sequencing
Source: Genome Biol. 2022 Jan 6;23:10. doi: 10.1186/s13059-021-02588-5 (PMC8739696; doi:10.1186/s13059-021-02588-5)
Supplement: Supplementary file 6 — Additional file 6: Table S8. Output from JAFFAL applied to the single-cell ONT dataset of five cancer cell lines mixed. [file 13059_2021_2588_MOESM6_ESM.xlsx]

## Sheet: Table S8
sample	fusion genes	chrom1	base1	strand1	chrom2	base2	strand2	gap (kb)	spanning pairs	spanning reads	inframe	aligns	rearrangement	contig	contig break	classification	known
SRR12282458.fastq	PPIA:OGDH	chr7	44796793	+	chr7	44693825	+	102.965	0	384	TRUE	TRUE	TRUE	SRR12282458.10123272	3182	HighConfidence	Yes
SRR12282458.fastq	TBK1:RP11-338E21.1	chr12	64467082	+	chr12	64599216	-	132.136	0	286	FALSE	TRUE	TRUE	SRR12282458.1008859	688	HighConfidence	-
SRR12282458.fastq	MLLT3:TMIGD1	chr9	20448123	-	chr17	30329529	-	Inf	0	126	FALSE	TRUE	TRUE	SRR12282458.10324284	936	HighConfidence	-
SRR12282458.fastq	BMPR2:TYW5	chr2	202467689	+	chr2	199940133	-	2527.56	0	87	FALSE	TRUE	TRUE	SRR12282458.11102954	393	HighConfidence	-
SRR12282458.fastq	LHX4-AS1:RABGAP1L	chr1	180397516	-	chr1	174957457	+	5440.06	0	64	TRUE	TRUE	TRUE	SRR12282458.10135690	243	HighConfidence	-
SRR12282458.fastq	SCAMP2:WDR72	chr15	74845473	-	chr15	53706074	-	21139.4	0	59	TRUE	TRUE	FALSE	SRR12282458.13857049	955	HighConfidence	Yes
SRR12282458.fastq	KANSL1:ARL17A	chr17	46094560	-	chr17	46570869	-	476.305	0	36	FALSE	TRUE	TRUE	SRR12282458.10171492	1248	HighConfidence	Yes
SRR12282458.fastq	KATNAL1:ZC3H13	chr13	30307331	-	chr13	45989097	-	15681.8	0	35	FALSE	TRUE	TRUE	SRR12282458.10363535	625	HighConfidence	-
SRR12282458.fastq	ST3GAL1:RP11-103H7.2	chr8	133475719	-	chr8	126499877	+	6975.84	0	29	FALSE	TRUE	TRUE	SRR12282458.1139689	665	HighConfidence	-
SRR12282458.fastq	RASSF3:FRG1B	chr12	64610743	+	chr20	30388453	+	Inf	0	28	TRUE	TRUE	TRUE	SRR12282458.16435410	281	HighConfidence	-
SRR12282458.fastq	RP11-96H19.1:RP11-446N19.1	chr12	46387972	+	chr12	46652390	+	264.427	0	23	FALSE	TRUE	FALSE	SRR12282458.10557433	309	HighConfidence	-
SRR12282458.fastq	PAK4:SLC24A4	chr19	39125919	+	chr14	92433912	+	Inf	0	21	FALSE	TRUE	TRUE	SRR12282458.12362798	1491	HighConfidence	-
SRR12282458.fastq	KIAA1429:RP11-586K2.1	chr8	94543827	-	chr8	88700292	+	5843.54	0	20	FALSE	TRUE	TRUE	SRR12282458.10160934	265	HighConfidence	-
SRR12282458.fastq	CDH13:DDX19B	chr16	82627137	+	chr16	70312609	+	12314.5	0	20	TRUE	TRUE	TRUE	SRR12282458.11015822	229	HighConfidence	-
SRR12282458.fastq	RICTOR:FYB	chr5	39074111	-	chr5	39141141	-	67.027	0	16	FALSE	TRUE	TRUE	SRR12282458.33306160	827	HighConfidence	-
SRR12282458.fastq	KANSL1:ARL17B	chr17	46094560	-	chr17	46352930	-	258.366	0	16	FALSE	TRUE	TRUE	SRR12282458.13226125	1439	HighConfidence	Yes
SRR12282458.fastq	TYW5:ALS2CR11	chr2	199938933	-	chr2	201487902	-	1548.97	0	11	TRUE	TRUE	TRUE	SRR12282458.10883647	1779	HighConfidence	-
SRR12282458.fastq	EXOC4:MKLN1	chr7	133375002	+	chr7	131375424	+	1999.58	0	10	FALSE	TRUE	TRUE	SRR12282458.21630298	1216	HighConfidence	Yes
SRR12282458.fastq	ZNF43:RP11-69H14.6	chr19	21836036	-	chr15	22030926	+	Inf	0	8	FALSE	TRUE	TRUE	SRR12282458.11600504	214	HighConfidence	-
SRR12282458.fastq	TMOD3:LRRC40	chr15	51902036	+	chr1	70145905	-	Inf	0	7	FALSE	TRUE	TRUE	SRR12282458.31285875	755	HighConfidence	-
SRR12282458.fastq	ANKHD1:NDFIP1	chr5	140402273	+	chr5	142140563	+	1738.29	0	6	TRUE	TRUE	FALSE	SRR12282458.24519555	1292	HighConfidence	-
SRR12282458.fastq	STON2:BAG1	chr14	81370988	-	chr9	33262830	-	Inf	0	6	TRUE	TRUE	TRUE	SRR12282458.12129364	875	HighConfidence	-
SRR12282458.fastq	ENC1:COTL1	chr5	74640307	-	chr16	84566955	-	Inf	0	6	FALSE	TRUE	TRUE	SRR12282458.12175176	471	HighConfidence	-
SRR12282458.fastq	RNF111:FNBP1	chr15	58988068	+	chr9	129929695	-	Inf	0	6	FALSE	TRUE	TRUE	SRR12282458.15640889	2602	HighConfidence	-
SRR12282458.fastq	PTCH1:C7orf55	chr9	95506407	-	chr7	139345501	+	Inf	0	6	FALSE	TRUE	TRUE	SRR12282458.14685309	1181	HighConfidence	-
SRR12282458.fastq	RP11-15E18.1:R3HDM1	chr17	60526501	+	chr2	135602500	+	Inf	0	6	FALSE	TRUE	TRUE	SRR12282458.10018593	283	HighConfidence	-
SRR12282458.fastq	KAT6B:NEDD8-MDP1	chr10	74960078	+	chr14	24218431	-	Inf	0	6	FALSE	TRUE	TRUE	SRR12282458.21998333	605	HighConfidence	-
SRR12282458.fastq	TFPI2:PKP4	chr7	93887261	-	chr2	158533180	+	Inf	0	6	FALSE	TRUE	TRUE	SRR12282458.29542061	2386	HighConfidence	-
SRR12282458.fastq	NDUFAF6:SNX5	chr8	94958179	+	chr20	17951595	-	Inf	0	6	FALSE	TRUE	TRUE	SRR12282458.24328568	535	HighConfidence	-
SRR12282458.fastq	BSCL2:UBE2D2	chr11	62702468	-	chr5	139600372	+	Inf	0	6	TRUE	TRUE	TRUE	SRR12282458.16758223	1356	HighConfidence	-
SRR12282458.fastq	SCARB1:UBC	chr12	124863595	-	chr12	124913774	-	50.175	0	5	TRUE	TRUE	TRUE	SRR12282458.24469338	437	HighConfidence	-
SRR12282458.fastq	TRMT61B:ALK	chr2	28869579	-	chr2	29297057	-	427.475	0	5	TRUE	TRUE	TRUE	SRR12282458.19104379	735	HighConfidence	-
SRR12282458.fastq	BMPR2:ALS2CR11	chr2	202467689	+	chr2	201487902	-	979.789	0	5	FALSE	TRUE	TRUE	SRR12282458.20324352	560	HighConfidence	-
SRR12282458.fastq	ANO6:RP11-386G11.5	chr12	45228273	+	chr12	49018236	+	3789.97	0	5	FALSE	TRUE	FALSE	SRR12282458.11363165	513	HighConfidence	-
SRR12282458.fastq	TPD52L1:L3MBTL3	chr6	125153970	+	chr6	130078558	+	4924.59	0	5	FALSE	TRUE	FALSE	SRR12282458.25670903	1963	HighConfidence	-
SRR12282458.fastq	TTC14:DLG1	chr3	180610003	+	chr3	197282845	-	16672.8	0	5	TRUE	TRUE	TRUE	SRR12282458.11440882	1931	HighConfidence	-
SRR12282458.fastq	TPD52:PCAT1	chr8	80171425	-	chr8	126877672	+	46706.2	0	5	FALSE	TRUE	TRUE	SRR12282458.36981025	3666	HighConfidence	-
SRR12282458.fastq	CCDC157:AFG3L2	chr22	30362114	+	chr18	12371691	-	Inf	0	5	FALSE	TRUE	TRUE	SRR12282458.11388054	331	HighConfidence	-
SRR12282458.fastq	LAMB3:SCLT1	chr1	209649964	-	chr4	128936851	-	Inf	0	5	TRUE	TRUE	TRUE	SRR12282458.10073628	342	HighConfidence	-
SRR12282458.fastq	B4GALT4:RSRC2	chr3	119236853	-	chr12	122517430	-	Inf	0	5	FALSE	TRUE	TRUE	SRR12282458.11002138	1807	HighConfidence	-
SRR12282458.fastq	LINC01411:HENMT1	chr5	174427750	+	chr1	108659962	-	Inf	0	5	FALSE	TRUE	TRUE	SRR12282458.21587115	1618	HighConfidence	-
SRR12282458.fastq	PTPRK:COPS3	chr6	128322039	-	chr17	17260474	-	Inf	0	5	TRUE	TRUE	TRUE	SRR12282458.26824978	899	HighConfidence	-
SRR12282458.fastq	SYNE1:MPHOSPH8	chr6	152395516	-	chr13	19671206	+	Inf	0	5	TRUE	TRUE	TRUE	SRR12282458.19536621	1784	HighConfidence	-
SRR12282458.fastq	LINC00963:KHDRBS1	chr9	129489299	+	chr1	32030298	+	Inf	0	5	FALSE	TRUE	TRUE	SRR12282458.14957232	1337	HighConfidence	-
SRR12282458.fastq	RP11-111M22.3:BMS1	chr11	76444278	-	chr10	42822062	+	Inf	0	5	FALSE	TRUE	TRUE	SRR12282458.19681510	1244	HighConfidence	-
SRR12282458.fastq	SRGAP1:TSPAN3	chr12	63844883	+	chr15	77056255	-	Inf	0	5	FALSE	TRUE	TRUE	SRR12282458.31551203	1501	HighConfidence	-
SRR12282458.fastq	ERBB2:PPP1R12C	chr17	39700311	+	chr19	55096335	-	Inf	0	5	FALSE	TRUE	TRUE	SRR12282458.27094988	1990	HighConfidence	-
SRR12282458.fastq	CHD3:ATP13A1	chr17	7897294	+	chr19	19645790	-	Inf	0	5	FALSE	TRUE	TRUE	SRR12282458.25522511	555	HighConfidence	-
SRR12282458.fastq	LDLR:DDX20	chr19	11089615	+	chr1	111762255	+	Inf	0	5	TRUE	TRUE	TRUE	SRR12282458.2956005	1919	HighConfidence	-
SRR12282458.fastq	SLC23A2:CREBZF	chr20	4873936	-	chr11	85660597	-	Inf	0	5	TRUE	TRUE	TRUE	SRR12282458.17421828	1047	HighConfidence	-
SRR12282458.fastq	AC093388.3:MARK3	chr2	190535121	+	chr14	103405076	+	Inf	0	5	FALSE	TRUE	TRUE	SRR12282458.13143886	329	HighConfidence	-
SRR12282458.fastq	CTA-445C9.14:PHTF1	chr22	26513034	+	chr1	113726574	-	Inf	0	5	FALSE	TRUE	TRUE	SRR12282458.1124760	547	HighConfidence	-
SRR12282458.fastq	PPAPDC1B:SDF2	chr8	38266141	-	chr17	28655483	-	Inf	0	5	TRUE	TRUE	TRUE	SRR12282458.29404138	709	HighConfidence	-
SRR12282458.fastq	EXD3:AP2M1	chr9	137366493	-	chr3	184181696	+	Inf	0	5	TRUE	TRUE	TRUE	SRR12282458.12171709	1625	HighConfidence	-
SRR12282458.fastq	ABCC2:ZBTB38	chr10	99807521	+	chr3	141447636	+	Inf	0	5	FALSE	TRUE	TRUE	SRR12282458.33578610	1199	HighConfidence	-
SRR12282458.fastq	SF1:GNAS	chr11	64776498	-	chr20	58895612	+	Inf	0	5	TRUE	TRUE	TRUE	SRR12282458.26610175	361	HighConfidence	-
SRR12282458.fastq	PTBP1:ENO1	chr19	806556	+	chr1	8874917	-	Inf	0	5	TRUE	TRUE	TRUE	SRR12282458.20614397	1730	HighConfidence	-
SRR12282458.fastq	OLA1:TRA2B	chr2	174141825	-	chr3	185922126	-	Inf	0	5	TRUE	TRUE	TRUE	SRR12282458.44817917	643	HighConfidence	-
SRR12282458.fastq	RP11-462G12.1:ADCY9	chr16	3950272	-	chr16	3993510	-	43.234	0	4	FALSE	TRUE	TRUE	SRR12282458.17026146	1647	HighConfidence	-
SRR12282458.fastq	MANBA:UBE2D3	chr4	102760718	-	chr4	102809855	-	49.132	0	4	TRUE	TRUE	TRUE	SRR12282458.40460266	2219	HighConfidence	-
SRR12282458.fastq	TBC1D8:CNOT11	chr2	101151127	-	chr2	101257791	+	106.655	0	4	TRUE	TRUE	TRUE	SRR12282458.12373085	1944	HighConfidence	-
SRR12282458.fastq	GATS:STAG3L5P-PVRIG2P-PILRB	chr7	100222597	-	chr7	100355143	+	132.545	0	4	FALSE	TRUE	TRUE	SRR12282458.10023761	538	HighConfidence	-
SRR12282458.fastq	CDH13:RP11-22H5.2	chr16	82627137	+	chr16	82829265	+	202.13	0	4	FALSE	TRUE	FALSE	SRR12282458.9774991	364	HighConfidence	-
SRR12282458.fastq	DCAF12:UBE2R2	chr9	34125023	-	chr9	33886881	+	238.142	0	4	TRUE	TRUE	TRUE	SRR12282458.26112516	1066	HighConfidence	-
SRR12282458.fastq	ATL2:HNRNPLL	chr2	38343268	-	chr2	38591648	-	248.376	0	4	TRUE	TRUE	TRUE	SRR12282458.16118952	2218	HighConfidence	Yes
SRR12282458.fastq	HNRNPR:KDM1A	chr1	23333518	-	chr1	23071225	+	262.294	0	4	TRUE	TRUE	TRUE	SRR12282458.15706750	1684	HighConfidence	-
SRR12282458.fastq	RP11-680G10.1:GSE1	chr16	85357643	+	chr16	85633914	+	276.274	0	4	FALSE	TRUE	FALSE	SRR12282458.22841549	889	HighConfidence	-
SRR12282458.fastq	LSM14A:UBA2	chr19	34172763	+	chr19	34464026	+	291.267	0	4	TRUE	TRUE	FALSE	SRR12282458.1143446	1267	HighConfidence	-
SRR12282458.fastq	TRMT61B:ALK	chr2	28865017	-	chr2	29297057	-	432.037	0	4	FALSE	TRUE	TRUE	SRR12282458.4124984	905	HighConfidence	-
SRR12282458.fastq	RP11-120D5.1:MID1	chrX	11055936	-	chrX	10567603	-	488.34	0	4	FALSE	TRUE	FALSE	SRR12282458.20423519	580	HighConfidence	-
SRR12282458.fastq	RBM6:RHOA	chr3	49962685	+	chr3	49375591	-	587.088	0	4	FALSE	TRUE	TRUE	SRR12282458.12383052	264	HighConfidence	-
SRR12282458.fastq	MLST8:CLCN7	chr16	2206214	+	chr16	1460527	-	745.688	0	4	FALSE	TRUE	TRUE	SRR12282458.17190675	2275	HighConfidence	-
SRR12282458.fastq	PDE3A:AEBP2	chr12	20370244	+	chr12	19462510	+	907.723	0	4	FALSE	TRUE	TRUE	SRR12282458.2574398	602	HighConfidence	-
SRR12282458.fastq	POLR3H:ADSL	chr22	41540699	-	chr22	40353073	+	1187.63	0	4	FALSE	TRUE	TRUE	SRR12282458.41174126	346	HighConfidence	-
SRR12282458.fastq	RBM47:RFC1	chr4	40629396	-	chr4	39327756	-	1301.64	0	4	FALSE	TRUE	FALSE	SRR12282458.37210609	504	HighConfidence	-
SRR12282458.fastq	SLC48A1:SLC38A2	chr12	47772320	+	chr12	46371379	-	1400.94	0	4	FALSE	TRUE	TRUE	SRR12282458.14921454	547	HighConfidence	-
SRR12282458.fastq	TYW5:ALS2CR11	chr2	199938933	-	chr2	201494759	-	1555.83	0	4	TRUE	TRUE	TRUE	SRR12282458.42386678	1751	HighConfidence	-
SRR12282458.fastq	PRKAA2:OMA1	chr1	56645481	+	chr1	58539310	-	1893.83	0	4	FALSE	TRUE	TRUE	SRR12282458.11196372	221	HighConfidence	-
SRR12282458.fastq	SNX7:DR1	chr1	98701903	+	chr1	93360493	+	5341.41	0	4	TRUE	TRUE	TRUE	SRR12282458.18710954	1099	HighConfidence	-
SRR12282458.fastq	PSMD1:ACSL3	chr2	231057041	+	chr2	222941497	+	8115.54	0	4	TRUE	TRUE	TRUE	SRR12282458.16781306	223	HighConfidence	-
SRR12282458.fastq	CRLF3:USP22	chr17	30824523	-	chr17	21021226	-	9803.3	0	4	TRUE	TRUE	FALSE	SRR12282458.11942000	2293	HighConfidence	-
SRR12282458.fastq	SND1:CFTR	chr7	127991056	+	chr7	117627522	+	10363.5	0	4	TRUE	TRUE	TRUE	SRR12282458.11263769	705	HighConfidence	Yes
SRR12282458.fastq	SNHG21:MYO9A	chr15	82754784	+	chr15	71893778	-	10861	0	4	FALSE	TRUE	TRUE	SRR12282458.20539640	485	HighConfidence	-
SRR12282458.fastq	USP33:PTBP2	chr1	77759643	-	chr1	96804800	+	19045.2	0	4	FALSE	TRUE	TRUE	SRR12282458.19569498	224	HighConfidence	-
SRR12282458.fastq	GOLIM4:LPP	chr3	168095099	-	chr3	188524665	+	20429.6	0	4	FALSE	TRUE	TRUE	SRR12282458.36927594	2046	HighConfidence	Yes
SRR12282458.fastq	RNGTT:HDAC2	chr6	88890495	-	chr6	113949260	-	25058.8	0	4	FALSE	TRUE	TRUE	SRR12282458.2082451	1150	HighConfidence	-
SRR12282458.fastq	APTX:MSANTD3	chr9	32989759	-	chr9	100441906	+	67452.1	0	4	FALSE	TRUE	TRUE	SRR12282458.46894978	264	HighConfidence	-
SRR12282458.fastq	KIAA1715:CNNM4	chr2	175995558	-	chr2	96808561	+	79187	0	4	FALSE	TRUE	TRUE	SRR12282458.15827652	233	HighConfidence	-
SRR12282458.fastq	VRK2:CYP27A1	chr2	58089723	+	chr2	218809577	+	160720	0	4	TRUE	TRUE	FALSE	SRR12282458.17572638	732	HighConfidence	-
SRR12282458.fastq	UBE2F:YWHAQ	chr2	237994809	+	chr2	9591515	-	228403	0	4	FALSE	TRUE	TRUE	SRR12282458.10908402	1554	HighConfidence	-
SRR12282458.fastq	NRP1:NCAPG	chr10	33330708	-	chr4	17822983	+	Inf	0	4	TRUE	TRUE	TRUE	SRR12282458.23323430	561	HighConfidence	-
SRR12282458.fastq	TOLLIP:UBA2	chr11	1286002	-	chr19	34464026	+	Inf	0	4	TRUE	TRUE	TRUE	SRR12282458.17661188	807	HighConfidence	-
SRR12282458.fastq	GPR137:MYO6	chr11	64270661	+	chr6	75907605	+	Inf	0	4	FALSE	TRUE	TRUE	SRR12282458.17286243	1780	HighConfidence	-
SRR12282458.fastq	AP000487.5:CCT2	chr11	70398098	-	chr12	69597156	+	Inf	0	4	FALSE	TRUE	TRUE	SRR12282458.35561218	982	HighConfidence	-
SRR12282458.fastq	PAQR5:MLLT4	chr15	69360131	+	chr6	167864551	+	Inf	0	4	TRUE	TRUE	TRUE	SRR12282458.13775490	480	HighConfidence	-
SRR12282458.fastq	CTD-2033A16.3:FGFR1OP2	chr16	69727175	+	chr12	26963342	+	Inf	0	4	FALSE	TRUE	TRUE	SRR12282458.17893632	1644	HighConfidence	-
SRR12282458.fastq	TMCC1:HENMT1	chr3	129880309	-	chr1	108659962	-	Inf	0	4	FALSE	TRUE	TRUE	SRR12282458.2250146	522	HighConfidence	-
SRR12282458.fastq	IQCG:TMTC3	chr3	197959529	-	chr12	88160114	+	Inf	0	4	FALSE	TRUE	TRUE	SRR12282458.18945504	2252	HighConfidence	-
SRR12282458.fastq	RP11-362F19.1:CCDC91	chr4	141332159	-	chr12	28484052	+	Inf	0	4	FALSE	TRUE	TRUE	SRR12282458.24729214	1324	HighConfidence	-
SRR12282458.fastq	LINC00473:SNW1	chr6	165987529	-	chr14	77739061	-	Inf	0	4	FALSE	TRUE	TRUE	SRR12282458.13854912	444	HighConfidence	-
SRR12282458.fastq	TUBB:CMTM3	chr6	30720563	+	chr16	66609883	+	Inf	0	4	TRUE	TRUE	TRUE	SRR12282458.34996742	1348	HighConfidence	-
SRR12282458.fastq	TRA2A:SH3GLB1	chr7	23531789	-	chr1	86719507	+	Inf	0	4	FALSE	TRUE	TRUE	SRR12282458.19180782	1329	HighConfidence	-
SRR12282458.fastq	RP11-30J20.1:KIF20B	chr8	136537059	+	chr10	89714047	+	Inf	0	4	FALSE	TRUE	TRUE	SRR12282458.1810301	397	HighConfidence	-
SRR12282458.fastq	ATRX:GNAS	chrX	77785982	-	chr20	58895612	+	Inf	0	4	FALSE	TRUE	TRUE	SRR12282458.20616799	289	HighConfidence	-
SRR12282458.fastq	FAU:NAP1L1	chr11	65121500	-	chr12	76074239	-	Inf	0	4	FALSE	TRUE	TRUE	SRR12282458.30199515	334	HighConfidence	-
SRR12282458.fastq	KDM4D:CCNL2	chr11	94975748	+	chr1	1390865	-	Inf	0	4	FALSE	TRUE	TRUE	SRR12282458.2873638	511	HighConfidence	-
SRR12282458.fastq	C12orf73:OXSR1	chr12	103956631	-	chr3	38190731	+	Inf	0	4	TRUE	TRUE	TRUE	SRR12282458.14203000	691	HighConfidence	-
SRR12282458.fastq	MPHOSPH9:TAF1B	chr12	123230261	-	chr2	9882706	+	Inf	0	4	TRUE	TRUE	TRUE	SRR12282458.26549587	1454	HighConfidence	-
SRR12282458.fastq	ITPR2:PUM1	chr12	26832690	-	chr1	30967310	-	Inf	0	4	FALSE	TRUE	TRUE	SRR12282458.22435585	574	HighConfidence	-
SRR12282458.fastq	PPP2R5C:FLOT1	chr14	101856885	+	chr6	30742203	-	Inf	0	4	TRUE	TRUE	TRUE	SRR12282458.22427942	1440	HighConfidence	-
SRR12282458.fastq	RP11-315D16.2:GMFB	chr15	68229502	-	chr14	54483767	-	Inf	0	4	FALSE	TRUE	TRUE	SRR12282458.37352345	195	HighConfidence	-
SRR12282458.fastq	ZNF561:EIF3D	chr19	9621162	-	chr22	36523281	-	Inf	0	4	FALSE	TRUE	TRUE	SRR12282458.26116354	1779	HighConfidence	-
SRR12282458.fastq	STK4:PIBF1	chr20	45025130	+	chr13	72821849	+	Inf	0	4	TRUE	TRUE	TRUE	SRR12282458.38465136	1464	HighConfidence	-
SRR12282458.fastq	SFI1:XRN2	chr22	31508376	+	chr20	21357736	+	Inf	0	4	TRUE	TRUE	TRUE	SRR12282458.14245086	1257	HighConfidence	-
SRR12282458.fastq	PPM1G:TUBG1	chr2	27409303	-	chr17	42612075	+	Inf	0	4	TRUE	TRUE	TRUE	SRR12282458.31962925	290	HighConfidence	-
SRR12282458.fastq	KPNA1:CLU	chr3	122437170	-	chr8	27605335	-	Inf	0	4	TRUE	TRUE	TRUE	SRR12282458.41935995	1300	HighConfidence	-
SRR12282458.fastq	PHC3:SHC1	chr3	170178773	-	chr1	154970199	-	Inf	0	4	TRUE	TRUE	TRUE	SRR12282458.25544324	272	HighConfidence	-
SRR12282458.fastq	RP11-308B16.2:MAP3K7	chr5	12571816	-	chr6	90550549	-	Inf	0	4	FALSE	TRUE	TRUE	SRR12282458.19620892	1905	HighConfidence	-
SRR12282458.fastq	RAPGEF6:C9orf3	chr5	131548047	-	chr9	95086682	+	Inf	0	4	FALSE	TRUE	TRUE	SRR12282458.44234515	567	HighConfidence	-
SRR12282458.fastq	RP11-449H3.3:ATP5I	chr5	146237432	+	chr4	673401	-	Inf	0	4	TRUE	TRUE	TRUE	SRR12282458.41268985	288	HighConfidence	-
SRR12282458.fastq	AC011738.4:SLC20A1	chr7	43522288	-	chr2	112657122	+	Inf	0	4	FALSE	TRUE	TRUE	SRR12282458.12229819	2096	HighConfidence	-
SRR12282458.fastq	AC037459.4:CPNE1	chr8	22601357	+	chr20	35632923	-	Inf	0	4	TRUE	TRUE	TRUE	SRR12282458.31544830	1750	HighConfidence	-
SRR12282458.fastq	TDRP:SPAG16	chr8	544650	-	chr2	213310059	+	Inf	0	4	TRUE	TRUE	TRUE	SRR12282458.17029925	248	HighConfidence	-
SRR12282458.fastq	CPA6:SPIRE1	chr8	67624176	-	chr18	12496102	-	Inf	0	4	TRUE	TRUE	TRUE	SRR12282458.27454339	521	HighConfidence	-
SRR12282458.fastq	INVS:VAMP7	chr9	100126549	+	chrX	155939701	+	Inf	0	4	TRUE	TRUE	TRUE	SRR12282458.31650316	482	HighConfidence	-
SRR12282458.fastq	LINC01420:TUBG1	chrX	56732199	+	chr17	42612075	+	Inf	0	4	FALSE	TRUE	TRUE	SRR12282458.3273024	484	HighConfidence	-
SRR12282458.fastq	GPR89A:ZNF606	chr1	145665651	+	chr19	57980279	-	Inf	0	4	FALSE	TRUE	TRUE	SRR12282458.31116988	907	HighConfidence	-
SRR12282458.fastq	DCAF8:TOM1L2	chr1	160231297	-	chr17	17907531	-	Inf	0	4	FALSE	TRUE	TRUE	SRR12282458.19577233	469	HighConfidence	-
SRR12282458.fastq	LOH12CR1:ADK	chr12	12361349	+	chr10	74670183	+	Inf	0	4	TRUE	TRUE	TRUE	SRR12282458.42867322	617	HighConfidence	-
SRR12282458.fastq	HSPH1:PKD1	chr13	31161476	-	chr16	2097984	-	Inf	0	4	FALSE	TRUE	TRUE	SRR12282458.34289854	1376	HighConfidence	-
SRR12282458.fastq	STIL:GNG10	chr1	47310276	-	chr9	111669269	+	Inf	0	4	FALSE	TRUE	TRUE	SRR12282458.40313568	564	HighConfidence	-
SRR12282458.fastq	ZNF283:NUMB	chr19	43837132	+	chr14	73410068	-	Inf	0	4	FALSE	TRUE	TRUE	SRR12282458.37156346	655	HighConfidence	-
SRR12282458.fastq	AGL:RAP1B	chr1	99851124	+	chr12	68648699	+	Inf	0	4	FALSE	TRUE	TRUE	SRR12282458.11004941	1917	HighConfidence	-
SRR12282458.fastq	TRPC4AP:LAPTM4B	chr20	35069296	-	chr8	97851397	+	Inf	0	4	TRUE	TRUE	TRUE	SRR12282458.25353055	476	HighConfidence	-
SRR12282458.fastq	SCD5:YLPM1	chr4	82705283	-	chr14	74824256	+	Inf	0	4	TRUE	TRUE	TRUE	SRR12282458.39107022	692	HighConfidence	-
SRR12282458.fastq	CSNK1A1:TRIP4	chr5	149505447	-	chr15	64454997	+	Inf	0	4	TRUE	TRUE	TRUE	SRR12282458.15175333	435	HighConfidence	-
SRR12282458.fastq	SLC36A1:AATF	chr5	151479489	+	chr17	37019005	+	Inf	0	4	FALSE	TRUE	TRUE	SRR12282458.38338099	1396	HighConfidence	-
SRR12282458.fastq	HNRNPA2B1:SCAMP1	chr7	26200572	-	chr5	78475504	+	Inf	0	4	TRUE	TRUE	TRUE	SRR12282458.28742977	1337	HighConfidence	-
SRR12282458.fastq	SLC25A40:KDM1A	chr7	87876096	-	chr1	23068539	+	Inf	0	4	FALSE	TRUE	TRUE	SRR12282458.16453202	1840	HighConfidence	-
SRR12282458.fastq	G6PD:CAPZA1	chrX	154546036	-	chr1	112659022	+	Inf	0	4	TRUE	TRUE	TRUE	SRR12282458.39888064	239	HighConfidence	-
SRR12282458.fastq	RP5-1158E12.3:CNOT1	chrX	45849375	-	chr16	58530347	-	Inf	0	4	FALSE	TRUE	TRUE	SRR12282458.31463573	320	HighConfidence	-
SRR12282458.fastq	GRK5:ZCCHC8	chr10	119380927	+	chr12	122482695	-	Inf	0	4	TRUE	TRUE	TRUE	SRR12282458.19385233	2435	HighConfidence	-
SRR12282458.fastq	RHOF:TATDN2	chr12	121793151	-	chr3	10276361	+	Inf	0	4	FALSE	TRUE	TRUE	SRR12282458.2945861	2538	HighConfidence	-
SRR12282458.fastq	DNAH14:GGA2	chr1	225007544	+	chr16	23466778	-	Inf	0	4	FALSE	TRUE	TRUE	SRR12282458.1276812	1261	HighConfidence	-
SRR12282458.fastq	AC145212.2:TTLL7	chr14_GL000194v1_random	112792	-	chr1	83951976	-	Inf	0	4	FALSE	TRUE	TRUE	SRR12282458.29828747	198	HighConfidence	-
SRR12282458.fastq	TNPO2:HDAC2	chr19	12723249	-	chr6	113956693	-	Inf	0	4	FALSE	TRUE	TRUE	SRR12282458.21810466	830	HighConfidence	-
SRR12282458.fastq	SMOX:FAM156A	chr20	4177577	+	chrX	52956346	-	Inf	0	4	FALSE	TRUE	TRUE	SRR12282458.48678743	1739	HighConfidence	-
SRR12282458.fastq	NIF3L1:MLLT11	chr2	200889652	+	chr1	151067219	+	Inf	0	4	FALSE	TRUE	TRUE	SRR12282458.28974064	1352	HighConfidence	-
SRR12282458.fastq	PAPPA:PAFAH1B1	chr9	116265985	+	chr17	2665372	+	Inf	0	4	TRUE	TRUE	TRUE	SRR12282458.29464426	429	HighConfidence	-
SRR12282458.fastq	NAT10:CAPRIN1	chr11	34118503	+	chr11	34086064	+	32.435	0	3	TRUE	TRUE	TRUE	SRR12282458.24040508	881	HighConfidence	Yes
SRR12282458.fastq	TRAPPC12:TSSC1	chr2	3379876	+	chr2	3338149	-	41.725	0	3	FALSE	TRUE	TRUE	SRR12282458.31111065	1344	HighConfidence	-
SRR12282458.fastq	MYO19:GGNBP2	chr17	36532527	-	chr17	36577983	+	45.456	0	3	FALSE	TRUE	TRUE	SRR12282458.37413027	1074	HighConfidence	Yes
SRR12282458.fastq	SEC61A1:RUVBL1	chr3	128056840	+	chr3	128104924	-	48.083	0	3	TRUE	TRUE	TRUE	SRR12282458.1409233	1371	HighConfidence	-
SRR12282458.fastq	HAUS4:PSMB5	chr14	22955100	-	chr14	23033674	-	78.568	0	3	FALSE	TRUE	TRUE	SRR12282458.14657366	924	HighConfidence	-
SRR12282458.fastq	UBXN2A:TP53I3	chr2	23984831	+	chr2	24081031	-	96.202	0	3	FALSE	TRUE	TRUE	SRR12282458.19371785	879	HighConfidence	-
SRR12282458.fastq	SPAST:DPY30	chr2	32128479	+	chr2	32029736	-	98.742	0	3	TRUE	TRUE	TRUE	SRR12282458.12824725	1157	HighConfidence	-
SRR12282458.fastq	EPS8:STRAP	chr12	15789161	-	chr12	15889928	+	100.766	0	3	FALSE	TRUE	TRUE	SRR12282458.22182935	2921	HighConfidence	-
SRR12282458.fastq	ATG13:AMBRA1	chr11	46617890	+	chr11	46512813	-	105.075	0	3	FALSE	TRUE	TRUE	SRR12282458.22522872	374	HighConfidence	Yes
SRR12282458.fastq	SH3BP2:MFSD10	chr4	2827674	+	chr4	2933209	-	105.535	0	3	TRUE	TRUE	TRUE	SRR12282458.28908543	4988	HighConfidence	-
SRR12282458.fastq	FZD4:TMEM135	chr11	86954801	-	chr11	87067694	+	112.891	0	3	TRUE	TRUE	TRUE	SRR12282458.33750506	634	HighConfidence	-
SRR12282458.fastq	DNM2:QTRT1	chr19	10825221	+	chr19	10707302	+	117.915	0	3	FALSE	TRUE	TRUE	SRR12282458.25772353	495	HighConfidence	Yes
SRR12282458.fastq	TCTN1:VPS29	chr12	110619956	+	chr12	110493231	-	126.726	0	3	FALSE	TRUE	TRUE	SRR12282458.8580242	931	HighConfidence	-
SRR12282458.fastq	SNX17:CAD	chr2	27373311	+	chr2	27240265	+	133.044	0	3	TRUE	TRUE	TRUE	SRR12282458.22732243	1543	HighConfidence	-
SRR12282458.fastq	THRAP3:LSM10	chr1	36259484	+	chr1	36394153	-	134.671	0	3	FALSE	TRUE	TRUE	SRR12282458.36147764	282	HighConfidence	-
SRR12282458.fastq	TAF4:PSMA7	chr20	61997550	-	chr20	62140944	-	143.389	0	3	TRUE	TRUE	TRUE	SRR12282458.30449475	732	HighConfidence	-
SRR12282458.fastq	ACTN1:DCAF5	chr14	68978952	-	chr14	69122360	-	143.402	0	3	FALSE	TRUE	TRUE	SRR12282458.1763527	439	HighConfidence	Yes
SRR12282458.fastq	RP11-624L4.1:RP11-265N7.1	chr15	39420544	-	chr15	39190166	-	230.38	0	3	FALSE	TRUE	FALSE	SRR12282458.50157851	1690	HighConfidence	-
SRR12282458.fastq	PLEC:MROH1	chr8	143975177	-	chr8	144220600	+	245.423	0	3	TRUE	TRUE	TRUE	SRR12282458.10226029	3341	HighConfidence	-
SRR12282458.fastq	TMED7-TICAM2:AP3S1	chr5	115620435	-	chr5	115866670	+	246.234	0	3	TRUE	TRUE	TRUE	SRR12282458.24409242	676	HighConfidence	-
SRR12282458.fastq	NAA50:SPICE1	chr3	113745942	-	chr3	113499582	-	246.362	0	3	FALSE	TRUE	FALSE	SRR12282458.47156686	2471	HighConfidence	-
SRR12282458.fastq	QRICH1:RHOA	chr3	49093912	-	chr3	49375591	-	281.677	0	3	FALSE	TRUE	TRUE	SRR12282458.19239056	215	HighConfidence	-
SRR12282458.fastq	RP11-680G10.1:GSE1	chr16	85357643	+	chr16	85648552	+	290.914	0	3	FALSE	TRUE	FALSE	SRR12282458.19570085	733	HighConfidence	-
SRR12282458.fastq	LINC01123:RP11-1223D19.1	chr2	109987190	+	chr2	110279606	+	292.418	0	3	FALSE	TRUE	FALSE	SRR12282458.23753224	270	HighConfidence	-
SRR12282458.fastq	ZFP64:SALL4	chr20	52088392	-	chr20	51792352	-	296.044	0	3	TRUE	TRUE	FALSE	SRR12282458.17085197	1094	HighConfidence	-
SRR12282458.fastq	ATP6V1H:MRPL15	chr8	53811164	-	chr8	54147382	+	336.22	0	3	FALSE	TRUE	TRUE	SRR12282458.1677552	609	HighConfidence	-
SRR12282458.fastq	ZMYM2:MPHOSPH8	chr13	20006586	+	chr13	19642115	+	364.459	0	3	TRUE	TRUE	TRUE	SRR12282458.28874606	388	HighConfidence	Yes
SRR12282458.fastq	RP11-59N23.3:CMAS	chr12	21662771	+	chr12	22055149	+	392.381	0	3	FALSE	TRUE	FALSE	SRR12282458.30634635	1553	HighConfidence	-
SRR12282458.fastq	RASA3:TFDP1	chr13	114073720	-	chr13	113633120	+	440.6	0	3	TRUE	TRUE	TRUE	SRR12282458.49479921	2113	HighConfidence	-
SRR12282458.fastq	ACTN1:ERH	chr14	68902477	-	chr14	69394912	-	492.433	0	3	TRUE	TRUE	TRUE	SRR12282458.8348861	808	HighConfidence	-
SRR12282458.fastq	WDPCP:AC009501.4	chr2	63588197	-	chr2	63046647	-	541.554	0	3	FALSE	TRUE	FALSE	SRR12282458.16279807	515	HighConfidence	-
SRR12282458.fastq	CCDC82:CEP57	chr11	96371013	-	chr11	95812932	+	558.077	0	3	FALSE	TRUE	TRUE	SRR12282458.10106422	1860	HighConfidence	-
SRR12282458.fastq	ULK4:SEC22C	chr3	41954622	-	chr3	42569073	-	614.447	0	3	TRUE	TRUE	TRUE	SRR12282458.12878795	1513	HighConfidence	-
SRR12282458.fastq	EFTUD2:TMUB2	chr17	44879556	-	chr17	44190501	+	689.062	0	3	FALSE	TRUE	TRUE	SRR12282458.7893413	1318	HighConfidence	-
SRR12282458.fastq	SRSF3:SRPK1	chr6	36594481	+	chr6	35872728	-	721.752	0	3	FALSE	TRUE	TRUE	SRR12282458.28710234	182	HighConfidence	-
SRR12282458.fastq	SEPT9:TK1	chr17	77307197	+	chr17	78175618	-	868.423	0	3	FALSE	TRUE	TRUE	SRR12282458.6861876	1139	HighConfidence	-
SRR12282458.fastq	TXNL1:NARS	chr18	56618004	-	chr18	57602943	-	984.938	0	3	TRUE	TRUE	TRUE	SRR12282458.17694021	1478	HighConfidence	-
SRR12282458.fastq	ATF2:MTX2	chr2	175130138	-	chr2	176296860	+	1166.71	0	3	FALSE	TRUE	TRUE	SRR12282458.18845544	385	HighConfidence	-
SRR12282458.fastq	MPC2:ATP1B1	chr1	167935733	-	chr1	169111370	+	1175.64	0	3	TRUE	TRUE	TRUE	SRR12282458.17075671	324	HighConfidence	-
SRR12282458.fastq	ZNF331:ZNF766	chr19	53539282	+	chr19	52282111	+	1257.17	0	3	FALSE	TRUE	TRUE	SRR12282458.21653838	2988	HighConfidence	-
SRR12282458.fastq	ITGB1:PARD3	chr10	32910223	-	chr10	34317338	-	1407.11	0	3	TRUE	TRUE	TRUE	SRR12282458.12392267	2238	HighConfidence	-
SRR12282458.fastq	RGS3:PTGR1	chr9	113565730	+	chr9	111586165	-	1979.57	0	3	FALSE	TRUE	TRUE	SRR12282458.1666133	219	HighConfidence	-
SRR12282458.fastq	AGTPBP1:UBQLN1	chr9	85677436	-	chr9	83669327	-	2008.11	0	3	TRUE	TRUE	FALSE	SRR12282458.35882479	721	HighConfidence	-
SRR12282458.fastq	CNTN1:PUS7L	chr12	41029219	+	chr12	43748609	-	2719.39	0	3	TRUE	TRUE	TRUE	SRR12282458.42878245	2306	HighConfidence	-
SRR12282458.fastq	NOTCH2:RP11-27K13.3	chr1	119937282	-	chr1	117026786	-	2910.5	0	3	FALSE	TRUE	FALSE	SRR12282458.22742112	891	HighConfidence	-
SRR12282458.fastq	RP11-1060J15.4:CAPRIN2	chr12	27703461	-	chr12	30713885	-	3010.42	0	3	FALSE	TRUE	TRUE	SRR12282458.17687851	1150	HighConfidence	-
SRR12282458.fastq	PPCDC:MYO9A	chr15	75028453	+	chr15	71991237	-	3037.22	0	3	TRUE	TRUE	TRUE	SRR12282458.18101840	280	HighConfidence	-
SRR12282458.fastq	HS6ST2:ZDHHC9	chrX	132956808	-	chrX	129829141	-	3127.67	0	3	TRUE	TRUE	FALSE	SRR12282458.22621066	649	HighConfidence	-
SRR12282458.fastq	ZNF287:ALDH3A1	chr17	16568952	-	chr17	19743463	-	3174.51	0	3	FALSE	TRUE	TRUE	SRR12282458.12753438	1567	HighConfidence	-
SRR12282458.fastq	WASL:SND1	chr7	123748618	-	chr7	128074502	+	4325.88	0	3	TRUE	TRUE	TRUE	SRR12282458.18361226	1616	HighConfidence	-
SRR12282458.fastq	PRR5:BRD1	chr22	44677240	+	chr22	49775745	-	5098.51	0	3	FALSE	TRUE	TRUE	SRR12282458.27732434	509	HighConfidence	-
SRR12282458.fastq	SNHG16:METRNL	chr17	76558600	+	chr17	83084938	+	6526.34	0	3	FALSE	TRUE	FALSE	SRR12282458.31717766	1154	HighConfidence	-
SRR12282458.fastq	RNF8:TUBB	chr6	37369218	+	chr6	30723340	+	6645.88	0	3	FALSE	TRUE	TRUE	SRR12282458.25462074	2093	HighConfidence	-
SRR12282458.fastq	FTL:GSK3A	chr19	48965916	+	chr19	42230867	-	6735.05	0	3	FALSE	TRUE	TRUE	SRR12282458.34001027	761	HighConfidence	-
SRR12282458.fastq	TBK1:OS9	chr12	64467082	+	chr12	57715760	+	6751.32	0	3	TRUE	TRUE	TRUE	SRR12282458.19183070	2146	HighConfidence	-
SRR12282458.fastq	SPRED2:FANCL	chr2	65431962	-	chr2	58204226	-	7227.74	0	3	TRUE	TRUE	FALSE	SRR12282458.2112026	972	HighConfidence	-
SRR12282458.fastq	NKTR:UBP1	chr3	42601064	+	chr3	33425741	-	9175.32	0	3	FALSE	TRUE	TRUE	SRR12282458.19734976	257	HighConfidence	-
SRR12282458.fastq	CLIC4:AGO3	chr1	24745625	+	chr1	36040307	+	11294.7	0	3	TRUE	TRUE	FALSE	SRR12282458.15967830	231	HighConfidence	-
SRR12282458.fastq	SCCPDH:RBM34	chr1	246764357	+	chr1	235131997	-	11632.4	0	3	FALSE	TRUE	TRUE	SRR12282458.7973657	469	HighConfidence	-
SRR12282458.fastq	TNIP1:ETF1	chr5	151080880	-	chr5	138518867	-	12562	0	3	FALSE	TRUE	FALSE	SRR12282458.21686757	1860	HighConfidence	-
SRR12282458.fastq	C5orf30:COMMD10	chr5	103265997	+	chr5	116134068	+	12868.1	0	3	FALSE	TRUE	FALSE	SRR12282458.20939932	273	HighConfidence	-
SRR12282458.fastq	OPA1:TBL1XR1	chr3	193692132	+	chr3	177065022	-	16627.1	0	3	FALSE	TRUE	TRUE	SRR12282458.16691941	664	HighConfidence	-
SRR12282458.fastq	MLLT3:ZCCHC7	chr9	20620654	-	chr9	37302188	+	16681.5	0	3	TRUE	TRUE	TRUE	SRR12282458.2082491	530	HighConfidence	Yes
SRR12282458.fastq	CNOT4:ST7	chr7	135509889	-	chr7	117170862	+	18339	0	3	FALSE	TRUE	TRUE	SRR12282458.18818025	279	HighConfidence	-
SRR12282458.fastq	FUBP3:SVEP1	chr9	130595588	+	chr9	110483693	-	20111.9	0	3	TRUE	TRUE	TRUE	SRR12282458.14099327	1375	HighConfidence	-
SRR12282458.fastq	SCAMP2:WDR72	chr15	74848600	-	chr15	53706074	-	21142.5	0	3	FALSE	TRUE	FALSE	SRR12282458.41225568	1545	HighConfidence	Yes
SRR12282458.fastq	JAZF1:RAC1	chr7	28180463	-	chr7	6400126	+	21780.3	0	3	FALSE	TRUE	TRUE	SRR12282458.26371108	1965	HighConfidence	-
SRR12282458.fastq	PRKAG2:CALU	chr7	151632069	-	chr7	128758871	+	22873.2	0	3	TRUE	TRUE	TRUE	SRR12282458.12021954	217	HighConfidence	-
SRR12282458.fastq	GPT2:METTL9	chr16	46909927	+	chr16	21655230	+	25254.7	0	3	TRUE	TRUE	TRUE	SRR12282458.44274514	980	HighConfidence	-
SRR12282458.fastq	ITGB1:AKR1C1	chr10	32922257	-	chr10	4968309	+	27953.9	0	3	TRUE	TRUE	TRUE	SRR12282458.20723272	1263	HighConfidence	-
SRR12282458.fastq	MMP28:CYB5D2	chr17	35778888	-	chr17	4149891	+	31629	0	3	FALSE	TRUE	TRUE	SRR12282458.30119216	4249	HighConfidence	-
SRR12282458.fastq	NCOA7:SLC22A1	chr6	125781371	+	chr6	160130104	+	34348.7	0	3	FALSE	TRUE	FALSE	SRR12282458.1726674	1455	HighConfidence	-
SRR12282458.fastq	HNRNPH3:ZEB1	chr10	68332216	+	chr10	31461037	+	36871.2	0	3	FALSE	TRUE	TRUE	SRR12282458.40212785	188	HighConfidence	-
SRR12282458.fastq	NCEH1:MUC13	chr3	172710847	-	chr3	124938332	-	47772.5	0	3	FALSE	TRUE	FALSE	SRR12282458.19585809	1802	HighConfidence	-
SRR12282458.fastq	RECK:NAA35	chr9	36065624	+	chr9	86003585	+	49938	0	3	TRUE	TRUE	FALSE	SRR12282458.11137349	577	HighConfidence	-
SRR12282458.fastq	REV1:MSH2	chr2	99489817	-	chr2	47463031	+	52026.8	0	3	FALSE	TRUE	TRUE	SRR12282458.37320286	1787	HighConfidence	-
SRR12282458.fastq	DESI2:XPR1	chr1	244653355	+	chr1	180682360	+	63971	0	3	TRUE	TRUE	TRUE	SRR12282458.22759260	874	HighConfidence	-
SRR12282458.fastq	RCC1:SETDB1	chr1	28508901	+	chr1	150960563	+	122452	0	3	FALSE	TRUE	FALSE	SRR12282458.23547287	1838	HighConfidence	-
SRR12282458.fastq	LYST:PGD	chr1	235830226	-	chr1	10404161	+	225426	0	3	TRUE	TRUE	TRUE	SRR12282458.23766045	1622	HighConfidence	-
SRR12282458.fastq	PCBD1:KIF24	chr10	70885152	-	chr9	34263172	-	Inf	0	3	TRUE	TRUE	TRUE	SRR12282458.10892688	2058	HighConfidence	-
SRR12282458.fastq	PHTF1:PHF20	chr1	113758659	-	chr20	35801491	+	Inf	0	3	TRUE	TRUE	TRUE	SRR12282458.15538632	326	HighConfidence	-
SRR12282458.fastq	GATAD2B:DYM	chr1	153922733	-	chr18	49286613	-	Inf	0	3	FALSE	TRUE	TRUE	SRR12282458.23683039	246	HighConfidence	-
SRR12282458.fastq	PPME1:SEC11A	chr11	74204445	+	chr15	84670782	-	Inf	0	3	FALSE	TRUE	TRUE	SRR12282458.39362742	675	HighConfidence	-
SRR12282458.fastq	XRRA1:DVL3	chr11	74906239	-	chr3	184165113	+	Inf	0	3	FALSE	TRUE	TRUE	SRR12282458.27787984	1190	HighConfidence	-
SRR12282458.fastq	AC156455.1:CCNB1IP1	chr12	122064682	+	chr14	20313801	-	Inf	0	3	FALSE	TRUE	TRUE	SRR12282458.11708877	851	HighConfidence	-
SRR12282458.fastq	HEBP1:MBD3	chr12	12979464	-	chr19	1585214	-	Inf	0	3	FALSE	TRUE	TRUE	SRR12282458.40693234	1837	HighConfidence	-
SRR12282458.fastq	ETNK1:TUSC3	chr12	22625586	+	chr8	15623080	+	Inf	0	3	TRUE	TRUE	TRUE	SRR12282458.18901448	1303	HighConfidence	-
SRR12282458.fastq	FKBP4:TSC22D3	chr12	2795244	+	chrX	107715950	-	Inf	0	3	FALSE	TRUE	TRUE	SRR12282458.32625326	1654	HighConfidence	-
SRR12282458.fastq	RP11-302B13.5:LRBA	chr12	48939655	-	chr4	150265812	-	Inf	0	3	FALSE	TRUE	TRUE	SRR12282458.42813483	666	HighConfidence	-
SRR12282458.fastq	ATP2B1:RHOA	chr12	89642158	-	chr3	49375591	-	Inf	0	3	FALSE	TRUE	TRUE	SRR12282458.2808330	1397	HighConfidence	-
SRR12282458.fastq	SOCS2-AS1:EXOC2	chr12	93566744	-	chr6	637861	-	Inf	0	3	FALSE	TRUE	TRUE	SRR12282458.1592179	547	HighConfidence	-
SRR12282458.fastq	AC145212.2:AVEN	chr14_GL000194v1_random	112792	-	chr15	34003209	-	Inf	0	3	TRUE	TRUE	TRUE	SRR12282458.17463006	201	HighConfidence	-
SRR12282458.fastq	HSP90AA1:FN1	chr14	102139250	-	chr2	215394719	-	Inf	0	3	FALSE	TRUE	TRUE	SRR12282458.11765103	2156	HighConfidence	-
SRR12282458.fastq	NUBPL:COMMD3-BMI1	chr14	31673574	+	chr10	22326431	+	Inf	0	3	FALSE	TRUE	TRUE	SRR12282458.23117092	575	HighConfidence	-
SRR12282458.fastq	SLIRP:ASF1B	chr14	77715879	+	chr19	14126237	-	Inf	0	3	FALSE	TRUE	TRUE	SRR12282458.12961200	338	HighConfidence	-
SRR12282458.fastq	DDX19A:UBE2J2	chr16	70350605	+	chr1	1267992	-	Inf	0	3	FALSE	TRUE	TRUE	SRR12282458.10683997	288	HighConfidence	-
SRR12282458.fastq	CDH13:ZC3HC1	chr16	82627137	+	chr7	130039547	-	Inf	0	3	FALSE	TRUE	TRUE	SRR12282458.33085086	1539	HighConfidence	-
SRR12282458.fastq	ALDH3A2:SNTB2	chr17	19652632	+	chr16	69260171	+	Inf	0	3	FALSE	TRUE	TRUE	SRR12282458.16507827	733	HighConfidence	-
SRR12282458.fastq	NF1:ALG11	chr17	31169997	+	chr13	52024006	+	Inf	0	3	FALSE	TRUE	TRUE	SRR12282458.2560812	960	HighConfidence	-
SRR12282458.fastq	MYO19:ATIC	chr17	36532527	-	chr2	215336035	+	Inf	0	3	TRUE	TRUE	TRUE	SRR12282458.25182024	430	HighConfidence	-
SRR12282458.fastq	PTRF:UBAP2L	chr17	42422627	-	chr1	154259948	+	Inf	0	3	TRUE	TRUE	TRUE	SRR12282458.33302298	1273	HighConfidence	-
SRR12282458.fastq	SBNO2:OS9	chr19	1147309	-	chr12	57715760	+	Inf	0	3	TRUE	TRUE	TRUE	SRR12282458.10155892	575	HighConfidence	-
SRR12282458.fastq	HOOK2:SNRNP200	chr19	12774669	-	chr2	96295658	-	Inf	0	3	TRUE	TRUE	TRUE	SRR12282458.30716897	424	HighConfidence	-
SRR12282458.fastq	TGFBR3:MXI1	chr1	91861471	-	chr10	110228189	+	Inf	0	3	TRUE	TRUE	TRUE	SRR12282458.11573143	2189	HighConfidence	-
SRR12282458.fastq	ZNF181:RPN2	chr19	34735046	+	chr20	37228550	+	Inf	0	3	TRUE	TRUE	TRUE	SRR12282458.27548220	984	HighConfidence	-
SRR12282458.fastq	FBXO17:PHF20	chr19	38975586	-	chr20	35801491	+	Inf	0	3	FALSE	TRUE	TRUE	SRR12282458.19297300	1783	HighConfidence	-
SRR12282458.fastq	AC084219.4:PRPF3	chr19	44112822	-	chr1	150349157	+	Inf	0	3	FALSE	TRUE	TRUE	SRR12282458.1836959	389	HighConfidence	-
SRR12282458.fastq	BCAM:PICALM	chr19	44811346	+	chr11	86031611	-	Inf	0	3	FALSE	TRUE	TRUE	SRR12282458.14297454	1380	HighConfidence	-
SRR12282458.fastq	LZIC:ATP5A1	chr1	9942624	-	chr18	46091851	-	Inf	0	3	FALSE	TRUE	TRUE	SRR12282458.38524384	302	HighConfidence	-
SRR12282458.fastq	TPX2:NAPEPLD	chr20	31739621	+	chr7	103128792	-	Inf	0	3	FALSE	TRUE	TRUE	SRR12282458.20693910	2192	HighConfidence	-
SRR12282458.fastq	CYP24A1:RP11-218M22.1	chr20	54157169	-	chr12	643959	+	Inf	0	3	FALSE	TRUE	TRUE	SRR12282458.10016550	1506	HighConfidence	-
SRR12282458.fastq	PTPN4:WDR41	chr2	119809991	+	chr5	77489557	-	Inf	0	3	TRUE	TRUE	TRUE	SRR12282458.1069312	1445	HighConfidence	-
SRR12282458.fastq	HNRNPA3:ANKHD1	chr2	177216188	+	chr5	140485121	+	Inf	0	3	TRUE	TRUE	TRUE	SRR12282458.2016623	1198	HighConfidence	-
SRR12282458.fastq	OSGEPL1:MIOS	chr2	189753916	-	chr7	7594980	+	Inf	0	3	TRUE	TRUE	TRUE	SRR12282458.26226582	1124	HighConfidence	-
SRR12282458.fastq	TUBA4A:C12orf5	chr2	219277814	-	chr12	4331280	+	Inf	0	3	FALSE	TRUE	TRUE	SRR12282458.19738369	514	HighConfidence	-
SRR12282458.fastq	VRK2:DTD1	chr2	58089723	+	chr20	18763360	+	Inf	0	3	FALSE	TRUE	TRUE	SRR12282458.12783673	642	HighConfidence	-
SRR12282458.fastq	LOXL3:SRSF2	chr2	74549369	-	chr17	76735158	-	Inf	0	3	FALSE	TRUE	TRUE	SRR12282458.13834890	249	HighConfidence	-
SRR12282458.fastq	ADAM17:RP5-906C1.1	chr2	9509979	-	chr20	48822029	-	Inf	0	3	FALSE	TRUE	TRUE	SRR12282458.24771465	434	HighConfidence	-
SRR12282458.fastq	SLC25A36:CD44	chr3	140963227	+	chr11	35211246	+	Inf	0	3	TRUE	TRUE	TRUE	SRR12282458.26887827	1381	HighConfidence	-
SRR12282458.fastq	PFN2:FAM156A	chr3	149970725	-	chrX	52956346	-	Inf	0	3	FALSE	TRUE	TRUE	SRR12282458.45214651	1671	HighConfidence	-
SRR12282458.fastq	SLC33A1:ANKHD1	chr3	155853371	-	chr5	140438461	+	Inf	0	3	FALSE	TRUE	TRUE	SRR12282458.26426514	1100	HighConfidence	-
SRR12282458.fastq	TM4SF19-TCTEX1D2:ANKLE2	chr3	196338264	-	chr12	132755133	-	Inf	0	3	FALSE	TRUE	TRUE	SRR12282458.23230629	386	HighConfidence	-
SRR12282458.fastq	KIF15:HP1BP3	chr3	44778191	+	chr1	20749882	-	Inf	0	3	FALSE	TRUE	TRUE	SRR12282458.13664826	475	HighConfidence	-
SRR12282458.fastq	ARIH2:ESYT2	chr3	48922811	+	chr7	158763165	-	Inf	0	3	FALSE	TRUE	TRUE	SRR12282458.25088229	274	HighConfidence	-
SRR12282458.fastq	THUMPD3-AS1:ATXN2	chr3	9390290	-	chr12	111510582	-	Inf	0	3	FALSE	TRUE	TRUE	SRR12282458.11268005	625	HighConfidence	-
SRR12282458.fastq	RP11-362F19.1:GNB1	chr4	141332159	-	chr1	1825499	-	Inf	0	3	FALSE	TRUE	TRUE	SRR12282458.29288013	504	HighConfidence	-
SRR12282458.fastq	NOP14:GLRX5	chr4	2956670	-	chr14	95543947	+	Inf	0	3	TRUE	TRUE	TRUE	SRR12282458.13877718	761	HighConfidence	-
SRR12282458.fastq	ATP5I:ZC3H13	chr4	673303	-	chr13	45989097	-	Inf	0	3	FALSE	TRUE	TRUE	SRR12282458.24512931	220	HighConfidence	-
SRR12282458.fastq	CLK4:ATP6V1C1	chr5	178612416	-	chr8	103066321	+	Inf	0	3	FALSE	TRUE	TRUE	SRR12282458.2150080	1213	HighConfidence	-
SRR12282458.fastq	COX7A2:ASH2L	chr6	75240301	-	chr8	38116650	+	Inf	0	3	FALSE	TRUE	TRUE	SRR12282458.22981478	1890	HighConfidence	-
SRR12282458.fastq	DNAJB6:SNRPB2	chr7	157410001	+	chr20	16731668	+	Inf	0	3	FALSE	TRUE	TRUE	SRR12282458.10328487	1083	HighConfidence	-
SRR12282458.fastq	HNRNPA2B1:GNAS	chr7	26200572	-	chr20	58895612	+	Inf	0	3	FALSE	TRUE	TRUE	SRR12282458.17847998	1439	HighConfidence	-
SRR12282458.fastq	ZNF138:HACE1	chr7	64794571	+	chr6	104750472	-	Inf	0	3	TRUE	TRUE	TRUE	SRR12282458.29322399	1476	HighConfidence	-
SRR12282458.fastq	PCMTD1:COPA	chr8	51860845	-	chr1	160339982	-	Inf	0	3	TRUE	TRUE	TRUE	SRR12282458.2203148	1049	HighConfidence	-
SRR12282458.fastq	ABL1:SUCLA2	chr9	130714455	+	chr13	47973392	-	Inf	0	3	FALSE	TRUE	TRUE	SRR12282458.12728423	1670	HighConfidence	-
SRR12282458.fastq	DCAF12:ATP6V0E1	chr9	34125023	-	chr5	173034399	+	Inf	0	3	FALSE	TRUE	TRUE	SRR12282458.15071773	668	HighConfidence	-
SRR12282458.fastq	GOLM1:GNAS	chr9	86100025	-	chr20	58895612	+	Inf	0	3	FALSE	TRUE	TRUE	SRR12282458.21380637	228	HighConfidence	-
SRR12282458.fastq	COL4A5:RAN	chrX	108597568	+	chr12	130875612	+	Inf	0	3	TRUE	TRUE	TRUE	SRR12282458.33262839	662	HighConfidence	-
SRR12282458.fastq	IGBP1:CEP164	chrX	70134816	+	chr11	117371080	+	Inf	0	3	FALSE	TRUE	TRUE	SRR12282458.11794356	947	HighConfidence	-
SRR12282458.fastq	ENKUR:GTF2F2	chr10	25061112	-	chr13	45151687	+	Inf	0	3	FALSE	TRUE	TRUE	SRR12282458.27220589	1214	HighConfidence	-
SRR12282458.fastq	SVIL-AS1:SUV420H1	chr10	29415412	+	chr11	68190152	-	Inf	0	3	FALSE	TRUE	TRUE	SRR12282458.18013521	223	HighConfidence	-
SRR12282458.fastq	ANXA8L1:FMNL2	chr10	46398793	+	chr2	152521943	+	Inf	0	3	FALSE	TRUE	TRUE	SRR12282458.1417379	348	HighConfidence	-
SRR12282458.fastq	HPS1:CHMP1A	chr10	98443124	-	chr16	89647331	-	Inf	0	3	TRUE	TRUE	TRUE	SRR12282458.13391103	2060	HighConfidence	-
SRR12282458.fastq	SIK2:FAM192A	chr11	111712375	+	chr16	57173869	-	Inf	0	3	TRUE	TRUE	TRUE	SRR12282458.48871752	966	HighConfidence	-
SRR12282458.fastq	CD44:USP9X	chr11	35214914	+	chrX	41217220	+	Inf	0	3	TRUE	TRUE	TRUE	SRR12282458.1722319	1924	HighConfidence	-
SRR12282458.fastq	LDLRAD3:AP4E1	chr11	36098461	+	chr15	51001026	+	Inf	0	3	FALSE	TRUE	TRUE	SRR12282458.11040961	412	HighConfidence	-
SRR12282458.fastq	SCNM1:ZNF331	chr1	151168338	+	chr19	53521856	+	Inf	0	3	FALSE	TRUE	TRUE	SRR12282458.24829428	2367	HighConfidence	-
SRR12282458.fastq	RP11-98G7.1:CANX	chr1	156456353	-	chr5	179723660	+	Inf	0	3	FALSE	TRUE	TRUE	SRR12282458.22351692	311	HighConfidence	-
SRR12282458.fastq	F11R:NIPA2	chr1	161021010	-	chr15	22860629	+	Inf	0	3	FALSE	TRUE	TRUE	SRR12282458.1058905	205	HighConfidence	-
SRR12282458.fastq	NBPF1:RAD54B	chr1	16608508	-	chr8	94399565	-	Inf	0	3	FALSE	TRUE	TRUE	SRR12282458.118214	1804	HighConfidence	-
SRR12282458.fastq	RAD9A:AMD1	chr11	67321333	+	chr6	110890254	+	Inf	0	3	FALSE	TRUE	TRUE	SRR12282458.35426632	472	HighConfidence	-
SRR12282458.fastq	TCTN2:YEATS2	chr12	123673810	+	chr3	183717651	+	Inf	0	3	TRUE	TRUE	TRUE	SRR12282458.27188052	1198	HighConfidence	-
SRR12282458.fastq	NCOR2:SETD9	chr12	124362126	-	chr5	56913011	+	Inf	0	3	TRUE	TRUE	TRUE	SRR12282458.13954091	1225	HighConfidence	-
SRR12282458.fastq	AEBP2:ZZZ3	chr12	19440370	+	chr1	77584655	-	Inf	0	3	TRUE	TRUE	TRUE	SRR12282458.18260258	902	HighConfidence	-
SRR12282458.fastq	LDHB:AIFM1	chr12	21643935	-	chrX	130136731	-	Inf	0	3	TRUE	TRUE	TRUE	SRR12282458.30771012	1480	HighConfidence	-
SRR12282458.fastq	RP11-815M8.1:HNRNPA2B1	chr1	221913762	-	chr7	26190460	-	Inf	0	3	FALSE	TRUE	TRUE	SRR12282458.18897017	658	HighConfidence	-
SRR12282458.fastq	RP11-400N13.2:AC073046.25	chr1	221966502	+	chr2	73985980	+	Inf	0	3	FALSE	TRUE	TRUE	SRR12282458.15843418	314	HighConfidence	-
SRR12282458.fastq	RACGAP1:MAN2C1	chr12	49994131	-	chr15	75356902	-	Inf	0	3	FALSE	TRUE	TRUE	SRR12282458.29130358	1481	HighConfidence	-
SRR12282458.fastq	LARP4:KLF10	chr12	50454417	+	chr8	102652397	-	Inf	0	3	FALSE	TRUE	TRUE	SRR12282458.17489662	1010	HighConfidence	-
SRR12282458.fastq	RP11-977G19.10:SRSF4	chr12	56314851	-	chr1	29154910	-	Inf	0	3	TRUE	TRUE	TRUE	SRR12282458.24147914	1770	HighConfidence	-
SRR12282458.fastq	R3HDM2:UBE2J2	chr12	57395749	-	chr1	1267992	-	Inf	0	3	FALSE	TRUE	TRUE	SRR12282458.15816057	338	HighConfidence	-
SRR12282458.fastq	PIP4K2C:CAP1	chr12	57594122	+	chr1	40070159	+	Inf	0	3	FALSE	TRUE	TRUE	SRR12282458.33057681	411	HighConfidence	-
SRR12282458.fastq	USP5:ACOT13	chr12	6863973	+	chr6	24697883	+	Inf	0	3	FALSE	TRUE	TRUE	SRR12282458.4735774	529	HighConfidence	-
SRR12282458.fastq	CPSF6:C9orf3	chr12	69262562	+	chr9	95086682	+	Inf	0	3	FALSE	TRUE	TRUE	SRR12282458.14750357	1717	HighConfidence	-
SRR12282458.fastq	DGKH:SIAH1	chr13	42048965	+	chr16	48362430	-	Inf	0	3	TRUE	TRUE	TRUE	SRR12282458.16565122	1770	HighConfidence	-
SRR12282458.fastq	PPP2R5C:NUCB2	chr14	101909690	+	chr11	17349345	+	Inf	0	3	FALSE	TRUE	TRUE	SRR12282458.12804427	725	HighConfidence	-
SRR12282458.fastq	GPBP1L1:KPNA1	chr1	45640210	-	chr3	122433788	-	Inf	0	3	TRUE	TRUE	TRUE	SRR12282458.2056550	1434	HighConfidence	-
SRR12282458.fastq	ENTPD5:AKR1C2	chr14	73970010	-	chr10	5001681	-	Inf	0	3	TRUE	TRUE	TRUE	SRR12282458.17425648	410	HighConfidence	-
SRR12282458.fastq	DDX19A:GANAB	chr16	70347048	+	chr11	62639731	-	Inf	0	3	FALSE	TRUE	TRUE	SRR12282458.47001659	1908	HighConfidence	-
SRR12282458.fastq	TVP23B:CHMP1A	chr17	18798943	+	chr16	89647331	-	Inf	0	3	TRUE	TRUE	TRUE	SRR12282458.21377194	539	HighConfidence	-
SRR12282458.fastq	ALDH3A2:PPRC1	chr17	19652632	+	chr10	102137850	+	Inf	0	3	TRUE	TRUE	TRUE	SRR12282458.14718898	2530	HighConfidence	-
SRR12282458.fastq	SUPT6H:CYB5R3	chr17	28676430	+	chr22	42631450	-	Inf	0	3	TRUE	TRUE	TRUE	SRR12282458.29992692	1075	HighConfidence	-
SRR12282458.fastq	ETV4:TSPAN4	chr17	43546185	-	chr11	847201	+	Inf	0	3	FALSE	TRUE	TRUE	SRR12282458.25461189	216	HighConfidence	-
SRR12282458.fastq	CBX1:KANSL2	chr17	48101268	-	chr12	48671962	-	Inf	0	3	FALSE	TRUE	TRUE	SRR12282458.25542626	252	HighConfidence	-
SRR12282458.fastq	RP11-739L10.1:ANXA2	chr18	22933588	-	chr15	60386086	-	Inf	0	3	FALSE	TRUE	TRUE	SRR12282458.28467284	299	HighConfidence	-
SRR12282458.fastq	CCDC130:RBBP7	chr19	13732285	+	chrX	16853842	-	Inf	0	3	FALSE	TRUE	TRUE	SRR12282458.20103663	337	HighConfidence	-
SRR12282458.fastq	C19orf25:TCP1	chr19	1478774	-	chr6	159788143	-	Inf	0	3	TRUE	TRUE	TRUE	SRR12282458.11082921	1778	HighConfidence	-
SRR12282458.fastq	RP3-510D11.1:FASN	chr1	9182007	-	chr17	82081352	-	Inf	0	3	FALSE	TRUE	TRUE	SRR12282458.22751263	1906	HighConfidence	-
SRR12282458.fastq	ISYNA1:CCNL2	chr19	18436973	-	chr1	1390865	-	Inf	0	3	FALSE	TRUE	TRUE	SRR12282458.27731270	519	HighConfidence	-
SRR12282458.fastq	DR1:PICALM	chr1	93346865	+	chr11	85983973	-	Inf	0	3	TRUE	TRUE	TRUE	SRR12282458.34386700	1867	HighConfidence	-
SRR12282458.fastq	AC084219.4:SNX6	chr19	44112822	-	chr14	34609742	-	Inf	0	3	FALSE	TRUE	TRUE	SRR12282458.28465594	310	HighConfidence	-
SRR12282458.fastq	ZNF227:HP1BP3	chr19	44213244	+	chr1	20773610	-	Inf	0	3	FALSE	TRUE	TRUE	SRR12282458.20427413	249	HighConfidence	-
SRR12282458.fastq	TOMM34:BUB1B	chr20	44960207	-	chr15	40185551	+	Inf	0	3	FALSE	TRUE	TRUE	SRR12282458.26889974	280	HighConfidence	-
SRR12282458.fastq	ZNF512B:TMEM131	chr20	63966141	-	chr2	97792984	-	Inf	0	3	TRUE	TRUE	TRUE	SRR12282458.37646069	1080	HighConfidence	-
SRR12282458.fastq	ZRANB3:BUB1B	chr2	135504329	-	chr15	40170062	+	Inf	0	3	TRUE	TRUE	TRUE	SRR12282458.33604403	322	HighConfidence	-
SRR12282458.fastq	ITGB2:C7orf55-LUC7L2	chr21	44931814	-	chr7	139422163	+	Inf	0	3	FALSE	TRUE	TRUE	SRR12282458.14394928	1165	HighConfidence	-
SRR12282458.fastq	ABI2:CSNK1A1	chr2	203380384	+	chr5	149513209	-	Inf	0	3	TRUE	TRUE	TRUE	SRR12282458.11474782	1485	HighConfidence	-
SRR12282458.fastq	DGCR2:TBC1D30	chr22	19122128	-	chr12	64830377	+	Inf	0	3	FALSE	TRUE	TRUE	SRR12282458.12949008	335	HighConfidence	-
SRR12282458.fastq	MRPL44:DHX9	chr2	223957651	+	chr1	182884613	+	Inf	0	3	TRUE	TRUE	TRUE	SRR12282458.25686893	1857	HighConfidence	-
SRR12282458.fastq	TNRC6B:RBM4	chr22	40178140	+	chr11	66639700	+	Inf	0	3	FALSE	TRUE	TRUE	SRR12282458.32083304	975	HighConfidence	-
SRR12282458.fastq	RAB10:CTNND1	chr2	26034735	+	chr11	57794010	+	Inf	0	3	FALSE	TRUE	TRUE	SRR12282458.36549717	1290	HighConfidence	-
SRR12282458.fastq	THADA:PTGR1	chr2	43586401	-	chr9	111586165	-	Inf	0	3	TRUE	TRUE	TRUE	SRR12282458.12529060	718	HighConfidence	-
SRR12282458.fastq	ACYP2:UQCC1	chr2	53973810	+	chr20	35314765	-	Inf	0	3	FALSE	TRUE	TRUE	SRR12282458.15687109	356	HighConfidence	-
SRR12282458.fastq	IMMT:ANXA5	chr2	86179433	-	chr4	121677950	-	Inf	0	3	TRUE	TRUE	TRUE	SRR12282458.10779820	1061	HighConfidence	-
SRR12282458.fastq	LRRC58:BUB1	chr3	120334862	-	chr2	110642234	-	Inf	0	3	TRUE	TRUE	TRUE	SRR12282458.18965768	1178	HighConfidence	-
SRR12282458.fastq	COPB2:IFI16	chr3	139362407	-	chr1	159032524	+	Inf	0	3	TRUE	TRUE	TRUE	SRR12282458.17855235	650	HighConfidence	-
SRR12282458.fastq	HLTF:ADK	chr3	149068240	-	chr10	74589282	+	Inf	0	3	TRUE	TRUE	TRUE	SRR12282458.27552148	993	HighConfidence	-
SRR12282458.fastq	IQCG:POLR1D	chr3	197959529	-	chr13	27648379	+	Inf	0	3	FALSE	TRUE	TRUE	SRR12282458.18374495	455	HighConfidence	-
SRR12282458.fastq	DAG1:GFM2	chr3	49510819	+	chr5	74740137	-	Inf	0	3	TRUE	TRUE	TRUE	SRR12282458.152720	1934	HighConfidence	-
SRR12282458.fastq	PRICKLE2:ZFAND3	chr3	64198784	-	chr6	38061593	+	Inf	0	3	FALSE	TRUE	TRUE	SRR12282458.25144462	513	HighConfidence	-
SRR12282458.fastq	SLC39A8:INMT-FAM188B	chr4	102344444	-	chr7	30778432	+	Inf	0	3	FALSE	TRUE	TRUE	SRR12282458.10034419	315	HighConfidence	-
SRR12282458.fastq	SNHG8:CTD-2354A18.1	chr4	118279137	+	chr18	73332465	+	Inf	0	3	FALSE	TRUE	TRUE	SRR12282458.17210541	440	HighConfidence	-
SRR12282458.fastq	MAML3:UBAP2L	chr4	140152860	-	chr1	154259948	+	Inf	0	3	TRUE	TRUE	TRUE	SRR12282458.18494439	666	HighConfidence	-
SRR12282458.fastq	TMEM192:GPHN	chr4	165112747	-	chr14	67088983	+	Inf	0	3	FALSE	TRUE	TRUE	SRR12282458.14018108	2105	HighConfidence	-
SRR12282458.fastq	APBB2:UBE2E3	chr4	41142987	-	chr2	180982018	+	Inf	0	3	FALSE	TRUE	TRUE	SRR12282458.28380074	1288	HighConfidence	-
SRR12282458.fastq	MAN2A1:LIMCH1	chr5	109789048	+	chr4	41494536	+	Inf	0	3	TRUE	TRUE	TRUE	SRR12282458.14612445	2355	HighConfidence	-
SRR12282458.fastq	CREBRF:ESD	chr5	173080784	+	chr13	46793444	-	Inf	0	3	FALSE	TRUE	TRUE	SRR12282458.34589838	383	HighConfidence	-
SRR12282458.fastq	AIG1:CNOT4	chr6	143061066	+	chr7	135398226	-	Inf	0	3	FALSE	TRUE	TRUE	SRR12282458.26802395	216	HighConfidence	-
SRR12282458.fastq	CASC15:PTPRM	chr6	22194116	+	chr18	8069686	+	Inf	0	3	FALSE	TRUE	TRUE	SRR12282458.12759509	374	HighConfidence	-
SRR12282458.fastq	ZNF292:DDX24	chr6	87215962	+	chr14	94079621	-	Inf	0	3	FALSE	TRUE	TRUE	SRR12282458.10097699	1338	HighConfidence	-
SRR12282458.fastq	STAG3L5P-PVRIG2P-PILRB:MRPL20	chr7	100345968	+	chr1	1402256	-	Inf	0	3	FALSE	TRUE	TRUE	SRR12282458.16140673	456	HighConfidence	-
SRR12282458.fastq	SRPK2:RPA1	chr7	105203628	-	chr17	1888675	+	Inf	0	3	FALSE	TRUE	TRUE	SRR12282458.11333279	1471	HighConfidence	-
SRR12282458.fastq	NAMPT:RSRC1	chr7	106284828	-	chr3	158122103	+	Inf	0	3	TRUE	TRUE	TRUE	SRR12282458.11006900	1744	HighConfidence	-
SRR12282458.fastq	RP4-777O23.3:MID1	chr7	30550636	-	chrX	10523187	-	Inf	0	3	FALSE	TRUE	TRUE	SRR12282458.25778503	1795	HighConfidence	-
SRR12282458.fastq	EIF3H:OXA1L	chr8	116726016	-	chr14	22769791	+	Inf	0	3	TRUE	TRUE	TRUE	SRR12282458.3561384	364	HighConfidence	-
SRR12282458.fastq	RHPN1:NPIPA1	chr8	143378346	+	chr16	14950050	+	Inf	0	3	FALSE	TRUE	TRUE	SRR12282458.12901483	796	HighConfidence	-
SRR12282458.fastq	CLN8:SNRNP200	chr8	1771597	+	chr2	96284585	-	Inf	0	3	TRUE	TRUE	TRUE	SRR12282458.24886697	806	HighConfidence	-
SRR12282458.fastq	ADAM9:TRA2B	chr8	39042117	+	chr3	185926734	-	Inf	0	3	TRUE	TRUE	TRUE	SRR12282458.11849531	254	HighConfidence	-
SRR12282458.fastq	TCEA1:RNF169	chr8	54022063	-	chr11	74789626	+	Inf	0	3	FALSE	TRUE	TRUE	SRR12282458.16997705	273	HighConfidence	-
SRR12282458.fastq	RMDN1:GNAS	chr8	86506995	-	chr20	58895612	+	Inf	0	3	TRUE	TRUE	TRUE	SRR12282458.1723054	1441	HighConfidence	-
SRR12282458.fastq	CDH17:TBXAS1	chr8	94145928	-	chr7	139797210	+	Inf	0	3	FALSE	TRUE	TRUE	SRR12282458.10856467	377	HighConfidence	-
SRR12282458.fastq	EXOSC3:GAGE1	chr9	37783914	-	chrX	49603668	+	Inf	0	3	FALSE	TRUE	TRUE	SRR12282458.27507156	572	HighConfidence	-
SRR12282458.fastq	VPS13A:PSME4	chr9	77206079	+	chr2	53866880	-	Inf	0	3	TRUE	TRUE	TRUE	SRR12282458.25257435	608	HighConfidence	-
SRR12282458.fastq	TRIM14:ZC3H13	chr9	98118982	-	chr13	45989097	-	Inf	0	3	FALSE	TRUE	TRUE	SRR12282458.14223051	1469	HighConfidence	-
SRR12282458.fastq	MIR222HG:CASC1	chrX	45769786	-	chr12	25161197	-	Inf	0	3	FALSE	TRUE	TRUE	SRR12282458.24269155	1398	HighConfidence	-
SRR12282458.fastq	CTBP2:CEP192	chr10	125038997	-	chr18	12999421	+	Inf	0	3	FALSE	TRUE	TRUE	SRR12282458.14236441	577	HighConfidence	-
SRR12282458.fastq	AKR1C3:THOC2	chr10	5035616	+	chrX	123614189	-	Inf	0	3	FALSE	TRUE	TRUE	SRR12282458.21340857	1350	HighConfidence	-
SRR12282458.fastq	CAPZA1:ATP6V1F	chr1	112649469	+	chr7	128865377	+	Inf	0	3	TRUE	TRUE	TRUE	SRR12282458.49155527	218	HighConfidence	-
SRR12282458.fastq	C1orf21:ERP44	chr1	184507682	+	chr9	100060172	-	Inf	0	3	TRUE	TRUE	TRUE	SRR12282458.20642971	710	HighConfidence	-
SRR12282458.fastq	UCHL5:CDH18	chr1	193049746	-	chr5	19747236	-	Inf	0	3	TRUE	TRUE	TRUE	SRR12282458.44168087	367	HighConfidence	-
SRR12282458.fastq	AC156455.1:GPATCH8	chr12	122064682	+	chr17	44406051	-	Inf	0	3	FALSE	TRUE	TRUE	SRR12282458.39369261	1627	HighConfidence	-
SRR12282458.fastq	EPS8:SLK	chr12	15789161	-	chr10	103990675	+	Inf	0	3	FALSE	TRUE	TRUE	SRR12282458.21185329	2023	HighConfidence	-
SRR12282458.fastq	URB2:TRA2A	chr1	229627759	+	chr7	23521840	-	Inf	0	3	FALSE	TRUE	TRUE	SRR12282458.33626847	334	HighConfidence	-
SRR12282458.fastq	DIP2B:RBX1	chr12	50505240	+	chr22	40967799	+	Inf	0	3	FALSE	TRUE	TRUE	SRR12282458.5647112	371	HighConfidence	-
SRR12282458.fastq	RP11-977G19.10:CCNE2	chr12	56314851	-	chr8	94882892	-	Inf	0	3	TRUE	TRUE	TRUE	SRR12282458.22086353	545	HighConfidence	-
SRR12282458.fastq	NAP1L1:PABPC1	chr12	76068909	-	chr8	100712789	-	Inf	0	3	FALSE	TRUE	TRUE	SRR12282458.11213535	266	HighConfidence	-
SRR12282458.fastq	ANXA2:PABPC1	chr15	60386028	-	chr8	100717888	-	Inf	0	3	TRUE	TRUE	TRUE	SRR12282458.42216917	235	HighConfidence	-
SRR12282458.fastq	CCDC33:ABCA5	chr15	74244148	+	chr17	69261748	-	Inf	0	3	FALSE	TRUE	TRUE	SRR12282458.15074278	458	HighConfidence	-
SRR12282458.fastq	SNHG21:FAF1	chr15	82754784	+	chr1	50596216	-	Inf	0	3	FALSE	TRUE	TRUE	SRR12282458.32897605	497	HighConfidence	-
SRR12282458.fastq	PARN:JDP2	chr16	14627106	-	chr14	75437898	+	Inf	0	3	TRUE	TRUE	TRUE	SRR12282458.27376259	231	HighConfidence	-
SRR12282458.fastq	HAGH:HSPA8	chr16	1822300	-	chr11	123059762	-	Inf	0	3	FALSE	TRUE	TRUE	SRR12282458.27242077	393	HighConfidence	-
SRR12282458.fastq	CCNF:SDHA	chr16	2431284	+	chr5	236428	+	Inf	0	3	TRUE	TRUE	TRUE	SRR12282458.40390205	1059	HighConfidence	-
SRR12282458.fastq	CTD-2600O9.1:UBB	chr16	57798632	+	chr17	16381902	+	Inf	0	3	FALSE	TRUE	TRUE	SRR12282458.41160310	962	HighConfidence	-
SRR12282458.fastq	GREB1L:DCUN1D5	chr18	21403994	+	chr11	103062414	-	Inf	0	3	TRUE	TRUE	TRUE	SRR12282458.10994905	1146	HighConfidence	-
SRR12282458.fastq	GTF2B:ZC3H14	chr1	88887261	-	chr14	88574693	+	Inf	0	3	FALSE	TRUE	TRUE	SRR12282458.23809346	1444	HighConfidence	-
SRR12282458.fastq	CCDC130:CYFIP1	chr19	13732285	+	chr15	22870192	-	Inf	0	3	FALSE	TRUE	TRUE	SRR12282458.50861173	807	HighConfidence	-
SRR12282458.fastq	ZNF43:RP11-983G14.1	chr19	21836036	-	chr15	21595606	+	Inf	0	3	FALSE	TRUE	TRUE	SRR12282458.10443557	500	HighConfidence	-
SRR12282458.fastq	EEF2:PGK1	chr19	3984136	-	chrX	78114016	+	Inf	0	3	TRUE	TRUE	TRUE	SRR12282458.48480994	1532	HighConfidence	-
SRR12282458.fastq	NOC2L:TCF25	chr1	955923	-	chr16	89887652	+	Inf	0	3	TRUE	TRUE	TRUE	SRR12282458.5361596	1917	HighConfidence	-
SRR12282458.fastq	ZNF558:GSN	chr19	8822003	-	chr9	121329238	+	Inf	0	3	TRUE	TRUE	TRUE	SRR12282458.19255677	902	HighConfidence	-
SRR12282458.fastq	DYNLRB1:NME4	chr20	34534795	+	chr16	398990	+	Inf	0	3	TRUE	TRUE	TRUE	SRR12282458.28418067	1100	HighConfidence	-
SRR12282458.fastq	YWHAB:CLEC2D	chr20	44885886	+	chr12	9680923	+	Inf	0	3	FALSE	TRUE	TRUE	SRR12282458.16313405	251	HighConfidence	-
SRR12282458.fastq	NCOA3:TIAL1	chr20	47502019	+	chr10	119588248	-	Inf	0	3	FALSE	TRUE	TRUE	SRR12282458.38350465	1526	HighConfidence	-
SRR12282458.fastq	PCBP3:HENMT1	chr21	45669032	+	chr1	108659962	-	Inf	0	3	FALSE	TRUE	TRUE	SRR12282458.17804871	363	HighConfidence	-
SRR12282458.fastq	ABI2:SLC25A26	chr2	203427269	+	chr3	66362860	+	Inf	0	3	FALSE	TRUE	TRUE	SRR12282458.7321708	3171	HighConfidence	-
SRR12282458.fastq	UBXN2A:WDR66	chr2	23984831	+	chr12	121942534	+	Inf	0	3	TRUE	TRUE	TRUE	SRR12282458.16054109	795	HighConfidence	-
SRR12282458.fastq	CLIP4:RARS2	chr2	29132245	+	chr6	87548646	-	Inf	0	3	FALSE	TRUE	TRUE	SRR12282458.50833446	1826	HighConfidence	-
SRR12282458.fastq	SMYD5:UBAP2	chr2	73214362	+	chr9	33933628	-	Inf	0	3	FALSE	TRUE	TRUE	SRR12282458.24353228	2884	HighConfidence	-
SRR12282458.fastq	KANSL3:MTMR14	chr2	96636921	-	chr3	9662267	+	Inf	0	3	TRUE	TRUE	TRUE	SRR12282458.26471590	370	HighConfidence	-
SRR12282458.fastq	LINC01205:ENO1	chr3	109417892	+	chr1	8874917	-	Inf	0	3	FALSE	TRUE	TRUE	SRR12282458.48864358	1728	HighConfidence	-
SRR12282458.fastq	CCDC14:ORC2	chr3	123961144	-	chr2	200913413	-	Inf	0	3	FALSE	TRUE	TRUE	SRR12282458.22824689	1112	HighConfidence	-
SRR12282458.fastq	SELK:GNAS	chr3	53886851	-	chr20	58903531	+	Inf	0	3	TRUE	TRUE	TRUE	SRR12282458.3020062	1295	HighConfidence	-
SRR12282458.fastq	PRICKLE2:WDR25	chr3	64198784	-	chr14	100468021	+	Inf	0	3	TRUE	TRUE	TRUE	SRR12282458.30402260	695	HighConfidence	-
SRR12282458.fastq	DANCR:SMARCC1	chr4	52712959	+	chr3	47745993	-	Inf	0	3	FALSE	TRUE	TRUE	SRR12282458.37114014	222	HighConfidence	-
SRR12282458.fastq	STK38:VRK1	chr6	36547190	-	chr14	96833467	+	Inf	0	3	FALSE	TRUE	TRUE	SRR12282458.2396897	1172	HighConfidence	-
SRR12282458.fastq	AKR1B10:C9orf3	chr7	134539017	+	chr9	95086682	+	Inf	0	3	FALSE	TRUE	TRUE	SRR12282458.37081710	1217	HighConfidence	-
SRR12282458.fastq	HGF:SDF2	chr7	81705390	-	chr17	28655483	-	Inf	0	3	FALSE	TRUE	TRUE	SRR12282458.16466735	2841	HighConfidence	-
SRR12282458.fastq	PVT1:GDI2	chr8	127794734	+	chr10	5800705	-	Inf	0	3	FALSE	TRUE	TRUE	SRR12282458.18163526	261	HighConfidence	-
SRR12282458.fastq	FGFR1:NRBP1	chr8	38429682	-	chr2	27436753	+	Inf	0	3	TRUE	TRUE	TRUE	SRR12282458.27013822	1516	HighConfidence	-
SRR12282458.fastq	ASPH:PRKD2	chr8	61680968	-	chr19	46690706	-	Inf	0	3	TRUE	TRUE	TRUE	SRR12282458.23875815	1230	HighConfidence	-
SRR12282458.fastq	NDUFAF6:PON3	chr8	95048558	+	chr7	95377676	-	Inf	0	3	FALSE	TRUE	TRUE	SRR12282458.7473346	1536	HighConfidence	-
SRR12282458.fastq	PTPLAD2:ANKRD36	chr9	21026596	-	chr2	97158588	+	Inf	0	3	FALSE	TRUE	TRUE	SRR12282458.42634495	385	HighConfidence	-
SRR12282458.fastq	PTCH1:C7orf55-LUC7L2	chr9	95506407	-	chr7	139376062	+	Inf	0	3	TRUE	TRUE	TRUE	SRR12282458.25961008	252	HighConfidence	-
SRR12282458.fastq	TM4SF20:MFF	chr2	227379086	-	chr2	227355677	+	23.41	0	2	FALSE	TRUE	TRUE	SRR12282458.50245799	280	HighConfidence	-
SRR12282458.fastq	NDUFB5:ACTL6A	chr3	179604939	+	chr3	179569824	+	35.113	0	2	TRUE	TRUE	TRUE	SRR12282458.48377074	186	HighConfidence	-
SRR12282458.fastq	NQO1:NOB1	chr16	69713028	-	chr16	69749630	-	36.599	0	2	FALSE	TRUE	TRUE	SRR12282458.7240065	650	HighConfidence	-
SRR12282458.fastq	NMT2:RPP38	chr10	15141422	-	chr10	15103305	+	38.118	0	2	FALSE	TRUE	TRUE	SRR12282458.22954407	354	HighConfidence	-
SRR12282458.fastq	CTD-2015H6.3:ZFYVE16	chr5	80485466	-	chr5	80443123	+	42.338	0	2	FALSE	TRUE	TRUE	SRR12282458.10663193	2134	HighConfidence	-
SRR12282458.fastq	HKDC1:VPS26A	chr10	69220498	+	chr10	69166042	+	54.453	0	2	FALSE	TRUE	TRUE	SRR12282458.24929673	2028	HighConfidence	-
SRR12282458.fastq	DZIP3:KIAA1524	chr3	108624524	+	chr3	108569607	-	54.922	0	2	TRUE	TRUE	TRUE	SRR12282458.30695000	1626	HighConfidence	-
SRR12282458.fastq	TRDMT1:VIM	chr10	17174551	-	chr10	17234693	+	60.134	0	2	TRUE	TRUE	TRUE	SRR12282458.40226865	236	HighConfidence	-
SRR12282458.fastq	CUL1:EZH2	chr7	148767749	+	chr7	148829848	-	62.097	0	2	TRUE	TRUE	TRUE	SRR12282458.26290874	2227	HighConfidence	-
SRR12282458.fastq	TET3:AC073046.25	chr2	74048411	+	chr2	73985980	+	62.429	0	2	FALSE	TRUE	TRUE	SRR12282458.34776586	874	HighConfidence	-
SRR12282458.fastq	PFN1:MINK1	chr17	4948263	-	chr17	4878317	+	69.948	0	2	TRUE	TRUE	TRUE	SRR12282458.30603591	324	HighConfidence	-
SRR12282458.fastq	TBC1D9B:SQSTM1	chr5	179907704	-	chr5	179836436	+	71.268	0	2	TRUE	TRUE	TRUE	SRR12282458.50930368	907	HighConfidence	-
SRR12282458.fastq	TFDP1:TMCO3	chr13	113623286	+	chr13	113547300	+	75.983	0	2	FALSE	TRUE	TRUE	SRR12282458.9139917	324	HighConfidence	Yes
SRR12282458.fastq	RPRD2:PRPF3	chr1	150417725	+	chr1	150340398	+	77.326	0	2	TRUE	TRUE	TRUE	SRR12282458.8579223	407	HighConfidence	Yes
SRR12282458.fastq	THRAP3:TRAPPC3	chr1	36225102	+	chr1	36140166	-	84.936	0	2	FALSE	TRUE	TRUE	SRR12282458.44172113	1678	HighConfidence	Yes
SRR12282458.fastq	ARID4B:TBCE	chr1	235326914	-	chr1	235414433	+	87.514	0	2	FALSE	TRUE	TRUE	SRR12282458.30120476	488	HighConfidence	-
SRR12282458.fastq	PSMB3:RPL23	chr17	38755990	+	chr17	38852732	-	96.742	0	2	FALSE	TRUE	TRUE	SRR12282458.17727487	425	HighConfidence	-
SRR12282458.fastq	GTF2I:GTF2IRD1	chr7	74706433	+	chr7	74602365	+	104.065	0	2	FALSE	TRUE	TRUE	SRR12282458.49174024	318	HighConfidence	Yes
SRR12282458.fastq	RNF24:PANK2	chr20	4015437	-	chr20	3907926	+	107.518	0	2	FALSE	TRUE	TRUE	SRR12282458.6621775	196	HighConfidence	-
SRR12282458.fastq	SPATA33:SPG7	chr16	89658421	+	chr16	89544648	+	113.766	0	2	TRUE	TRUE	TRUE	SRR12282458.45981307	1854	HighConfidence	-
SRR12282458.fastq	YWHAG:DTX2	chr7	76358722	-	chr7	76480421	+	121.696	0	2	TRUE	TRUE	TRUE	SRR12282458.46631671	330	HighConfidence	-
SRR12282458.fastq	GPR107:FNBP1	chr9	130054073	+	chr9	129929695	-	124.375	0	2	TRUE	TRUE	TRUE	SRR12282458.40564353	219	HighConfidence	-
SRR12282458.fastq	KLC1:MARK3	chr14	103629494	+	chr14	103491777	+	137.712	0	2	FALSE	TRUE	TRUE	SRR12282458.39885736	805	HighConfidence	Yes
SRR12282458.fastq	SCAMP1:AP3B1	chr5	78360728	+	chr5	78216237	-	144.49	0	2	TRUE	TRUE	TRUE	SRR12282458.17780679	177	HighConfidence	-
SRR12282458.fastq	RNF212:CTBP1	chr4	1096765	-	chr4	1241519	-	144.75	0	2	TRUE	TRUE	TRUE	SRR12282458.795052	1752	HighConfidence	-
SRR12282458.fastq	SCAPER:TSPAN3	chr15	76883812	-	chr15	77056255	-	172.44	0	2	TRUE	TRUE	TRUE	SRR12282458.35387777	171	HighConfidence	Yes
SRR12282458.fastq	SPSB3:RPS2	chr16	1781358	-	chr16	1963256	-	181.893	0	2	TRUE	TRUE	TRUE	SRR12282458.34748880	734	HighConfidence	-
SRR12282458.fastq	RP11-59N23.3:RP11-729I10.2	chr12	21662771	+	chr12	21869582	+	206.813	0	2	FALSE	TRUE	FALSE	SRR12282458.13869366	1830	HighConfidence	-
SRR12282458.fastq	RP11-815M8.1:DUSP10	chr1	221913762	-	chr1	221706466	-	207.301	0	2	FALSE	TRUE	FALSE	SRR12282458.32445936	1010	HighConfidence	-
SRR12282458.fastq	MTHFD2:AC073046.25	chr2	74198742	+	chr2	73985980	+	212.759	0	2	FALSE	TRUE	TRUE	SRR12282458.34029159	186	HighConfidence	-
SRR12282458.fastq	TXNDC12:NRD1	chr1	52041537	-	chr1	51825382	-	216.157	0	2	FALSE	TRUE	FALSE	SRR12282458.15036311	2656	HighConfidence	-
SRR12282458.fastq	FAM177A1:KIAA0391	chr14	35046628	+	chr14	35266727	+	220.1	0	2	TRUE	TRUE	FALSE	SRR12282458.115096	1083	HighConfidence	-
SRR12282458.fastq	RAB31:VAPA	chr18	9708444	+	chr18	9931810	+	223.369	0	2	FALSE	TRUE	FALSE	SRR12282458.29393911	1359	HighConfidence	Yes
SRR12282458.fastq	TWSG1:PPP4R1	chr18	9337352	+	chr18	9563550	-	226.199	0	2	FALSE	TRUE	TRUE	SRR12282458.37859085	2265	HighConfidence	-
SRR12282458.fastq	MTHFS:ZFAND6	chr15	79889093	-	chr15	80131180	+	242.086	0	2	TRUE	TRUE	TRUE	SRR12282458.17593415	1126	HighConfidence	-
SRR12282458.fastq	EPS8:DERA	chr12	15789161	-	chr12	16032542	+	243.382	0	2	FALSE	TRUE	TRUE	SRR12282458.25800061	721	HighConfidence	-
SRR12282458.fastq	KIF11:MARCH5	chr10	92593452	+	chr10	92349349	+	244.095	0	2	FALSE	TRUE	TRUE	SRR12282458.19906163	1231	HighConfidence	-
SRR12282458.fastq	TACC2:PLEKHA1	chr10	122143706	+	chr10	122393181	+	249.479	0	2	FALSE	TRUE	FALSE	SRR12282458.13417666	524	HighConfidence	-
SRR12282458.fastq	FARS2:RP3-380B8.4	chr6	5613320	+	chr6	5870041	+	256.723	0	2	FALSE	TRUE	FALSE	SRR12282458.3740686	329	HighConfidence	-
SRR12282458.fastq	SCHLAP1:UBE2E3	chr2	180692441	+	chr2	180982018	+	289.58	0	2	FALSE	TRUE	FALSE	SRR12282458.34522794	1288	HighConfidence	-
SRR12282458.fastq	WDR33:IWS1	chr2	127763062	-	chr2	127470385	-	292.68	0	2	FALSE	TRUE	FALSE	SRR12282458.17216254	1180	HighConfidence	-
SRR12282458.fastq	ZMYND8:NCOA3	chr20	47290187	-	chr20	47583183	+	292.996	0	2	FALSE	TRUE	TRUE	SRR12282458.15391805	601	HighConfidence	-
SRR12282458.fastq	RP11-59N23.1:CMAS	chr12	21760085	+	chr12	22055149	+	295.065	0	2	FALSE	TRUE	FALSE	SRR12282458.2961102	1470	HighConfidence	-
SRR12282458.fastq	NFRKB:ST14	chr11	129894359	-	chr11	130194149	+	299.789	0	2	FALSE	TRUE	TRUE	SRR12282458.31275081	247	HighConfidence	-
SRR12282458.fastq	RBM25:NUMB	chr14	73058705	+	chr14	73366981	-	308.274	0	2	FALSE	TRUE	TRUE	SRR12282458.22140707	1053	HighConfidence	-
SRR12282458.fastq	UBQLN1:FRMD3	chr9	83707500	-	chr9	83389708	-	317.796	0	2	TRUE	TRUE	FALSE	SRR12282458.40462421	2203	HighConfidence	-
SRR12282458.fastq	AL021546.6:GCN1L1	chr12	120446829	+	chr12	120127974	-	318.851	0	2	FALSE	TRUE	TRUE	SRR12282458.33448853	375	HighConfidence	-
SRR12282458.fastq	ODF2L:SH3GLB1	chr1	86396033	-	chr1	86722540	+	326.508	0	2	FALSE	TRUE	TRUE	SRR12282458.4178833	1755	HighConfidence	-
SRR12282458.fastq	MAGI1:SLC25A26	chr3	66037996	-	chr3	66377690	+	339.691	0	2	FALSE	TRUE	TRUE	SRR12282458.42792054	787	HighConfidence	-
SRR12282458.fastq	MARCH7:BAZ2B	chr2	159729175	+	chr2	159389485	-	339.691	0	2	TRUE	TRUE	TRUE	SRR12282458.38347020	982	HighConfidence	-
SRR12282458.fastq	FUCA2:AIG1	chr6	143511411	-	chr6	143165082	+	346.33	0	2	FALSE	TRUE	TRUE	SRR12282458.24949362	335	HighConfidence	-
SRR12282458.fastq	TLN2:VPS13C	chr15	62390685	+	chr15	62044255	-	346.427	0	2	FALSE	TRUE	TRUE	SRR12282458.15244880	198	HighConfidence	-
SRR12282458.fastq	SGK3:COPS5	chr8	66712833	+	chr8	67059445	-	346.607	0	2	FALSE	TRUE	TRUE	SRR12282458.50578978	1082	HighConfidence	-
SRR12282458.fastq	MAMLD1:CD99L2	chrX	150445612	+	chrX	150795486	-	349.881	0	2	FALSE	TRUE	TRUE	SRR12282458.3377613	1377	HighConfidence	-
SRR12282458.fastq	LTBR:MLF2	chr12	6385379	+	chr12	6748982	-	363.601	0	2	TRUE	TRUE	TRUE	SRR12282458.32075986	727	HighConfidence	-
SRR12282458.fastq	SFT2D2:ADCY10	chr1	168226142	+	chr1	167861063	-	365.077	0	2	FALSE	TRUE	TRUE	SRR12282458.20892118	197	HighConfidence	-
SRR12282458.fastq	XRCC5:RPL37A	chr2	216162048	+	chr2	216529270	+	367.235	0	2	FALSE	TRUE	FALSE	SRR12282458.42113115	1377	HighConfidence	-
SRR12282458.fastq	MELK:CLTA	chr9	36589652	+	chr9	36197551	+	392.087	0	2	FALSE	TRUE	TRUE	SRR12282458.10825838	846	HighConfidence	-
SRR12282458.fastq	UMAD1:GLCCI1	chr7	7673453	+	chr7	8070921	+	397.471	0	2	FALSE	TRUE	FALSE	SRR12282458.10793919	1203	HighConfidence	-
SRR12282458.fastq	DIS3L:RAB11A	chr15	66308844	+	chr15	65879671	+	429.168	0	2	FALSE	TRUE	TRUE	SRR12282458.27773540	567	HighConfidence	-
SRR12282458.fastq	FNBP1L:DNTTIP2	chr1	93448305	+	chr1	93877862	-	429.557	0	2	TRUE	TRUE	TRUE	SRR12282458.46507989	2047	HighConfidence	-
SRR12282458.fastq	NEK11:MRPL3	chr3	131029878	+	chr3	131471279	-	441.399	0	2	TRUE	TRUE	TRUE	SRR12282458.17244127	390	HighConfidence	-
SRR12282458.fastq	GIT2:ARPC3	chr12	109988963	-	chr12	110435217	-	446.247	0	2	TRUE	TRUE	TRUE	SRR12282458.19706588	389	HighConfidence	-
SRR12282458.fastq	TMEM241:LAMA3	chr18	23437781	-	chr18	23898738	+	460.954	0	2	TRUE	TRUE	TRUE	SRR12282458.10044092	245	HighConfidence	-
SRR12282458.fastq	ZNF595:PIGG	chr4	53491	+	chr4	515973	+	462.485	0	2	FALSE	TRUE	FALSE	SRR12282458.41907263	218	HighConfidence	-
SRR12282458.fastq	XPR1:LHX4-AS1	chr1	180863874	+	chr1	180397605	-	466.272	0	2	TRUE	TRUE	TRUE	SRR12282458.34468220	517	HighConfidence	-
SRR12282458.fastq	LINC00707:SFMBT2	chr10	6781486	+	chr10	7248649	-	467.164	0	2	FALSE	TRUE	TRUE	SRR12282458.25144803	687	HighConfidence	-
SRR12282458.fastq	FAM172A:KIAA0825	chr5	94111511	-	chr5	94582583	-	471.07	0	2	FALSE	TRUE	TRUE	SRR12282458.34253240	225	HighConfidence	Yes
SRR12282458.fastq	LINC00540:MICU2	chr13	22041384	+	chr13	21566944	-	474.434	0	2	FALSE	TRUE	TRUE	SRR12282458.1897236	472	HighConfidence	-
SRR12282458.fastq	VAPB:GNAS	chr20	58418363	+	chr20	58895612	+	477.251	0	2	TRUE	TRUE	FALSE	SRR12282458.24498594	1445	HighConfidence	-
SRR12282458.fastq	SERBP1:MIER1	chr1	67424200	-	chr1	66946150	+	478.048	0	2	FALSE	TRUE	TRUE	SRR12282458.12555439	1711	HighConfidence	-
SRR12282458.fastq	UBE2K:WDR19	chr4	39774933	+	chr4	39285487	+	489.436	0	2	FALSE	TRUE	TRUE	SRR12282458.14062204	423	HighConfidence	Yes
SRR12282458.fastq	SUSD1:PTGR1	chr9	112078538	-	chr9	111586165	-	492.376	0	2	FALSE	TRUE	FALSE	SRR12282458.4373000	894	HighConfidence	-
SRR12282458.fastq	BAD:SF1	chr11	64284182	-	chr11	64776626	-	492.439	0	2	TRUE	TRUE	TRUE	SRR12282458.32060586	324	HighConfidence	-
SRR12282458.fastq	LRRC26:EGFL7	chr9	137169271	-	chr9	136668241	+	501.032	0	2	FALSE	TRUE	TRUE	SRR12282458.24976477	1209	HighConfidence	-
SRR12282458.fastq	SIVA1:BRF1	chr14	104755824	+	chr14	105272894	-	517.071	0	2	TRUE	TRUE	TRUE	SRR12282458.34102431	1658	HighConfidence	-
SRR12282458.fastq	FAM172A:ANKRD32	chr5	94111511	-	chr5	94628811	+	517.301	0	2	FALSE	TRUE	TRUE	SRR12282458.21612531	995	HighConfidence	-
SRR12282458.fastq	WNK1:ERC1	chr12	908034	+	chr12	1444562	+	536.53	0	2	TRUE	TRUE	FALSE	SRR12282458.15661280	487	HighConfidence	Yes
SRR12282458.fastq	SHFM1:SLC25A13	chr7	96694798	-	chr7	96146696	-	548.109	0	2	FALSE	TRUE	FALSE	SRR12282458.26196623	279	HighConfidence	-
SRR12282458.fastq	FGFR1OP2:ITPR2	chr12	26938710	+	chr12	26387594	-	551.119	0	2	FALSE	TRUE	TRUE	SRR12282458.8813072	1655	HighConfidence	-
SRR12282458.fastq	DMXL2:GNB5	chr15	51576056	-	chr15	52154076	-	578.019	0	2	FALSE	TRUE	TRUE	SRR12282458.37054141	511	HighConfidence	-
SRR12282458.fastq	PTBP3:GNG10	chr9	112252678	-	chr9	111669269	+	583.408	0	2	FALSE	TRUE	TRUE	SRR12282458.2562465	1074	HighConfidence	-
SRR12282458.fastq	TAF3:SFMBT2	chr10	7824560	+	chr10	7227937	-	596.621	0	2	TRUE	TRUE	TRUE	SRR12282458.24802585	2080	HighConfidence	-
SRR12282458.fastq	AKAP13:SEC11A	chr15	85380798	+	chr15	84691644	-	689.146	0	2	FALSE	TRUE	TRUE	SRR12282458.27134834	1039	HighConfidence	-
SRR12282458.fastq	LINC00152:RMND5A	chr2	87455645	+	chr2	86740927	+	714.716	0	2	FALSE	TRUE	TRUE	SRR12282458.33883249	195	HighConfidence	-
SRR12282458.fastq	ELK3:METAP2	chr12	96223773	+	chr12	95504065	+	719.704	0	2	TRUE	TRUE	TRUE	SRR12282458.13417810	580	HighConfidence	-
SRR12282458.fastq	ANKRD12:VAPA	chr18	9195698	+	chr18	9931810	+	736.114	0	2	TRUE	TRUE	FALSE	SRR12282458.24696198	2287	HighConfidence	-
SRR12282458.fastq	PRMT2:PCBP3	chr21	46649739	+	chr21	45849961	+	799.775	0	2	TRUE	TRUE	TRUE	SRR12282458.20005785	897	HighConfidence	-
SRR12282458.fastq	LINC01057:GCLM	chr1	94732258	-	chr1	93901669	-	830.593	0	2	FALSE	TRUE	FALSE	SRR12282458.18134730	509	HighConfidence	-
SRR12282458.fastq	FAP:PSMD14	chr2	162242908	-	chr2	161385464	+	857.444	0	2	FALSE	TRUE	TRUE	SRR12282458.4268911	893	HighConfidence	-
SRR12282458.fastq	CCNB1:SMN2	chr5	69168343	+	chr5	70070641	+	902.305	0	2	TRUE	TRUE	FALSE	SRR12282458.3581006	777	HighConfidence	-
SRR12282458.fastq	ZNF141:CTBP1	chr4	337986	+	chr4	1241519	-	903.534	0	2	TRUE	TRUE	TRUE	SRR12282458.3349339	3658	HighConfidence	-
SRR12282458.fastq	FGD4:DENND5B	chr12	32399959	+	chr12	31495919	-	904.04	0	2	TRUE	TRUE	TRUE	SRR12282458.31015868	1644	HighConfidence	-
SRR12282458.fastq	SMARCAD1:BMPR1B	chr4	94208584	+	chr4	95123810	+	915.239	0	2	TRUE	TRUE	FALSE	SRR12282458.29765904	476	HighConfidence	-
SRR12282458.fastq	USP47:TEAD1	chr11	11842224	+	chr11	12764179	+	921.969	0	2	TRUE	TRUE	FALSE	SRR12282458.21761677	1671	HighConfidence	-
SRR12282458.fastq	ASH2L:ADAM9	chr8	38107166	+	chr8	39091259	+	984.094	0	2	TRUE	TRUE	FALSE	SRR12282458.28893957	1641	HighConfidence	-
SRR12282458.fastq	TMC5:NOMO2	chr16	19418092	+	chr16	18433475	-	984.617	0	2	FALSE	TRUE	TRUE	SRR12282458.44378471	1514	HighConfidence	-
SRR12282458.fastq	SPTBN1:CFAP36	chr2	54526566	+	chr2	55533873	+	1007.31	0	2	TRUE	TRUE	FALSE	SRR12282458.14873696	299	HighConfidence	-
SRR12282458.fastq	NUDCD1:EIF3E	chr8	109333893	-	chr8	108241913	-	1091.98	0	2	FALSE	TRUE	FALSE	SRR12282458.11258722	1485	HighConfidence	-
SRR12282458.fastq	JAK1:PGM1	chr1	64864787	-	chr1	63629425	+	1235.36	0	2	TRUE	TRUE	TRUE	SRR12282458.1242896	350	HighConfidence	-
SRR12282458.fastq	IFI16:COPA	chr1	159014945	+	chr1	160294593	-	1279.65	0	2	TRUE	TRUE	TRUE	SRR12282458.35517917	597	HighConfidence	-
SRR12282458.fastq	PSD3:MTUS1	chr8	18936034	-	chr8	17656065	-	1279.97	0	2	TRUE	TRUE	FALSE	SRR12282458.35142942	265	HighConfidence	-
SRR12282458.fastq	CHCHD4:CAND2	chr3	14124655	-	chr3	12820086	+	1304.57	0	2	TRUE	TRUE	TRUE	SRR12282458.25374997	1655	HighConfidence	-
SRR12282458.fastq	NPEPPS:CALCOCO2	chr17	47531555	+	chr17	48848064	+	1316.52	0	2	TRUE	TRUE	FALSE	SRR12282458.42770417	500	HighConfidence	-
SRR12282458.fastq	GCC2:RGPD5	chr2	108452466	+	chr2	109801783	+	1349.32	0	2	TRUE	TRUE	FALSE	SRR12282458.29607739	1202	HighConfidence	-
SRR12282458.fastq	PTBP3:LPAR1	chr9	112333470	-	chr9	110973558	-	1359.91	0	2	FALSE	TRUE	FALSE	SRR12282458.18848535	206	HighConfidence	-
SRR12282458.fastq	ITGB1:PARD3	chr10	32932515	-	chr10	34341816	-	1409.3	0	2	FALSE	TRUE	TRUE	SRR12282458.22843727	317	HighConfidence	-
SRR12282458.fastq	TAOK1:CRLF3	chr17	29391024	+	chr17	30804108	-	1413.09	0	2	FALSE	TRUE	TRUE	SRR12282458.47987599	750	HighConfidence	-
SRR12282458.fastq	MKL1:SMDT1	chr22	40552106	-	chr22	42083119	+	1531.01	0	2	FALSE	TRUE	TRUE	SRR12282458.27010423	623	HighConfidence	-
SRR12282458.fastq	UBE2D3:CXXC4	chr4	102826485	-	chr4	104472366	-	1645.87	0	2	TRUE	TRUE	TRUE	SRR12282458.21807642	266	HighConfidence	-
SRR12282458.fastq	GANC:CASC5	chr15	42278590	+	chr15	40615341	+	1663.25	0	2	FALSE	TRUE	TRUE	SRR12282458.16874568	550	HighConfidence	-
SRR12282458.fastq	CTB-191K22.6:RPL18	chr19	50369166	-	chr19	48617877	-	1751.29	0	2	FALSE	TRUE	FALSE	SRR12282458.9211013	218	HighConfidence	-
SRR12282458.fastq	RERE:CAMTA1	chr1	8624310	-	chr1	6871757	+	1752.55	0	2	TRUE	TRUE	TRUE	SRR12282458.24517449	347	HighConfidence	-
SRR12282458.fastq	CDK6:PEG10	chr7	92833091	-	chr7	94663334	+	1830.24	0	2	FALSE	TRUE	TRUE	SRR12282458.50907947	725	HighConfidence	-
SRR12282458.fastq	GCC2:RGPD6	chr2	108452466	+	chr2	110569724	-	2117.26	0	2	TRUE	TRUE	TRUE	SRR12282458.29161012	1369	HighConfidence	-
SRR12282458.fastq	CEP104:RPL22	chr1	3844907	-	chr1	6186816	-	2341.91	0	2	TRUE	TRUE	TRUE	SRR12282458.10356518	989	HighConfidence	-
SRR12282458.fastq	SNRPF:MRPL42	chr12	95861293	+	chr12	93487497	+	2373.79	0	2	TRUE	TRUE	TRUE	SRR12282458.8205457	305	HighConfidence	-
SRR12282458.fastq	SCYL1:NDUFS8	chr11	65527117	+	chr11	68032152	+	2505.04	0	2	TRUE	TRUE	FALSE	SRR12282458.173213	769	HighConfidence	-
SRR12282458.fastq	BMPR2:TYW5	chr2	202467689	+	chr2	199939070	-	2528.62	0	2	FALSE	TRUE	TRUE	SRR12282458.11950675	1191	HighConfidence	-
SRR12282458.fastq	SMC5:ALDH1A1	chr9	70305360	+	chr9	72912122	-	2606.76	0	2	TRUE	TRUE	TRUE	SRR12282458.40894704	1119	HighConfidence	-
SRR12282458.fastq	CDK19:SEC63	chr6	110746126	-	chr6	107929514	-	2816.61	0	2	FALSE	TRUE	FALSE	SRR12282458.22301989	246	HighConfidence	-
SRR12282458.fastq	FTH1:CAPN1	chr11	61967312	-	chr11	65187955	+	3220.64	0	2	TRUE	TRUE	TRUE	SRR12282458.38808610	377	HighConfidence	-
SRR12282458.fastq	CMPK1:FAF1	chr1	47334116	+	chr1	50744775	-	3410.66	0	2	FALSE	TRUE	TRUE	SRR12282458.49762323	250	HighConfidence	-
SRR12282458.fastq	BBX:PVRL3	chr3	107526398	+	chr3	111112030	+	3585.63	0	2	FALSE	TRUE	FALSE	SRR12282458.1012452	319	HighConfidence	-
SRR12282458.fastq	HECW1:AC004870.4	chr7	43320742	+	chr7	47026137	+	3705.4	0	2	FALSE	TRUE	FALSE	SRR12282458.19689110	824	HighConfidence	-
SRR12282458.fastq	ANO6:RP11-386G11.5	chr12	45228273	+	chr12	49017403	+	3789.14	0	2	FALSE	TRUE	FALSE	SRR12282458.35833362	331	HighConfidence	-
SRR12282458.fastq	RASA1:XRCC4	chr5	87268990	+	chr5	83353131	+	3915.86	0	2	TRUE	TRUE	TRUE	SRR12282458.3795835	1085	HighConfidence	Yes
SRR12282458.fastq	ATP6V1E1:UBE2L3	chr22	17619461	-	chr22	21610857	+	3991.39	0	2	TRUE	TRUE	TRUE	SRR12282458.46408216	643	HighConfidence	-
SRR12282458.fastq	RQCD1:FARSB	chr2	218568978	+	chr2	222600083	-	4031.11	0	2	FALSE	TRUE	TRUE	SRR12282458.43194514	527	HighConfidence	-
SRR12282458.fastq	NAP1L1:TBC1D15	chr12	76074203	-	chr12	71872070	+	4202.13	0	2	FALSE	TRUE	TRUE	SRR12282458.36805068	1652	HighConfidence	-
SRR12282458.fastq	APCDD1L-AS1:TCFL5	chr20	58515740	+	chr20	62842097	-	4326.36	0	2	FALSE	TRUE	TRUE	SRR12282458.36589573	258	HighConfidence	-
SRR12282458.fastq	ITGB4:EIF4A3	chr17	75724782	+	chr17	80144244	-	4419.46	0	2	TRUE	TRUE	TRUE	SRR12282458.25948338	396	HighConfidence	-
SRR12282458.fastq	EML4:SOCS5	chr2	42169636	+	chr2	46758519	+	4588.89	0	2	FALSE	TRUE	FALSE	SRR12282458.13764883	1442	HighConfidence	-
SRR12282458.fastq	ALCAM:TFG	chr3	105367481	+	chr3	100736576	+	4630.9	0	2	TRUE	TRUE	TRUE	SRR12282458.47255448	1794	HighConfidence	-
SRR12282458.fastq	SFMBT1:MAP4	chr3	53045816	-	chr3	47928350	-	5117.47	0	2	FALSE	TRUE	FALSE	SRR12282458.26846311	2483	HighConfidence	-
SRR12282458.fastq	SUPT5H:CLASRP	chr19	39457740	+	chr19	45069066	+	5611.33	0	2	TRUE	TRUE	FALSE	SRR12282458.14103531	433	HighConfidence	-
SRR12282458.fastq	COL1A2:TAF6	chr7	94395101	+	chr7	100114268	-	5719.17	0	2	FALSE	TRUE	TRUE	SRR12282458.2764321	471	HighConfidence	-
SRR12282458.fastq	SCD5:CCNI	chr4	82798306	-	chr4	77066405	-	5731.9	0	2	FALSE	TRUE	FALSE	SRR12282458.18802372	542	HighConfidence	-
SRR12282458.fastq	ETF1:RAD50	chr5	138542833	-	chr5	132587562	+	5955.27	0	2	FALSE	TRUE	TRUE	SRR12282458.21844793	288	HighConfidence	-
SRR12282458.fastq	APOLD1:PLEKHA5	chr12	12726096	+	chr12	19320562	+	6594.47	0	2	TRUE	TRUE	FALSE	SRR12282458.8769873	2440	HighConfidence	-
SRR12282458.fastq	TBK1:OS9	chr12	64467082	+	chr12	57718993	+	6748.09	0	2	TRUE	TRUE	TRUE	SRR12282458.38939882	1162	HighConfidence	-
SRR12282458.fastq	PROSER1:ZC3H13	chr13	39037198	-	chr13	45989097	-	6951.89	0	2	FALSE	TRUE	TRUE	SRR12282458.45615369	619	HighConfidence	-
SRR12282458.fastq	ST3GAL1:RP11-103H7.3	chr8	133475719	-	chr8	126520900	+	6954.82	0	2	FALSE	TRUE	TRUE	SRR12282458.41392014	326	HighConfidence	-
SRR12282458.fastq	VTI1B:DHRS7	chr14	67674375	-	chr14	60156152	-	7518.23	0	2	TRUE	TRUE	FALSE	SRR12282458.27175780	1174	HighConfidence	-
SRR12282458.fastq	RP11-599B13.6:LRRC75A-AS1	chr17	8161473	-	chr17	16440185	+	8278.71	0	2	FALSE	TRUE	TRUE	SRR12282458.2168964	450	HighConfidence	-
SRR12282458.fastq	SPPL2A:OIP5	chr15	50748113	-	chr15	41313354	-	9434.76	0	2	FALSE	TRUE	FALSE	SRR12282458.42438548	653	HighConfidence	-
SRR12282458.fastq	GIGYF2:ACSL3	chr2	232761436	+	chr2	222928862	+	9832.57	0	2	TRUE	TRUE	TRUE	SRR12282458.45193230	680	HighConfidence	-
SRR12282458.fastq	OSBPL3:NPSR1-AS1	chr7	24979886	-	chr7	34871582	-	9891.69	0	2	FALSE	TRUE	TRUE	SRR12282458.7005118	375	HighConfidence	-
SRR12282458.fastq	GLIS3:NFIB	chr9	4117768	-	chr9	14088326	-	9970.56	0	2	FALSE	TRUE	TRUE	SRR12282458.19501500	279	HighConfidence	-
SRR12282458.fastq	NUP153:DSP	chr6	17674905	-	chr6	7574086	+	10100.8	0	2	TRUE	TRUE	TRUE	SRR12282458.28117918	1282	HighConfidence	-
SRR12282458.fastq	RPS5:EHD2	chr19	58393487	+	chr19	47736369	+	10657.1	0	2	TRUE	TRUE	TRUE	SRR12282458.24006495	787	HighConfidence	-
SRR12282458.fastq	ARAP2:CCDC149	chr4	36107565	-	chr4	24831650	-	11275.9	0	2	TRUE	TRUE	FALSE	SRR12282458.17567608	631	HighConfidence	Yes
SRR12282458.fastq	SDC2:EIF3E	chr8	96494331	+	chr8	108229195	-	11734.9	0	2	TRUE	TRUE	TRUE	SRR12282458.6489910	1268	HighConfidence	-
SRR12282458.fastq	TBL1XR1:TPRG1	chr3	177197121	-	chr3	189215292	+	12018.2	0	2	FALSE	TRUE	TRUE	SRR12282458.10157899	1994	HighConfidence	-
SRR12282458.fastq	YAE1D1:HIBADH	chr7	39570627	+	chr7	27538417	-	12032.2	0	2	FALSE	TRUE	TRUE	SRR12282458.8853276	1240	HighConfidence	-
SRR12282458.fastq	MTA3:RTN4	chr2	42579200	+	chr2	54987698	-	12408.5	0	2	TRUE	TRUE	TRUE	SRR12282458.27130143	276	HighConfidence	-
SRR12282458.fastq	ZNF264:ZNF229	chr19	57194001	+	chr19	44432366	-	12761.6	0	2	FALSE	TRUE	TRUE	SRR12282458.30556431	625	HighConfidence	-
SRR12282458.fastq	MBD5:PSMD14	chr2	148342336	+	chr2	161408837	+	13066.5	0	2	FALSE	TRUE	FALSE	SRR12282458.13657731	987	HighConfidence	-
SRR12282458.fastq	SERINC1:CD164	chr6	122451664	-	chr6	109369017	-	13082.7	0	2	TRUE	TRUE	FALSE	SRR12282458.11848608	970	HighConfidence	-
SRR12282458.fastq	CCT6A:PSMA2	chr7	56058702	+	chr7	42917835	-	13140.9	0	2	TRUE	TRUE	TRUE	SRR12282458.28156641	488	HighConfidence	-
SRR12282458.fastq	LINC00265:DFNA5	chr7	39734044	+	chr7	24749793	-	14984.2	0	2	FALSE	TRUE	TRUE	SRR12282458.46285076	665	HighConfidence	-
SRR12282458.fastq	KIAA0196:EIF3E	chr8	125091615	-	chr8	108229195	-	16862.4	0	2	FALSE	TRUE	FALSE	SRR12282458.35067899	226	HighConfidence	-
SRR12282458.fastq	TPX2:CSE1L	chr20	31760179	+	chr20	49058453	+	17298.3	0	2	FALSE	TRUE	FALSE	SRR12282458.10560398	660	HighConfidence	-
SRR12282458.fastq	MTDH:TRPS1	chr8	97661173	+	chr8	115620060	-	17958.9	0	2	FALSE	TRUE	TRUE	SRR12282458.37689447	2002	HighConfidence	-
SRR12282458.fastq	CYB5A:RAB27B	chr18	74291747	-	chr18	54877567	+	19414.2	0	2	TRUE	TRUE	TRUE	SRR12282458.31383886	305	HighConfidence	-
SRR12282458.fastq	SLC35A1:PDSS2	chr6	87477539	+	chr6	107334332	-	19856.8	0	2	TRUE	TRUE	TRUE	SRR12282458.18428110	3168	HighConfidence	-
SRR12282458.fastq	TRIP12:RPE	chr2	229879982	-	chr2	210015973	+	19864	0	2	FALSE	TRUE	TRUE	SRR12282458.21732759	2347	HighConfidence	-
SRR12282458.fastq	GPR126:HSF2	chr6	142393958	+	chr6	122416221	+	19977.7	0	2	TRUE	TRUE	TRUE	SRR12282458.35964525	579	HighConfidence	-
SRR12282458.fastq	DCBLD2:STXBP5L	chr3	98808081	-	chr3	121318475	+	22510.4	0	2	FALSE	TRUE	TRUE	SRR12282458.2945936	3047	HighConfidence	Yes
SRR12282458.fastq	SRFBP1:CAST	chr5	121994670	+	chr5	96675539	+	25319.1	0	2	TRUE	TRUE	TRUE	SRR12282458.10348769	1658	HighConfidence	-
SRR12282458.fastq	KIF5B:GDI2	chr10	32055848	-	chr10	5768384	-	26287.5	0	2	TRUE	TRUE	FALSE	SRR12282458.36451631	639	HighConfidence	-
SRR12282458.fastq	TPD52L2:TGIF2	chr20	63873816	+	chr20	36590910	+	27282.9	0	2	FALSE	TRUE	TRUE	SRR12282458.49785206	407	HighConfidence	-
SRR12282458.fastq	NCKAP1:CPS1	chr2	183001953	-	chr2	210668186	+	27666.2	0	2	TRUE	TRUE	TRUE	SRR12282458.11713629	204	HighConfidence	-
SRR12282458.fastq	NUP93:XPO6	chr16	56758655	+	chr16	28113050	-	28645.6	0	2	TRUE	TRUE	TRUE	SRR12282458.19021460	1951	HighConfidence	-
SRR12282458.fastq	CEP112:ACACA	chr17	66175044	-	chr17	37248674	-	28926.4	0	2	TRUE	TRUE	FALSE	SRR12282458.24001262	647	HighConfidence	-
SRR12282458.fastq	EXOC4:ORC5	chr7	133375002	+	chr7	104136893	-	29238.1	0	2	TRUE	TRUE	TRUE	SRR12282458.25299828	1236	HighConfidence	-
SRR12282458.fastq	ACVR2A:CCDC93	chr2	147845207	+	chr2	118000932	-	29844.3	0	2	FALSE	TRUE	TRUE	SRR12282458.11683457	269	HighConfidence	-
SRR12282458.fastq	STAM2:NUP35	chr2	152175603	-	chr2	183158283	+	30982.7	0	2	FALSE	TRUE	TRUE	SRR12282458.28970366	1368	HighConfidence	-
SRR12282458.fastq	PCGF2:POLR2A	chr17	38738353	-	chr17	7511215	+	31227.1	0	2	FALSE	TRUE	TRUE	SRR12282458.25061336	836	HighConfidence	-
SRR12282458.fastq	STAC:SUMF1	chr3	36443640	+	chr3	4410978	-	32032.7	0	2	FALSE	TRUE	TRUE	SRR12282458.47759735	1654	HighConfidence	-
SRR12282458.fastq	FSD1L:ALDH1A1	chr9	105448235	+	chr9	72918822	-	32529.4	0	2	TRUE	TRUE	TRUE	SRR12282458.17853726	1397	HighConfidence	-
SRR12282458.fastq	NAALADL2:RASA2	chr3	175324325	+	chr3	141512163	+	33812.2	0	2	TRUE	TRUE	TRUE	SRR12282458.16990603	1423	HighConfidence	-
SRR12282458.fastq	AP2A1:CC2D1A	chr19	49800150	+	chr19	13927893	+	35872.2	0	2	TRUE	TRUE	TRUE	SRR12282458.27435762	1565	HighConfidence	-
SRR12282458.fastq	PRKAA2:RPL5	chr1	56645481	+	chr1	92833389	+	36187.9	0	2	FALSE	TRUE	FALSE	SRR12282458.30353588	233	HighConfidence	-
SRR12282458.fastq	REV1:UBXN4	chr2	99489817	-	chr2	135748267	+	36258.4	0	2	FALSE	TRUE	TRUE	SRR12282458.10847204	2083	HighConfidence	-
SRR12282458.fastq	CTD-2600O9.1:AC004381.6	chr16	57798632	+	chr16	20824439	+	36974.2	0	2	FALSE	TRUE	TRUE	SRR12282458.15851084	471	HighConfidence	-
SRR12282458.fastq	ARMC8:TBL1XR1	chr3	138188530	+	chr3	177065022	-	38876.5	0	2	TRUE	TRUE	TRUE	SRR12282458.2432744	267	HighConfidence	-
SRR12282458.fastq	SEPT9:HNF1B	chr17	77307197	+	chr17	37739639	-	39567.6	0	2	FALSE	TRUE	TRUE	SRR12282458.32233536	3448	HighConfidence	-
SRR12282458.fastq	AAK1:BUB1	chr2	69642878	-	chr2	110642234	-	40999.4	0	2	TRUE	TRUE	TRUE	SRR12282458.38931987	586	HighConfidence	-
SRR12282458.fastq	SSH2:HN1	chr17	29702959	-	chr17	75136250	-	45433.3	0	2	TRUE	TRUE	TRUE	SRR12282458.1521113	538	HighConfidence	-
SRR12282458.fastq	ECHDC2:PRKCZ	chr1	52921553	-	chr1	2169518	+	50752	0	2	FALSE	TRUE	TRUE	SRR12282458.20599224	1260	HighConfidence	-
SRR12282458.fastq	MAN1A2:PDE4B	chr1	117442325	+	chr1	66257647	+	51184.7	0	2	TRUE	TRUE	TRUE	SRR12282458.1303730	1355	HighConfidence	-
SRR12282458.fastq	CTD-2012K14.6:ABCC1	chr16	67563295	-	chr16	16033109	+	51530.2	0	2	FALSE	TRUE	TRUE	SRR12282458.18753716	299	HighConfidence	-
SRR12282458.fastq	FBXO42:SRSF11	chr1	16294783	-	chr1	70228422	+	53933.6	0	2	FALSE	TRUE	TRUE	SRR12282458.26583024	922	HighConfidence	-
SRR12282458.fastq	CHMP3:YIPF4	chr2	86563304	-	chr2	32298234	+	54265.1	0	2	FALSE	TRUE	TRUE	SRR12282458.33975802	1320	HighConfidence	-
SRR12282458.fastq	IMMP2L:EGFR	chr7	111487238	-	chr7	55142286	+	56345	0	2	FALSE	TRUE	TRUE	SRR12282458.30179703	3937	HighConfidence	-
SRR12282458.fastq	LBR:DCAF6	chr1	225406664	-	chr1	168038371	+	57368.3	0	2	TRUE	TRUE	TRUE	SRR12282458.25335842	1630	HighConfidence	-
SRR12282458.fastq	GCFC2:DDX1	chr2	75706523	-	chr2	15617244	+	60089.3	0	2	FALSE	TRUE	TRUE	SRR12282458.15073154	306	HighConfidence	-
SRR12282458.fastq	UBAC2:N4BP2L2	chr13	99244624	+	chr13	32527532	-	66717.1	0	2	TRUE	TRUE	TRUE	SRR12282458.12939146	793	HighConfidence	-
SRR12282458.fastq	CROT:TMEM106B	chr7	87382543	+	chr7	12224226	+	75158.3	0	2	TRUE	TRUE	TRUE	SRR12282458.28216121	1596	HighConfidence	-
SRR12282458.fastq	POLR2J3:SKAP2	chr7	102566997	-	chr7	26690362	-	75876.6	0	2	FALSE	TRUE	FALSE	SRR12282458.49789590	511	HighConfidence	-
SRR12282458.fastq	WDR45B:ANKFY1	chr17	82643949	-	chr17	4167911	-	78476	0	2	FALSE	TRUE	FALSE	SRR12282458.2586444	1233	HighConfidence	-
SRR12282458.fastq	CEP295:EIF4G2	chr11	93721412	+	chr11	10801087	-	82920.3	0	2	TRUE	TRUE	TRUE	SRR12282458.37510177	2169	HighConfidence	-
SRR12282458.fastq	KIRREL3:CD44	chr11	127000455	-	chr11	35176575	+	91823.9	0	2	TRUE	TRUE	TRUE	SRR12282458.18395435	1788	HighConfidence	-
SRR12282458.fastq	ARMC8:ANO10	chr3	138188530	+	chr3	43366974	-	94821.6	0	2	TRUE	TRUE	TRUE	SRR12282458.32099480	732	HighConfidence	-
SRR12282458.fastq	UBAP1:NCS1	chr9	34179240	+	chr9	130226389	+	96047.2	0	2	FALSE	TRUE	FALSE	SRR12282458.12099595	258	HighConfidence	-
SRR12282458.fastq	DNM1L:ANKLE2	chr12	32701562	+	chr12	132755133	-	100054	0	2	TRUE	TRUE	TRUE	SRR12282458.15488842	902	HighConfidence	-
SRR12282458.fastq	GPR110:TAB2	chr6	47020731	-	chr6	149397604	+	102377	0	2	FALSE	TRUE	TRUE	SRR12282458.47110211	843	HighConfidence	-
SRR12282458.fastq	DARS:NCOA1	chr2	135985403	-	chr2	24564295	+	111421	0	2	FALSE	TRUE	TRUE	SRR12282458.28778816	1512	HighConfidence	-
SRR12282458.fastq	FARP2:RP11-1223D19.1	chr2	241411130	+	chr2	110279606	+	131132	0	2	FALSE	TRUE	TRUE	SRR12282458.34581841	544	HighConfidence	-
SRR12282458.fastq	RCC1:HSD17B7	chr1	28508905	+	chr1	162799743	+	134291	0	2	FALSE	TRUE	FALSE	SRR12282458.49328084	210	HighConfidence	-
SRR12282458.fastq	SZT2:RASAL2	chr1	43432799	+	chr1	178464278	+	135031	0	2	FALSE	TRUE	FALSE	SRR12282458.13703361	993	HighConfidence	-
SRR12282458.fastq	PSMD14:NBAS	chr2	161316569	+	chr2	15179116	-	146137	0	2	FALSE	TRUE	TRUE	SRR12282458.30761925	381	HighConfidence	-
SRR12282458.fastq	SUN1:ESYT2	chr7	838986	+	chr7	158739121	-	157900	0	2	TRUE	TRUE	TRUE	SRR12282458.16914067	1284	HighConfidence	-
SRR12282458.fastq	ACAP2:DYNC1LI1	chr3	195442795	-	chr3	32545965	-	162897	0	2	FALSE	TRUE	FALSE	SRR12282458.13962971	1447	HighConfidence	-
SRR12282458.fastq	ACADSB:MYL9	chr10	123034515	+	chr20	36548032	+	Inf	0	2	TRUE	TRUE	TRUE	SRR12282458.141134	989	HighConfidence	-
SRR12282458.fastq	ANK3:MUC16	chr10	60733263	-	chr19	8897669	-	Inf	0	2	FALSE	TRUE	TRUE	SRR12282458.15927393	267	HighConfidence	-
SRR12282458.fastq	PFKFB3:POMT2	chr10	6217191	+	chr14	77306441	-	Inf	0	2	TRUE	TRUE	TRUE	SRR12282458.23149197	837	HighConfidence	-
SRR12282458.fastq	RP11-563J2.2:MALL	chr10	6326642	+	chr2	110091770	-	Inf	0	2	FALSE	TRUE	TRUE	SRR12282458.40055188	1862	HighConfidence	-
SRR12282458.fastq	REEP3:MAPK14	chr10	63594854	+	chr6	36102571	+	Inf	0	2	FALSE	TRUE	TRUE	SRR12282458.48928676	1384	HighConfidence	-
SRR12282458.fastq	HERC4:KHDRBS1	chr10	68014026	-	chr1	32060163	+	Inf	0	2	FALSE	TRUE	TRUE	SRR12282458.14144561	1010	HighConfidence	-
SRR12282458.fastq	ADK:SPAG16	chr10	74398579	+	chr2	213310059	+	Inf	0	2	TRUE	TRUE	TRUE	SRR12282458.10361999	2655	HighConfidence	-
SRR12282458.fastq	UBE4B:OSER1	chr1	10033694	+	chr20	44197739	-	Inf	0	2	FALSE	TRUE	TRUE	SRR12282458.24624940	793	HighConfidence	-
SRR12282458.fastq	EXTL2:FBXO4	chr1	100894633	-	chr5	41927013	+	Inf	0	2	FALSE	TRUE	TRUE	SRR12282458.21804249	1377	HighConfidence	-
SRR12282458.fastq	CYB561D1:SNX5	chr1	109494287	+	chr20	17957037	-	Inf	0	2	FALSE	TRUE	TRUE	SRR12282458.26987999	1410	HighConfidence	-
SRR12282458.fastq	TEAD1:ACOT7	chr11	12675561	+	chr1	6294980	-	Inf	0	2	FALSE	TRUE	TRUE	SRR12282458.5903743	480	HighConfidence	-
SRR12282458.fastq	APLP2:LUCAT1	chr11	130133728	+	chr5	91303971	-	Inf	0	2	FALSE	TRUE	TRUE	SRR12282458.12943220	1636	HighConfidence	-
SRR12282458.fastq	CD58:LBHD1	chr1	116521906	-	chr11	62664973	-	Inf	0	2	TRUE	TRUE	TRUE	SRR12282458.16105683	781	HighConfidence	-
SRR12282458.fastq	E2F8:TRAF3	chr11	19240548	-	chr14	102830334	+	Inf	0	2	FALSE	TRUE	TRUE	SRR12282458.15615371	1192	HighConfidence	-
SRR12282458.fastq	LIN7C:AC020594.5	chr11	27499359	-	chr2	33555314	-	Inf	0	2	FALSE	TRUE	TRUE	SRR12282458.25290049	509	HighConfidence	-
SRR12282458.fastq	METTL15:OSMR	chr11	28113604	+	chr5	38904353	+	Inf	0	2	TRUE	TRUE	TRUE	SRR12282458.30419959	628	HighConfidence	-
SRR12282458.fastq	NAP1L4:GNAS	chr11	2951259	-	chr20	58895612	+	Inf	0	2	FALSE	TRUE	TRUE	SRR12282458.10318148	210	HighConfidence	-
SRR12282458.fastq	RP11-315I20.1:NCOR1	chr1	145927794	+	chr17	16092058	-	Inf	0	2	FALSE	TRUE	TRUE	SRR12282458.35502808	211	HighConfidence	-
SRR12282458.fastq	FNBP4:EIF3E	chr11	47765270	-	chr8	108229195	-	Inf	0	2	FALSE	TRUE	TRUE	SRR12282458.3163164	377	HighConfidence	-
SRR12282458.fastq	ARNT:SMG6	chr1	150876543	-	chr17	2068931	-	Inf	0	2	FALSE	TRUE	TRUE	SRR12282458.45242263	259	HighConfidence	-
SRR12282458.fastq	PMF1-BGLAP:NAP1L1	chr1	156213176	+	chr12	76060279	-	Inf	0	2	TRUE	TRUE	TRUE	SRR12282458.33429506	1176	HighConfidence	-
SRR12282458.fastq	FADS1:PHC3	chr11	61816555	-	chr3	170122744	-	Inf	0	2	TRUE	TRUE	TRUE	SRR12282458.13265298	2090	HighConfidence	-
SRR12282458.fastq	GPR137:TRAPPC11	chr11	64270661	+	chr4	183708407	+	Inf	0	2	TRUE	TRUE	TRUE	SRR12282458.25329480	527	HighConfidence	-
SRR12282458.fastq	POLA2:HNRNPA1	chr11	65262371	+	chr12	54286662	+	Inf	0	2	FALSE	TRUE	TRUE	SRR12282458.11012589	316	HighConfidence	-
SRR12282458.fastq	SLC29A2:ILF2	chr11	66367464	-	chr1	153664474	-	Inf	0	2	TRUE	TRUE	TRUE	SRR12282458.30190864	928	HighConfidence	-
SRR12282458.fastq	PC:LUC7L3	chr11	66863774	-	chr17	50752200	+	Inf	0	2	FALSE	TRUE	TRUE	SRR12282458.3890663	1558	HighConfidence	-
SRR12282458.fastq	RP11-554A11.8:NPHP4	chr11	69168329	-	chr1	5933329	-	Inf	0	2	FALSE	TRUE	TRUE	SRR12282458.43095194	169	HighConfidence	-
SRR12282458.fastq	AP000487.5:AKR7A2	chr11	70398098	-	chr1	19308642	-	Inf	0	2	FALSE	TRUE	TRUE	SRR12282458.23483986	942	HighConfidence	-
SRR12282458.fastq	AP000487.5:DDX1	chr11	70398098	-	chr2	15620208	+	Inf	0	2	FALSE	TRUE	TRUE	SRR12282458.15717348	321	HighConfidence	-
SRR12282458.fastq	MRPS14:RIC1	chr1	175014673	-	chr9	5753200	+	Inf	0	2	FALSE	TRUE	TRUE	SRR12282458.36979095	543	HighConfidence	-
SRR12282458.fastq	RP11-727A23.5:PTMS	chr11	83193467	-	chr12	6769603	+	Inf	0	2	FALSE	TRUE	TRUE	SRR12282458.22674121	863	HighConfidence	-
SRR12282458.fastq	ME3:GEMIN2	chr11	86671762	-	chr14	39128280	+	Inf	0	2	TRUE	TRUE	TRUE	SRR12282458.7069390	876	HighConfidence	-
SRR12282458.fastq	CDC73:EBAG9	chr1	193152444	+	chr8	109550810	+	Inf	0	2	TRUE	TRUE	TRUE	SRR12282458.1654912	665	HighConfidence	-
SRR12282458.fastq	SBF2-AS1:SSR1	chr11	9758503	+	chr6	7310029	-	Inf	0	2	FALSE	TRUE	TRUE	SRR12282458.44305809	241	HighConfidence	-
SRR12282458.fastq	ADIPOR1:GNL3	chr1	202948304	-	chr3	52690945	+	Inf	0	2	TRUE	TRUE	TRUE	SRR12282458.16799567	494	HighConfidence	-
SRR12282458.fastq	AL021546.6:BRE	chr12	120446829	+	chr2	28298338	+	Inf	0	2	FALSE	TRUE	TRUE	SRR12282458.16901405	729	HighConfidence	-
SRR12282458.fastq	AC156455.1:RTN4	chr12	122063531	+	chr2	54973621	-	Inf	0	2	FALSE	TRUE	TRUE	SRR12282458.23365376	334	HighConfidence	-
SRR12282458.fastq	AC156455.1:PAPSS1	chr12	122064433	+	chr4	107694006	-	Inf	0	2	FALSE	TRUE	TRUE	SRR12282458.37415320	207	HighConfidence	-
SRR12282458.fastq	AC156455.1:ECD	chr12	122064682	+	chr10	73163950	-	Inf	0	2	FALSE	TRUE	TRUE	SRR12282458.15229774	351	HighConfidence	-
SRR12282458.fastq	EP400NL:PTGR1	chr12	132090943	+	chr9	111586165	-	Inf	0	2	FALSE	TRUE	TRUE	SRR12282458.20964210	618	HighConfidence	-
SRR12282458.fastq	CHFR:LIMD1	chr12	132887196	-	chr3	45636150	+	Inf	0	2	TRUE	TRUE	TRUE	SRR12282458.12991505	1458	HighConfidence	-
SRR12282458.fastq	ZNF605:ALDH1A1	chr12	132933035	-	chr9	72927177	-	Inf	0	2	TRUE	TRUE	TRUE	SRR12282458.15466856	1634	HighConfidence	-
SRR12282458.fastq	ECE1:MFSD10	chr1	21345376	-	chr4	2933944	-	Inf	0	2	TRUE	TRUE	TRUE	SRR12282458.35820520	779	HighConfidence	-
SRR12282458.fastq	USP48:EPS15L1	chr1	21782824	-	chr19	16361984	-	Inf	0	2	FALSE	TRUE	TRUE	SRR12282458.23867814	407	HighConfidence	-
SRR12282458.fastq	ITPR2:GNAS	chr12	26790157	-	chr20	58895612	+	Inf	0	2	TRUE	TRUE	TRUE	SRR12282458.16189159	1532	HighConfidence	-
SRR12282458.fastq	CHRM3:SFXN1	chr1	239545749	+	chr5	175513463	+	Inf	0	2	FALSE	TRUE	TRUE	SRR12282458.31382216	360	HighConfidence	-
SRR12282458.fastq	RP11-488L18.8:GNAS	chr1	247210691	-	chr20	58895612	+	Inf	0	2	FALSE	TRUE	TRUE	SRR12282458.37080965	1455	HighConfidence	-
SRR12282458.fastq	LIMA1:GOLM1	chr12	50222021	-	chr9	86052591	-	Inf	0	2	TRUE	TRUE	TRUE	SRR12282458.38302146	425	HighConfidence	-
SRR12282458.fastq	RSRP1:MCU	chr1	25245150	-	chr10	72834359	+	Inf	0	2	TRUE	TRUE	TRUE	SRR12282458.42474419	1291	HighConfidence	-
SRR12282458.fastq	MYL6:ITPR1	chr12	56160148	+	chr3	4795065	+	Inf	0	2	TRUE	TRUE	TRUE	SRR12282458.1696848	2248	HighConfidence	-
SRR12282458.fastq	RBMS2:EIF2B5	chr12	56522089	+	chr3	184140418	+	Inf	0	2	TRUE	TRUE	TRUE	SRR12282458.19105509	289	HighConfidence	-
SRR12282458.fastq	R3HDM2:RABGEF1	chr12	57395749	-	chr7	66771883	+	Inf	0	2	FALSE	TRUE	TRUE	SRR12282458.17180729	201	HighConfidence	-
SRR12282458.fastq	TBK1:GRB14	chr12	64455957	+	chr2	164502335	-	Inf	0	2	TRUE	TRUE	TRUE	SRR12282458.41546911	250	HighConfidence	-
SRR12282458.fastq	MTMR6:CREBBP	chr13	25251649	-	chr16	3793626	-	Inf	0	2	TRUE	TRUE	TRUE	SRR12282458.20338707	502	HighConfidence	-
SRR12282458.fastq	TRIT1:EFTUD2	chr1	39883318	-	chr17	44862906	-	Inf	0	2	TRUE	TRUE	TRUE	SRR12282458.31329889	2015	HighConfidence	-
SRR12282458.fastq	MIPOL1:BAG2	chr14	37198278	+	chr6	57182032	+	Inf	0	2	FALSE	TRUE	TRUE	SRR12282458.10135999	1244	HighConfidence	-
SRR12282458.fastq	SOCS4:MTX2	chr14	55027471	+	chr2	176296860	+	Inf	0	2	FALSE	TRUE	TRUE	SRR12282458.37219447	1087	HighConfidence	-
SRR12282458.fastq	PAPOLA:EP300	chr14	96502600	+	chr22	41166599	+	Inf	0	2	TRUE	TRUE	TRUE	SRR12282458.14450624	236	HighConfidence	-
SRR12282458.fastq	ARHGAP11B:CLTC	chr15	30633586	+	chr17	59683625	+	Inf	0	2	TRUE	TRUE	TRUE	SRR12282458.38261950	1106	HighConfidence	-
SRR12282458.fastq	KATNBL1:USP14	chr15	34209951	-	chr18	196637	+	Inf	0	2	FALSE	TRUE	TRUE	SRR12282458.47048532	1850	HighConfidence	-
SRR12282458.fastq	NUSAP1:ILF3	chr15	41333050	+	chr19	10681993	+	Inf	0	2	FALSE	TRUE	TRUE	SRR12282458.2419999	227	HighConfidence	-
SRR12282458.fastq	GABPB1:VCL	chr15	50354985	-	chr10	74043083	+	Inf	0	2	FALSE	TRUE	TRUE	SRR12282458.11654557	249	HighConfidence	-
SRR12282458.fastq	USP8:AIMP2	chr15	50459162	+	chr7	6015146	+	Inf	0	2	TRUE	TRUE	TRUE	SRR12282458.13474347	451	HighConfidence	-
SRR12282458.fastq	APH1B:TMEM126B	chr15	63286628	+	chr11	85631687	+	Inf	0	2	FALSE	TRUE	TRUE	SRR12282458.21566549	441	HighConfidence	-
SRR12282458.fastq	PEX11A:NCOR1	chr15	89690577	-	chr17	16194639	-	Inf	0	2	FALSE	TRUE	TRUE	SRR12282458.35236069	236	HighConfidence	-
SRR12282458.fastq	IQGAP1:PSMC6	chr15	90486132	+	chr14	52718977	+	Inf	0	2	TRUE	TRUE	TRUE	SRR12282458.46255861	970	HighConfidence	-
SRR12282458.fastq	SRRM2:TBCD	chr16	2752846	+	chr17	82937271	+	Inf	0	2	FALSE	TRUE	TRUE	SRR12282458.11104299	742	HighConfidence	-
SRR12282458.fastq	KCTD13:NEDD4L	chr16	29923190	-	chr18	58165788	+	Inf	0	2	TRUE	TRUE	TRUE	SRR12282458.3469139	1030	HighConfidence	-
SRR12282458.fastq	PHKG2:HTATIP2	chr16	30751281	+	chr11	20364237	+	Inf	0	2	FALSE	TRUE	TRUE	SRR12282458.23051861	737	HighConfidence	-
SRR12282458.fastq	FUS:NDUFB2	chr16	31185179	+	chr7	140702866	+	Inf	0	2	TRUE	TRUE	TRUE	SRR12282458.1130695	884	HighConfidence	-
SRR12282458.fastq	RSPRY1:CBWD2	chr16	57205008	+	chr2	113444964	+	Inf	0	2	TRUE	TRUE	TRUE	SRR12282458.21717480	594	HighConfidence	-
SRR12282458.fastq	CTD-2600O9.1:ORC4	chr16	57798632	+	chr2	147948224	-	Inf	0	2	FALSE	TRUE	TRUE	SRR12282458.39327768	494	HighConfidence	-
SRR12282458.fastq	RP11-297D21.4:ATF7IP	chr16	67481519	+	chr12	14423909	+	Inf	0	2	FALSE	TRUE	TRUE	SRR12282458.29801878	3014	HighConfidence	-
SRR12282458.fastq	DUS2:WSB1	chr16	68025494	+	chr17	27312210	+	Inf	0	2	FALSE	TRUE	TRUE	SRR12282458.35443389	271	HighConfidence	-
SRR12282458.fastq	CTD-2033A16.3:TFG	chr16	69727175	+	chr3	100732508	+	Inf	0	2	FALSE	TRUE	TRUE	SRR12282458.15177779	1310	HighConfidence	-
SRR12282458.fastq	DDX19A:KIAA1429	chr16	70350605	+	chr8	94531085	-	Inf	0	2	TRUE	TRUE	TRUE	SRR12282458.11808324	258	HighConfidence	-
SRR12282458.fastq	FUK:PHGDH	chr16	70465176	+	chr1	119734634	+	Inf	0	2	TRUE	TRUE	TRUE	SRR12282458.15623827	404	HighConfidence	-
SRR12282458.fastq	CAMTA1:RPRD1B	chr1	6825210	+	chr20	38040435	+	Inf	0	2	FALSE	TRUE	TRUE	SRR12282458.44024163	3377	HighConfidence	-
SRR12282458.fastq	MAP1LC3B:GNB1	chr16	87392467	+	chr1	1839238	-	Inf	0	2	FALSE	TRUE	TRUE	SRR12282458.18241766	186	HighConfidence	-
SRR12282458.fastq	ABAT:DHX36	chr16	8750539	+	chr3	154311674	-	Inf	0	2	FALSE	TRUE	TRUE	SRR12282458.28218094	528	HighConfidence	-
SRR12282458.fastq	BANP:ASAP1	chr16	87984259	+	chr8	130180880	-	Inf	0	2	TRUE	TRUE	TRUE	SRR12282458.19318574	1648	HighConfidence	-
SRR12282458.fastq	ALDH3A2:PKD1P6	chr17	19652632	+	chr16	15104758	-	Inf	0	2	FALSE	TRUE	TRUE	SRR12282458.12030956	552	HighConfidence	-
SRR12282458.fastq	RPL23A:UBE2D2	chr17	28720890	+	chr5	139600372	+	Inf	0	2	FALSE	TRUE	TRUE	SRR12282458.30627815	264	HighConfidence	-
SRR12282458.fastq	SSH2:MRPS25	chr17	29848849	-	chr3	15049935	-	Inf	0	2	FALSE	TRUE	TRUE	SRR12282458.43970148	2057	HighConfidence	-
SRR12282458.fastq	SSH2:NFIC	chr17	29929938	-	chr19	3449014	+	Inf	0	2	FALSE	TRUE	TRUE	SRR12282458.24943970	308	HighConfidence	-
SRR12282458.fastq	NF1:OARD1	chr17	31095369	+	chr6	41071675	-	Inf	0	2	TRUE	TRUE	TRUE	SRR12282458.12747679	461	HighConfidence	-
SRR12282458.fastq	C17orf61-PLSCR3:PPA2	chr17	7403310	-	chr4	105453642	-	Inf	0	2	TRUE	TRUE	TRUE	SRR12282458.1306735	726	HighConfidence	-
SRR12282458.fastq	POLR2A:PRKCSH	chr17	7499491	+	chr19	11450646	+	Inf	0	2	FALSE	TRUE	TRUE	SRR12282458.10378679	417	HighConfidence	-
SRR12282458.fastq	SEC14L1:MASTL	chr17	77209476	+	chr10	27186379	+	Inf	0	2	FALSE	TRUE	TRUE	SRR12282458.12575760	1988	HighConfidence	-
SRR12282458.fastq	TNRC6C:METTL14	chr17	78031842	+	chr4	118687923	+	Inf	0	2	FALSE	TRUE	TRUE	SRR12282458.35636095	946	HighConfidence	-
SRR12282458.fastq	TBC1D16:ZNF664	chr17	80010160	-	chr12	123973886	+	Inf	0	2	FALSE	TRUE	TRUE	SRR12282458.48676602	870	HighConfidence	-
SRR12282458.fastq	CTD-2047H16.4:COMMD3-BMI1	chr17	80414929	-	chr10	22326431	+	Inf	0	2	FALSE	TRUE	TRUE	SRR12282458.33558283	2839	HighConfidence	-
SRR12282458.fastq	NARF:APLP2	chr17	82458830	+	chr11	130141498	+	Inf	0	2	TRUE	TRUE	TRUE	SRR12282458.24620581	188	HighConfidence	-
SRR12282458.fastq	DDAH1:WDR41	chr1	85496166	-	chr5	77436394	-	Inf	0	2	FALSE	TRUE	TRUE	SRR12282458.31280904	502	HighConfidence	-
SRR12282458.fastq	CTD-2354A18.1:PHF20L1	chr18	73332581	+	chr8	132836540	+	Inf	0	2	FALSE	TRUE	TRUE	SRR12282458.14619394	2993	HighConfidence	-
SRR12282458.fastq	ZNF627:GSPT1	chr19	11597630	+	chr16	11898035	-	Inf	0	2	FALSE	TRUE	TRUE	SRR12282458.100281	3365	HighConfidence	-
SRR12282458.fastq	CCDC130:NQO1	chr19	13732285	+	chr16	69718534	-	Inf	0	2	FALSE	TRUE	TRUE	SRR12282458.31787072	1074	HighConfidence	-
SRR12282458.fastq	C19orf25:TUBB3	chr19	1478774	-	chr16	89932571	+	Inf	0	2	FALSE	TRUE	TRUE	SRR12282458.17030602	1673	HighConfidence	-
SRR12282458.fastq	CDC7:SETX	chr1	91501831	+	chr9	132311856	-	Inf	0	2	FALSE	TRUE	TRUE	SRR12282458.17686218	270	HighConfidence	-
SRR12282458.fastq	DDX49:CENPM	chr19	18924979	+	chr22	41943701	-	Inf	0	2	TRUE	TRUE	TRUE	SRR12282458.14412293	649	HighConfidence	-
SRR12282458.fastq	ZNF43:RP11-983G14.1	chr19	21843145	-	chr15	21595606	+	Inf	0	2	FALSE	TRUE	TRUE	SRR12282458.14538669	525	HighConfidence	-
SRR12282458.fastq	RHPN2:RNH1	chr19	33064784	-	chr11	504996	-	Inf	0	2	FALSE	TRUE	TRUE	SRR12282458.10325908	160	HighConfidence	-
SRR12282458.fastq	AC002116.7:CD59	chr19	36019384	+	chr11	33722463	-	Inf	0	2	FALSE	TRUE	TRUE	SRR12282458.11635644	436	HighConfidence	-
SRR12282458.fastq	AC002116.7:JAK1	chr19	36019384	+	chr1	64838589	-	Inf	0	2	FALSE	TRUE	TRUE	SRR12282458.35824472	415	HighConfidence	-
SRR12282458.fastq	AC084219.4:FKBP5	chr19	44112822	-	chr6	35642843	-	Inf	0	2	FALSE	TRUE	TRUE	SRR12282458.25463896	2044	HighConfidence	-
SRR12282458.fastq	PPP1R37:PPP2R5C	chr19	45093527	+	chr14	101856686	+	Inf	0	2	TRUE	TRUE	TRUE	SRR12282458.26026410	1276	HighConfidence	-
SRR12282458.fastq	SAE1:C11orf70	chr19	47169923	+	chr11	102058880	+	Inf	0	2	FALSE	TRUE	TRUE	SRR12282458.26214914	820	HighConfidence	-
SRR12282458.fastq	CARD8:HDAC2	chr19	48203844	-	chr6	113956693	-	Inf	0	2	FALSE	TRUE	TRUE	SRR12282458.10721020	249	HighConfidence	-
SRR12282458.fastq	RP11-57H12.3:PHF14	chr1	95233700	-	chr7	10982372	+	Inf	0	2	FALSE	TRUE	TRUE	SRR12282458.17625771	316	HighConfidence	-
SRR12282458.fastq	ZNF160:CAP2	chr19	53103265	-	chr6	17539269	+	Inf	0	2	FALSE	TRUE	TRUE	SRR12282458.24507940	895	HighConfidence	-
SRR12282458.fastq	SLC25A23:ZDHHC7	chr19	6444151	-	chr16	84981994	-	Inf	0	2	FALSE	TRUE	TRUE	SRR12282458.23065722	3075	HighConfidence	-
SRR12282458.fastq	CFD:AKR1C3	chr19	861956	+	chr10	5102485	+	Inf	0	2	FALSE	TRUE	TRUE	SRR12282458.1183310	547	HighConfidence	-
SRR12282458.fastq	RAD21L1:EFTUD2	chr20	1266760	+	chr17	44872570	-	Inf	0	2	TRUE	TRUE	TRUE	SRR12282458.11077856	280	HighConfidence	-
SRR12282458.fastq	TASP1:HPRT1	chr20	13559008	-	chrX	134473359	+	Inf	0	2	TRUE	TRUE	TRUE	SRR12282458.24281474	1292	HighConfidence	-
SRR12282458.fastq	NOP56:SKI	chr20	2653393	+	chr1	2302978	+	Inf	0	2	FALSE	TRUE	TRUE	SRR12282458.11467920	293	HighConfidence	-
SRR12282458.fastq	EPB41L1:FAM120A	chr20	36092813	+	chr9	93561109	+	Inf	0	2	FALSE	TRUE	TRUE	SRR12282458.25891748	159	HighConfidence	-
SRR12282458.fastq	DLGAP4-AS1:PAPSS1	chr20	36571441	-	chr4	107631860	-	Inf	0	2	FALSE	TRUE	TRUE	SRR12282458.21839278	1074	HighConfidence	-
SRR12282458.fastq	SMOX:FAM156B	chr20	4177577	+	chrX	52899468	+	Inf	0	2	FALSE	TRUE	TRUE	SRR12282458.13663318	612	HighConfidence	-
SRR12282458.fastq	SLC9A8:KLF5	chr20	49815189	+	chr13	73075708	+	Inf	0	2	TRUE	TRUE	TRUE	SRR12282458.11900711	1945	HighConfidence	-
SRR12282458.fastq	USP16:COQ2	chr21	29030773	+	chr4	83279114	-	Inf	0	2	FALSE	TRUE	TRUE	SRR12282458.26371071	1334	HighConfidence	-
SRR12282458.fastq	DOPEY2:WNK1	chr21	36164871	+	chr12	830003	+	Inf	0	2	FALSE	TRUE	TRUE	SRR12282458.21697461	867	HighConfidence	-
SRR12282458.fastq	TTC3:FAM192A	chr21	37073473	+	chr16	57173869	-	Inf	0	2	FALSE	TRUE	TRUE	SRR12282458.21397561	181	HighConfidence	-
SRR12282458.fastq	CH507-145C22.1:PGBD2	chr21	6318604	+	chr1	248917279	+	Inf	0	2	FALSE	TRUE	TRUE	SRR12282458.20435108	196	HighConfidence	-
SRR12282458.fastq	BBS5:MRPS34	chr2	169504326	+	chr16	1772646	-	Inf	0	2	TRUE	TRUE	TRUE	SRR12282458.18229739	1012	HighConfidence	-
SRR12282458.fastq	GULP1:INTS7	chr2	188383889	+	chr1	211946645	-	Inf	0	2	FALSE	TRUE	TRUE	SRR12282458.4449913	711	HighConfidence	-
SRR12282458.fastq	DGCR5:PAXBP1	chr22	18970658	+	chr21	32759269	-	Inf	0	2	FALSE	TRUE	TRUE	SRR12282458.32338791	1520	HighConfidence	-
SRR12282458.fastq	PID1:C9orf3	chr2	229155818	-	chr9	95086682	+	Inf	0	2	FALSE	TRUE	TRUE	SRR12282458.34798637	633	HighConfidence	-
SRR12282458.fastq	UBXN2A:HENMT1	chr2	23927615	+	chr1	108659962	-	Inf	0	2	FALSE	TRUE	TRUE	SRR12282458.24827873	1590	HighConfidence	-
SRR12282458.fastq	RPL3:YIPF4	chr22	39314107	-	chr2	32290483	+	Inf	0	2	FALSE	TRUE	TRUE	SRR12282458.41502996	519	HighConfidence	-
SRR12282458.fastq	ANO7:PSPN	chr2	241218381	+	chr19	6375616	-	Inf	0	2	FALSE	TRUE	TRUE	SRR12282458.20009013	241	HighConfidence	-
SRR12282458.fastq	D2HGDH:RRP36	chr2	241756014	+	chr6	43024985	+	Inf	0	2	TRUE	TRUE	TRUE	SRR12282458.25467157	1150	HighConfidence	-
SRR12282458.fastq	PPP6R2:HENMT1	chr22	50372150	+	chr1	108659962	-	Inf	0	2	FALSE	TRUE	TRUE	SRR12282458.34528952	1070	HighConfidence	-
SRR12282458.fastq	PPP6R2:VIPAS39	chr22	50372150	+	chr14	77435393	-	Inf	0	2	FALSE	TRUE	TRUE	SRR12282458.14520067	409	HighConfidence	-
SRR12282458.fastq	AC083949.1:EIF4EBP1	chr2	42147651	-	chr8	38057081	+	Inf	0	2	FALSE	TRUE	TRUE	SRR12282458.11140521	170	HighConfidence	-
SRR12282458.fastq	MTA3:TRIP6	chr2	42640236	+	chr7	100871543	+	Inf	0	2	TRUE	TRUE	TRUE	SRR12282458.28857173	667	HighConfidence	-
SRR12282458.fastq	RP11-89K21.1:TXNRD1	chr2	44938823	-	chr12	104348353	+	Inf	0	2	FALSE	TRUE	TRUE	SRR12282458.12988462	2008	HighConfidence	-
SRR12282458.fastq	SPICE1:PSMD11	chr3	113506507	-	chr17	32477521	+	Inf	0	2	TRUE	TRUE	TRUE	SRR12282458.24027269	690	HighConfidence	-
SRR12282458.fastq	QTRTD1:MAP1B	chr3	114056864	+	chr5	72183743	+	Inf	0	2	FALSE	TRUE	TRUE	SRR12282458.35727303	185	HighConfidence	-
SRR12282458.fastq	ARHGAP31:ARID4A	chr3	119368516	+	chr14	58344695	+	Inf	0	2	TRUE	TRUE	TRUE	SRR12282458.291964	896	HighConfidence	-
SRR12282458.fastq	SLC12A8:TRAPPC8	chr3	125107481	-	chr18	31917667	-	Inf	0	2	TRUE	TRUE	TRUE	SRR12282458.4002640	1442	HighConfidence	-
SRR12282458.fastq	MGLL:TFPI	chr3	127781789	-	chr2	187513646	-	Inf	0	2	FALSE	TRUE	TRUE	SRR12282458.30743272	516	HighConfidence	-
SRR12282458.fastq	NUP210:RRM2	chr3	13351879	-	chr2	10124717	+	Inf	0	2	TRUE	TRUE	TRUE	SRR12282458.22608695	363	HighConfidence	-
SRR12282458.fastq	PIK3CB:WBP1	chr3	138834695	-	chr2	74459438	+	Inf	0	2	FALSE	TRUE	TRUE	SRR12282458.17704676	286	HighConfidence	-
SRR12282458.fastq	EIF4A2:HNRNPA2B1	chr3	186787584	+	chr7	26197866	-	Inf	0	2	TRUE	TRUE	TRUE	SRR12282458.18675374	1615	HighConfidence	-
SRR12282458.fastq	CTNNB1:TAF1D	chr3	41239353	+	chr11	93731799	-	Inf	0	2	FALSE	TRUE	TRUE	SRR12282458.16747002	415	HighConfidence	-
SRR12282458.fastq	CYB561D2:UBR5	chr3	50352046	+	chr8	102285781	-	Inf	0	2	FALSE	TRUE	TRUE	SRR12282458.19783305	355	HighConfidence	-
SRR12282458.fastq	ARF4:CHMP1A	chr3	57597074	-	chr16	89647331	-	Inf	0	2	FALSE	TRUE	TRUE	SRR12282458.27197826	1571	HighConfidence	-
SRR12282458.fastq	FOXP1:GNAS	chr3	71299820	-	chr20	58895612	+	Inf	0	2	FALSE	TRUE	TRUE	SRR12282458.34335889	1499	HighConfidence	Yes
SRR12282458.fastq	ARL13B:DDX51	chr3	93980482	+	chr12	132142878	-	Inf	0	2	FALSE	TRUE	TRUE	SRR12282458.39670239	1848	HighConfidence	-
SRR12282458.fastq	JAGN1:DHX9	chr3	9890811	+	chr1	182884613	+	Inf	0	2	TRUE	TRUE	TRUE	SRR12282458.24527061	258	HighConfidence	-
SRR12282458.fastq	WDR1:CRLF3	chr4	10097712	-	chr17	30804108	-	Inf	0	2	FALSE	TRUE	TRUE	SRR12282458.22811700	860	HighConfidence	-
SRR12282458.fastq	SCLT1:ZRANB2	chr4	129039041	-	chr1	71065752	-	Inf	0	2	TRUE	TRUE	TRUE	SRR12282458.18681467	739	HighConfidence	-
SRR12282458.fastq	RP11-362F19.1:GNB1	chr4	141332159	-	chr1	1839238	-	Inf	0	2	FALSE	TRUE	TRUE	SRR12282458.2692317	512	HighConfidence	-
SRR12282458.fastq	RP11-362F19.1:SRRM2	chr4	141332159	-	chr16	2768997	+	Inf	0	2	FALSE	TRUE	TRUE	SRR12282458.1062151	523	HighConfidence	-
SRR12282458.fastq	RP11-362F19.1:AFF4	chr4	141332159	-	chr5	132904404	-	Inf	0	2	FALSE	TRUE	TRUE	SRR12282458.15588465	514	HighConfidence	-
SRR12282458.fastq	CENPU:RBM34	chr4	184702089	-	chr1	235131997	-	Inf	0	2	TRUE	TRUE	TRUE	SRR12282458.32934929	1010	HighConfidence	-
SRR12282458.fastq	STX18-AS1:MTX2	chr4	4544907	+	chr2	176323392	+	Inf	0	2	FALSE	TRUE	TRUE	SRR12282458.11144612	540	HighConfidence	-
SRR12282458.fastq	DANCR:PYGB	chr4	52712959	+	chr20	25288425	+	Inf	0	2	FALSE	TRUE	TRUE	SRR12282458.11553990	2357	HighConfidence	-
SRR12282458.fastq	DANCR:MRPL3	chr4	52712959	+	chr3	131471279	-	Inf	0	2	FALSE	TRUE	TRUE	SRR12282458.44425224	878	HighConfidence	-
SRR12282458.fastq	UBA6-AS1:LRRC8D	chr4	67701484	+	chr1	89933067	+	Inf	0	2	FALSE	TRUE	TRUE	SRR12282458.39870011	193	HighConfidence	-
SRR12282458.fastq	COMMD10:RFWD2	chr5	116134178	+	chr1	176085890	-	Inf	0	2	TRUE	TRUE	TRUE	SRR12282458.14405339	1373	HighConfidence	-
SRR12282458.fastq	HSPA9:EIF2S3	chr5	138568925	-	chrX	24062416	+	Inf	0	2	TRUE	TRUE	TRUE	SRR12282458.31295673	1890	HighConfidence	-
SRR12282458.fastq	MATR3:KIAA0391	chr5	139279129	+	chr14	35122952	+	Inf	0	2	FALSE	TRUE	TRUE	SRR12282458.45589585	314	HighConfidence	-
SRR12282458.fastq	UBE2D2:DTD2	chr5	139623461	+	chr14	31448454	-	Inf	0	2	FALSE	TRUE	TRUE	SRR12282458.36547168	1124	HighConfidence	-
SRR12282458.fastq	PFDN1:HSP90AA1	chr5	140281449	-	chr14	102081821	-	Inf	0	2	FALSE	TRUE	TRUE	SRR12282458.19610675	886	HighConfidence	-
SRR12282458.fastq	CLINT1:ZNF496	chr5	157803650	-	chr1	247323230	-	Inf	0	2	TRUE	TRUE	TRUE	SRR12282458.27819860	771	HighConfidence	-
SRR12282458.fastq	HNRNPH1:LANCL2	chr5	179634065	-	chr7	55398423	+	Inf	0	2	FALSE	TRUE	TRUE	SRR12282458.42571382	1625	HighConfidence	-
SRR12282458.fastq	NPR3:GNAS	chr5	32710783	+	chr20	58895612	+	Inf	0	2	TRUE	TRUE	TRUE	SRR12282458.27157264	192	HighConfidence	-
SRR12282458.fastq	TARS:FBXL4	chr5	33455704	+	chr6	98874441	-	Inf	0	2	FALSE	TRUE	TRUE	SRR12282458.24493723	820	HighConfidence	-
SRR12282458.fastq	LINC01019:UQCRFS1	chr5	3535762	-	chr19	29208158	-	Inf	0	2	FALSE	TRUE	TRUE	SRR12282458.3453753	966	HighConfidence	-
SRR12282458.fastq	NIPBL:HUWE1	chr5	36877178	+	chrX	53654131	-	Inf	0	2	FALSE	TRUE	TRUE	SRR12282458.20129558	380	HighConfidence	-
SRR12282458.fastq	DIMT1:SARNP	chr5	62403273	-	chr12	55760640	-	Inf	0	2	TRUE	TRUE	TRUE	SRR12282458.15317706	477	HighConfidence	-
SRR12282458.fastq	GLRX:ATAD1	chr5	95822456	-	chr10	87756922	-	Inf	0	2	TRUE	TRUE	TRUE	SRR12282458.41146882	1842	HighConfidence	-
SRR12282458.fastq	PDSS2:SMURF2	chr6	107274029	-	chr17	64586170	-	Inf	0	2	FALSE	TRUE	TRUE	SRR12282458.36468540	884	HighConfidence	-
SRR12282458.fastq	HIVEP1:PAPOLA	chr6	12015668	+	chr14	96520055	+	Inf	0	2	FALSE	TRUE	TRUE	SRR12282458.35532885	276	HighConfidence	-
SRR12282458.fastq	ECHDC1:INTS10	chr6	127327002	-	chr8	19823301	+	Inf	0	2	FALSE	TRUE	TRUE	SRR12282458.15755836	1589	HighConfidence	-
SRR12282458.fastq	PTPRK:SMARCD1	chr6	128078813	-	chr12	50090241	+	Inf	0	2	FALSE	TRUE	TRUE	SRR12282458.16743741	695	HighConfidence	-
SRR12282458.fastq	BTN3A3:AATF	chr6	26444304	+	chr17	37056601	+	Inf	0	2	FALSE	TRUE	TRUE	SRR12282458.15327218	614	HighConfidence	-
SRR12282458.fastq	TRERF1:DROSHA	chr6	42451177	-	chr5	31495372	-	Inf	0	2	FALSE	TRUE	TRUE	SRR12282458.33009031	306	HighConfidence	-
SRR12282458.fastq	DST:EIF3E	chr6	56843055	-	chr8	108241913	-	Inf	0	2	FALSE	TRUE	TRUE	SRR12282458.32843445	1484	HighConfidence	-
SRR12282458.fastq	KIAA1586:SSX2IP	chr6	57047396	+	chr1	84671308	-	Inf	0	2	TRUE	TRUE	TRUE	SRR12282458.10297908	216	HighConfidence	-
SRR12282458.fastq	LINC00680:TXNRD1	chr6	57959028	-	chr12	104339139	+	Inf	0	2	FALSE	TRUE	TRUE	SRR12282458.13542869	2035	HighConfidence	-
SRR12282458.fastq	RP11-398K22.12:MTX2	chr6	73263416	+	chr2	176296860	+	Inf	0	2	FALSE	TRUE	TRUE	SRR12282458.21315308	1212	HighConfidence	-
SRR12282458.fastq	UBE3D:ZNF467	chr6	83057826	-	chr7	149764678	-	Inf	0	2	TRUE	TRUE	TRUE	SRR12282458.10820588	1763	HighConfidence	-
SRR12282458.fastq	CAPZA2:PHF20	chr7	116862650	+	chr20	35801491	+	Inf	0	2	TRUE	TRUE	TRUE	SRR12282458.20923896	1774	HighConfidence	-
SRR12282458.fastq	MTPN:USP14	chr7	135977029	-	chr18	178933	+	Inf	0	2	TRUE	TRUE	TRUE	SRR12282458.12324545	392	HighConfidence	-
SRR12282458.fastq	XRCC2:CRLF3	chr7	152660701	-	chr17	30792572	-	Inf	0	2	TRUE	TRUE	TRUE	SRR12282458.3721247	250	HighConfidence	-
SRR12282458.fastq	SCRN1:CREBBP	chr7	29989642	-	chr16	3851009	-	Inf	0	2	FALSE	TRUE	TRUE	SRR12282458.3360424	2162	HighConfidence	-
SRR12282458.fastq	URGCP:CDK5RAP1	chr7	43926132	-	chr20	33370629	-	Inf	0	2	FALSE	TRUE	TRUE	SRR12282458.41439299	793	HighConfidence	-
SRR12282458.fastq	DBNL:TIAL1	chr7	44058280	+	chr10	119576750	-	Inf	0	2	FALSE	TRUE	TRUE	SRR12282458.21956779	1202	HighConfidence	-
SRR12282458.fastq	NUDCD3:RP11-302M6.4	chr7	44490409	-	chr1	89843638	+	Inf	0	2	TRUE	TRUE	TRUE	SRR12282458.20336422	2272	HighConfidence	-
SRR12282458.fastq	TMED4:NDC1	chr7	44581093	-	chr1	53789196	-	Inf	0	2	TRUE	TRUE	TRUE	SRR12282458.41694679	749	HighConfidence	-
SRR12282458.fastq	AC083884.8:FBXO4	chr7	74727402	-	chr5	41927013	+	Inf	0	2	FALSE	TRUE	TRUE	SRR12282458.10389536	1353	HighConfidence	-
SRR12282458.fastq	PHTF2:VCP	chr7	77840300	+	chr9	35068362	-	Inf	0	2	FALSE	TRUE	TRUE	SRR12282458.15635131	339	HighConfidence	-
SRR12282458.fastq	DBF4:KIAA1429	chr7	87887398	+	chr8	94509940	-	Inf	0	2	FALSE	TRUE	TRUE	SRR12282458.38191774	2130	HighConfidence	-
SRR12282458.fastq	ACN9:YBX3	chr7	97117897	+	chr12	10710114	-	Inf	0	2	TRUE	TRUE	TRUE	SRR12282458.16166074	1225	HighConfidence	-
SRR12282458.fastq	ARPC1B:DAP3	chr7	99391253	+	chr1	155736946	+	Inf	0	2	TRUE	TRUE	TRUE	SRR12282458.18641404	598	HighConfidence	-
SRR12282458.fastq	RP11-30J20.1:C9orf3	chr8	136537059	+	chr9	95086682	+	Inf	0	2	FALSE	TRUE	TRUE	SRR12282458.1559747	584	HighConfidence	-
SRR12282458.fastq	TSNARE1:KIAA0368	chr8	142343966	-	chr9	111373406	-	Inf	0	2	TRUE	TRUE	TRUE	SRR12282458.45327040	1594	HighConfidence	-
SRR12282458.fastq	ZNF696:CH507-513H4.1	chr8	143293065	+	chr21	8222961	+	Inf	0	2	FALSE	TRUE	TRUE	SRR12282458.20370214	707	HighConfidence	-
SRR12282458.fastq	PROSC:RP11-47I22.4	chr8	37766355	+	chr14	61657605	+	Inf	0	2	FALSE	TRUE	TRUE	SRR12282458.15815867	434	HighConfidence	-
SRR12282458.fastq	HOOK3:TIMM23	chr8	42943445	+	chr10	45975454	+	Inf	0	2	TRUE	TRUE	TRUE	SRR12282458.14686536	620	HighConfidence	-
SRR12282458.fastq	PCMTD1:S100PBP	chr8	51845661	-	chr1	32825313	+	Inf	0	2	FALSE	TRUE	TRUE	SRR12282458.30319054	721	HighConfidence	-
SRR12282458.fastq	LCN2:ANXA3	chr9	128152284	+	chr4	78597319	+	Inf	0	2	TRUE	TRUE	TRUE	SRR12282458.2144765	713	HighConfidence	-
SRR12282458.fastq	FNBP1:TICRR	chr9	129978465	-	chr15	89606768	+	Inf	0	2	TRUE	TRUE	TRUE	SRR12282458.36812656	605	HighConfidence	-
SRR12282458.fastq	EDF1:FN1	chr9	136862906	-	chr2	215376674	-	Inf	0	2	TRUE	TRUE	TRUE	SRR12282458.39145782	2443	HighConfidence	-
SRR12282458.fastq	FOCAD:ASIC2	chr9	20658826	+	chr17	33088990	-	Inf	0	2	FALSE	TRUE	TRUE	SRR12282458.28120555	549	HighConfidence	-
SRR12282458.fastq	UBAP2:AP2S1	chr9	34017050	-	chr19	46839578	-	Inf	0	2	TRUE	TRUE	TRUE	SRR12282458.42520580	257	HighConfidence	-
SRR12282458.fastq	UBAP1:SRSF7	chr9	34179240	+	chr2	38748653	-	Inf	0	2	FALSE	TRUE	TRUE	SRR12282458.11342010	694	HighConfidence	-
SRR12282458.fastq	TPM2:KIAA1598	chr9	35685064	-	chr10	116886566	-	Inf	0	2	FALSE	TRUE	TRUE	SRR12282458.38585245	1017	HighConfidence	-
SRR12282458.fastq	C9orf3:EXOC6B	chr9	95005616	+	chr2	72499972	-	Inf	0	2	TRUE	TRUE	TRUE	SRR12282458.13180322	249	HighConfidence	-
SRR12282458.fastq	C9orf3:SPTBN1	chr9	95080780	+	chr2	54664453	+	Inf	0	2	TRUE	TRUE	TRUE	SRR12282458.24894096	1024	HighConfidence	-
SRR12282458.fastq	NANS:DGKI	chr9	98056940	+	chr7	137678652	-	Inf	0	2	TRUE	TRUE	TRUE	SRR12282458.11508652	292	HighConfidence	-
SRR12282458.fastq	RP4-769N13.6:PARN	chrX	102605653	+	chr16	14482827	-	Inf	0	2	FALSE	TRUE	TRUE	SRR12282458.43526091	443	HighConfidence	-
SRR12282458.fastq	MIR222HG:GNAS	chrX	45769786	-	chr20	58895612	+	Inf	0	2	FALSE	TRUE	TRUE	SRR12282458.28415004	210	HighConfidence	-
SRR12282458.fastq	RP5-1158E12.3:MYO1E	chrX	45849375	-	chr15	59218087	-	Inf	0	2	FALSE	TRUE	TRUE	SRR12282458.2333657	324	HighConfidence	-
SRR12282458.fastq	FTX:CD38	chrX	74274342	-	chr4	15816511	+	Inf	0	2	FALSE	TRUE	TRUE	SRR12282458.18434563	703	HighConfidence	-
SRR12282458.fastq	FTX:PKM	chrX	74292427	-	chr15	72207277	-	Inf	0	2	FALSE	TRUE	TRUE	SRR12282458.23285812	192	HighConfidence	-
SRR12282458.fastq	SH3BGRL:CYLD	chrX	81202245	+	chr16	50776179	+	Inf	0	2	FALSE	TRUE	TRUE	SRR12282458.16350175	2032	HighConfidence	-
SRR12282458.fastq	KIAA1598:TTC39C	chr10	116901765	-	chr18	24019860	+	Inf	0	2	TRUE	TRUE	TRUE	SRR12282458.18361845	1835	HighConfidence	-
SRR12282458.fastq	CDC123:MALSU1	chr10	12210322	+	chr7	23307868	+	Inf	0	2	TRUE	TRUE	TRUE	SRR12282458.7898464	333	HighConfidence	-
SRR12282458.fastq	UROS:FUS	chr10	125798065	-	chr16	31188325	+	Inf	0	2	TRUE	TRUE	TRUE	SRR12282458.45663074	750	HighConfidence	-
SRR12282458.fastq	MLLT10:TNK2	chr10	21538912	+	chr3	195888606	-	Inf	0	2	TRUE	TRUE	TRUE	SRR12282458.32445230	598	HighConfidence	-
SRR12282458.fastq	ENKUR:HORMAD1	chr10	25062182	-	chr1	150714678	-	Inf	0	2	FALSE	TRUE	TRUE	SRR12282458.37356705	203	HighConfidence	-
SRR12282458.fastq	JMJD1C:PKN2	chr10	63380318	-	chr1	88813557	+	Inf	0	2	FALSE	TRUE	TRUE	SRR12282458.32536049	332	HighConfidence	-
SRR12282458.fastq	JMJD1C:POLR2H	chr10	63380318	-	chr3	184365133	+	Inf	0	2	FALSE	TRUE	TRUE	SRR12282458.29557542	756	HighConfidence	-
SRR12282458.fastq	SLC25A16:MUM1	chr10	68487144	-	chr19	1376519	+	Inf	0	2	TRUE	TRUE	TRUE	SRR12282458.2818340	1090	HighConfidence	-
SRR12282458.fastq	ARHGAP19-SLIT1:ACTR3	chr10	97256318	-	chr2	113939959	+	Inf	0	2	TRUE	TRUE	TRUE	SRR12282458.14557802	2613	HighConfidence	-
SRR12282458.fastq	HPS1:SHARPIN	chr10	98443124	-	chr8	144103225	-	Inf	0	2	TRUE	TRUE	TRUE	SRR12282458.16544283	1201	HighConfidence	-
SRR12282458.fastq	ENTPD7:NT5C3A	chr10	99661628	+	chr7	33035988	-	Inf	0	2	FALSE	TRUE	TRUE	SRR12282458.1003768	398	HighConfidence	-
SRR12282458.fastq	EIF4G2:KNTC1	chr11	10806820	-	chr12	122609384	+	Inf	0	2	FALSE	TRUE	TRUE	SRR12282458.3604561	1327	HighConfidence	-
SRR12282458.fastq	EIF4G2:SRSF7	chr11	10806820	-	chr2	38745187	-	Inf	0	2	TRUE	TRUE	TRUE	SRR12282458.27522688	395	HighConfidence	-
SRR12282458.fastq	LINC01059:TXN2	chr11	123454829	+	chr22	36480837	-	Inf	0	2	FALSE	TRUE	TRUE	SRR12282458.33244698	291	HighConfidence	-
SRR12282458.fastq	CAPZA1:TIMMDC1	chr1	112649469	+	chr3	119500695	+	Inf	0	2	TRUE	TRUE	TRUE	SRR12282458.5666585	228	HighConfidence	-
SRR12282458.fastq	NCAPD3:UBE2I	chr11	134157018	-	chr16	1324730	+	Inf	0	2	FALSE	TRUE	TRUE	SRR12282458.8299616	765	HighConfidence	-
SRR12282458.fastq	AP4B1:USP9X	chr1	113904605	-	chrX	41148369	+	Inf	0	2	FALSE	TRUE	TRUE	SRR12282458.34513112	343	HighConfidence	-
SRR12282458.fastq	PSMA1:UBL5	chr11	14514403	-	chr19	9828592	+	Inf	0	2	FALSE	TRUE	TRUE	SRR12282458.10635070	489	HighConfidence	-
SRR12282458.fastq	AMBRA1:PSMD11	chr11	46593828	-	chr17	32454495	+	Inf	0	2	FALSE	TRUE	TRUE	SRR12282458.8956821	1448	HighConfidence	-
SRR12282458.fastq	GOLPH3L:SLC38A6	chr1	150694656	-	chr14	61048151	+	Inf	0	2	FALSE	TRUE	TRUE	SRR12282458.46449669	641	HighConfidence	-
SRR12282458.fastq	FAM189B:UBAC2	chr1	155253625	-	chr13	99340320	+	Inf	0	2	TRUE	TRUE	TRUE	SRR12282458.10052604	2400	HighConfidence	-
SRR12282458.fastq	SNHG1:NPAS2	chr11	62855133	-	chr2	100925146	+	Inf	0	2	FALSE	TRUE	TRUE	SRR12282458.6585353	3664	HighConfidence	-
SRR12282458.fastq	SF1:EIF4A1	chr11	64776498	-	chr17	7575119	+	Inf	0	2	TRUE	TRUE	TRUE	SRR12282458.9227344	371	HighConfidence	-
SRR12282458.fastq	UCK2:CYSTM1	chr1	165827932	+	chr5	140243305	+	Inf	0	2	FALSE	TRUE	TRUE	SRR12282458.29225749	570	HighConfidence	-
SRR12282458.fastq	NBPF1:ZNF146	chr1	16608508	-	chr19	36228748	+	Inf	0	2	FALSE	TRUE	TRUE	SRR12282458.11090136	518	HighConfidence	-
SRR12282458.fastq	ALDH3B1:UBE2B	chr11	68015459	+	chr5	134390225	+	Inf	0	2	TRUE	TRUE	TRUE	SRR12282458.8670935	512	HighConfidence	-
SRR12282458.fastq	SUV420H1:SMYD3	chr11	68213477	-	chr1	245863886	-	Inf	0	2	FALSE	TRUE	TRUE	SRR12282458.48782645	785	HighConfidence	-
SRR12282458.fastq	RAB6A:UFC1	chr11	73760566	-	chr1	161153926	+	Inf	0	2	FALSE	TRUE	TRUE	SRR12282458.46082205	561	HighConfidence	-
SRR12282458.fastq	HMCN1:ABCF3	chr1	185735047	+	chr3	184187397	+	Inf	0	2	TRUE	TRUE	TRUE	SRR12282458.47562376	712	HighConfidence	-
SRR12282458.fastq	PRSS23:NUDC	chr11	86791195	+	chr1	26942660	+	Inf	0	2	FALSE	TRUE	TRUE	SRR12282458.24744382	726	HighConfidence	-
SRR12282458.fastq	RBBP5:M6PR	chr1	205121855	-	chr12	8945584	-	Inf	0	2	FALSE	TRUE	TRUE	SRR12282458.18718524	180	HighConfidence	-
SRR12282458.fastq	MVK:TMEM170B	chr12	109576145	+	chr6	11565666	+	Inf	0	2	TRUE	TRUE	TRUE	SRR12282458.45197811	293	HighConfidence	-
SRR12282458.fastq	ARPC3:RP11-73M18.2	chr12	110445452	-	chr14	103587274	+	Inf	0	2	TRUE	TRUE	TRUE	SRR12282458.44976946	228	HighConfidence	-
SRR12282458.fastq	RHOF:ZNF532	chr12	121780872	-	chr18	58934433	+	Inf	0	2	TRUE	TRUE	TRUE	SRR12282458.39496169	3009	HighConfidence	-
SRR12282458.fastq	AC156455.1:HELLS	chr12	122064682	+	chr10	94588229	+	Inf	0	2	FALSE	TRUE	TRUE	SRR12282458.44119243	373	HighConfidence	-
SRR12282458.fastq	EIF2B1:TMEM106B	chr12	123630169	-	chr7	12224226	+	Inf	0	2	FALSE	TRUE	TRUE	SRR12282458.2846663	1774	HighConfidence	-
SRR12282458.fastq	DUSP16:KIFAP3	chr12	12519862	-	chr1	170016624	-	Inf	0	2	FALSE	TRUE	TRUE	SRR12282458.3474240	1010	HighConfidence	-
SRR12282458.fastq	ECE1:PGRMC1	chr1	21272699	-	chrX	119240309	+	Inf	0	2	TRUE	TRUE	TRUE	SRR12282458.42286473	697	HighConfidence	-
SRR12282458.fastq	ZNF605:PSMC5	chr12	132933035	-	chr17	63830809	+	Inf	0	2	FALSE	TRUE	TRUE	SRR12282458.24743305	408	HighConfidence	-
SRR12282458.fastq	C12orf60:UBE2D2	chr12	14803751	+	chr5	139600372	+	Inf	0	2	FALSE	TRUE	TRUE	SRR12282458.28494567	1389	HighConfidence	-
SRR12282458.fastq	EPS8:SHQ1	chr12	15665756	-	chr3	72793036	-	Inf	0	2	TRUE	TRUE	TRUE	SRR12282458.16021170	218	HighConfidence	-
SRR12282458.fastq	SLC35F3:RBL2	chr1	233905758	+	chr16	53447042	+	Inf	0	2	FALSE	TRUE	TRUE	SRR12282458.5215358	489	HighConfidence	-
SRR12282458.fastq	MORN1:DNTTIP1	chr1	2372481	-	chr20	45801074	+	Inf	0	2	FALSE	TRUE	TRUE	SRR12282458.13220710	798	HighConfidence	-
SRR12282458.fastq	SCAF11:PDS5B	chr12	45990353	-	chr13	32648754	+	Inf	0	2	FALSE	TRUE	TRUE	SRR12282458.23436827	1541	HighConfidence	-
SRR12282458.fastq	RACGAP1:IL18	chr12	49997040	-	chr11	112143817	-	Inf	0	2	TRUE	TRUE	TRUE	SRR12282458.9944558	1234	HighConfidence	-
SRR12282458.fastq	MYL6B:ZFAS1	chr12	56155592	+	chr20	49289045	+	Inf	0	2	FALSE	TRUE	TRUE	SRR12282458.42634641	312	HighConfidence	-
SRR12282458.fastq	NCAPD2:RPL23	chr12	6510133	+	chr17	38852732	-	Inf	0	2	TRUE	TRUE	TRUE	SRR12282458.39009329	366	HighConfidence	-
SRR12282458.fastq	CPSF6:C10orf32-ASMT	chr12	69262562	+	chr10	102862160	+	Inf	0	2	TRUE	TRUE	TRUE	SRR12282458.19546506	581	HighConfidence	-
SRR12282458.fastq	OSBPL8:RAB3GAP2	chr12	76559397	-	chr1	220213979	-	Inf	0	2	FALSE	TRUE	TRUE	SRR12282458.47045754	875	HighConfidence	-
SRR12282458.fastq	RCC1:PDLIM7	chr1	28508901	+	chr5	177484190	-	Inf	0	2	FALSE	TRUE	TRUE	SRR12282458.39383842	675	HighConfidence	-
SRR12282458.fastq	RCC1:KDELR2	chr1	28508901	+	chr7	6469754	-	Inf	0	2	FALSE	TRUE	TRUE	SRR12282458.29405422	209	HighConfidence	-
SRR12282458.fastq	RCC1:PSMC6	chr1	28508905	+	chr14	52711101	+	Inf	0	2	FALSE	TRUE	TRUE	SRR12282458.10451358	1386	HighConfidence	-
SRR12282458.fastq	BSDC1:RPS4X	chr1	32368447	-	chrX	72276234	-	Inf	0	2	TRUE	TRUE	TRUE	SRR12282458.47918711	1148	HighConfidence	-
SRR12282458.fastq	MTIF3:UBR3	chr13	27445088	-	chr2	170080545	+	Inf	0	2	FALSE	TRUE	TRUE	SRR12282458.36000705	186	HighConfidence	-
SRR12282458.fastq	GTF2F2:YLPM1	chr13	45120721	+	chr14	74809380	+	Inf	0	2	TRUE	TRUE	TRUE	SRR12282458.27113380	277	HighConfidence	-
SRR12282458.fastq	FNDC3A:CNN2	chr13	49145935	+	chr19	1031071	+	Inf	0	2	FALSE	TRUE	TRUE	SRR12282458.30951333	810	HighConfidence	-
SRR12282458.fastq	INTS6:C9orf3	chr13	51451025	-	chr9	95086682	+	Inf	0	2	FALSE	TRUE	TRUE	SRR12282458.11888750	911	HighConfidence	-
SRR12282458.fastq	AGO1:NDUFV1	chr1	35895269	+	chr11	67608396	+	Inf	0	2	TRUE	TRUE	TRUE	SRR12282458.25274631	982	HighConfidence	-
SRR12282458.fastq	RHBDL2:FCHO1	chr1	38893164	-	chr19	17770425	+	Inf	0	2	FALSE	TRUE	TRUE	SRR12282458.7779894	2079	HighConfidence	-
SRR12282458.fastq	HSP90AA1:EIF3CL	chr14	102083034	-	chr16	28383481	-	Inf	0	2	TRUE	TRUE	TRUE	SRR12282458.40738897	1054	HighConfidence	-
SRR12282458.fastq	TECPR2:DENND4A	chr14	102376940	+	chr15	65761438	-	Inf	0	2	FALSE	TRUE	TRUE	SRR12282458.14099156	414	HighConfidence	-
SRR12282458.fastq	BCL2L2:EYA3	chr14	23308199	+	chr1	28000049	-	Inf	0	2	TRUE	TRUE	TRUE	SRR12282458.27901850	1806	HighConfidence	-
SRR12282458.fastq	PNN:C11orf73	chr14	39179462	+	chr11	86344603	+	Inf	0	2	FALSE	TRUE	TRUE	SRR12282458.36503499	420	HighConfidence	-
SRR12282458.fastq	RPS8:AXIN1	chr1	44776774	+	chr16	298251	-	Inf	0	2	FALSE	TRUE	TRUE	SRR12282458.44297167	359	HighConfidence	-
SRR12282458.fastq	KTN1:ATL2	chr14	55636536	+	chr2	38309506	-	Inf	0	2	TRUE	TRUE	TRUE	SRR12282458.35403576	2592	HighConfidence	-
SRR12282458.fastq	RAD51B:TAPT1-AS1	chr14	67887204	+	chr4	16238771	+	Inf	0	2	FALSE	TRUE	TRUE	SRR12282458.33596514	2127	HighConfidence	-
SRR12282458.fastq	SYNJ2BP-COX16:POLA1	chr14	70416900	-	chrX	24841652	+	Inf	0	2	TRUE	TRUE	TRUE	SRR12282458.10917468	226	HighConfidence	-
SRR12282458.fastq	VRK1:RER1	chr14	96855356	+	chr1	2400857	+	Inf	0	2	TRUE	TRUE	TRUE	SRR12282458.19681388	855	HighConfidence	-
SRR12282458.fastq	SETD3:KARS	chr14	99458279	-	chr16	75628712	-	Inf	0	2	TRUE	TRUE	TRUE	SRR12282458.5650	534	HighConfidence	-
SRR12282458.fastq	FAF1:LCORL	chr1	50655442	-	chr4	17845901	-	Inf	0	2	FALSE	TRUE	TRUE	SRR12282458.30819307	905	HighConfidence	-
SRR12282458.fastq	THBS1:ZGPAT	chr15	39581228	+	chr20	63733219	+	Inf	0	2	FALSE	TRUE	TRUE	SRR12282458.38475220	2365	HighConfidence	-
SRR12282458.fastq	SECISBP2L:FAM192A	chr15	49046276	-	chr16	57173869	-	Inf	0	2	TRUE	TRUE	TRUE	SRR12282458.3913268	558	HighConfidence	-
SRR12282458.fastq	TMOD3:FAM192A	chr15	51869373	+	chr16	57173869	-	Inf	0	2	FALSE	TRUE	TRUE	SRR12282458.21365220	701	HighConfidence	-
SRR12282458.fastq	CA12:KRT7	chr15	63338819	-	chr12	52251777	+	Inf	0	2	FALSE	TRUE	TRUE	SRR12282458.47958239	502	HighConfidence	-
SRR12282458.fastq	KIAA0101:MTFR2	chr15	64376743	-	chr6	136233499	-	Inf	0	2	TRUE	TRUE	TRUE	SRR12282458.15925803	630	HighConfidence	-
SRR12282458.fastq	CLCN7:TSTA3	chr16	1460816	-	chr8	143613295	-	Inf	0	2	FALSE	TRUE	TRUE	SRR12282458.26801984	588	HighConfidence	-
SRR12282458.fastq	LUC7L:GNAS	chr16	229279	-	chr20	58895612	+	Inf	0	2	TRUE	TRUE	TRUE	SRR12282458.39575167	228	HighConfidence	-
SRR12282458.fastq	LCMT1:GNAS	chr16	25111996	+	chr20	58895612	+	Inf	0	2	FALSE	TRUE	TRUE	SRR12282458.6370672	1500	HighConfidence	-
SRR12282458.fastq	KCTD5:PPP2R3B	chr16	2682800	+	chrY	347693	-	Inf	0	2	TRUE	TRUE	TRUE	SRR12282458.49549186	1432	HighConfidence	-
SRR12282458.fastq	RP11-1348G14.4:PRKCSH	chr16	28803012	+	chr19	11450646	+	Inf	0	2	FALSE	TRUE	TRUE	SRR12282458.22047134	266	HighConfidence	-
SRR12282458.fastq	ZNF785:MCOLN3	chr16	30579795	-	chr1	85029205	-	Inf	0	2	FALSE	TRUE	TRUE	SRR12282458.40996334	1255	HighConfidence	-
SRR12282458.fastq	ZSCAN32:R3HCC1L	chr16	3393649	-	chr10	98208101	+	Inf	0	2	FALSE	TRUE	TRUE	SRR12282458.21027846	3434	HighConfidence	-
SRR12282458.fastq	NAE1:ALS2CR11	chr16	66816581	-	chr2	201487902	-	Inf	0	2	TRUE	TRUE	TRUE	SRR12282458.34168080	948	HighConfidence	-
SRR12282458.fastq	CBFB:GPI	chr16	67036755	+	chr19	34377503	+	Inf	0	2	TRUE	TRUE	TRUE	SRR12282458.36654813	1585	HighConfidence	-
SRR12282458.fastq	PMM2:TARSL2	chr16	8813106	+	chr15	101657036	-	Inf	0	2	TRUE	TRUE	TRUE	SRR12282458.8296715	636	HighConfidence	-
SRR12282458.fastq	ZNF286A:LURAP1L	chr17	15708247	+	chr9	12821386	+	Inf	0	2	FALSE	TRUE	TRUE	SRR12282458.49448654	870	HighConfidence	-
SRR12282458.fastq	COPS3:NUDT5	chr17	17261966	-	chr10	12167811	-	Inf	0	2	FALSE	TRUE	TRUE	SRR12282458.50820278	871	HighConfidence	-
SRR12282458.fastq	TOP3A:PPA2	chr17	18306891	-	chr4	105449403	-	Inf	0	2	TRUE	TRUE	TRUE	SRR12282458.20859377	620	HighConfidence	-
SRR12282458.fastq	RHOT1:QARS	chr17	32142729	+	chr3	49101705	-	Inf	0	2	TRUE	TRUE	TRUE	SRR12282458.1206009	252	HighConfidence	-
SRR12282458.fastq	HEXIM2:EIF3E	chr17	45162859	+	chr8	108229195	-	Inf	0	2	TRUE	TRUE	TRUE	SRR12282458.664985	1089	HighConfidence	-
SRR12282458.fastq	ABCC3:SDCCAG3	chr17	50634981	+	chr9	136405202	-	Inf	0	2	FALSE	TRUE	TRUE	SRR12282458.39811888	1370	HighConfidence	-
SRR12282458.fastq	ABCC3:ADSL	chr17	50661114	+	chr22	40358864	+	Inf	0	2	TRUE	TRUE	TRUE	SRR12282458.2585182	876	HighConfidence	-
SRR12282458.fastq	ABCC3:MGST1	chr17	50664111	+	chr12	16357605	+	Inf	0	2	TRUE	TRUE	TRUE	SRR12282458.39327562	768	HighConfidence	-
SRR12282458.fastq	AC099850.1:ETHE1	chr17	59107591	+	chr19	43511566	-	Inf	0	2	FALSE	TRUE	TRUE	SRR12282458.44265505	2269	HighConfidence	-
SRR12282458.fastq	DDX5:ANKRD11	chr17	64506076	-	chr16	89317075	-	Inf	0	2	FALSE	TRUE	TRUE	SRR12282458.676144	1545	HighConfidence	-
SRR12282458.fastq	RP11-87G24.3:GMPPA	chr17	76968884	-	chr2	219504083	+	Inf	0	2	FALSE	TRUE	TRUE	SRR12282458.15893748	1036	HighConfidence	-
SRR12282458.fastq	TUBB6:HNRNPDL	chr18	12311053	+	chr4	82424883	-	Inf	0	2	FALSE	TRUE	TRUE	SRR12282458.33457254	381	HighConfidence	-
SRR12282458.fastq	CYR61:FAM58A	chr1	85581047	+	chrX	153596187	-	Inf	0	2	FALSE	TRUE	TRUE	SRR12282458.48085813	1170	HighConfidence	-
SRR12282458.fastq	YES1:CDK8	chr18	812114	-	chr13	26337567	+	Inf	0	2	FALSE	TRUE	TRUE	SRR12282458.24412375	2500	HighConfidence	-
SRR12282458.fastq	VAPA:C1orf21	chr18	9914335	+	chr1	184590739	+	Inf	0	2	FALSE	TRUE	TRUE	SRR12282458.49978732	359	HighConfidence	-
SRR12282458.fastq	LDLR:METTL16	chr19	11107514	+	chr17	2416697	-	Inf	0	2	FALSE	TRUE	TRUE	SRR12282458.22480387	754	HighConfidence	-
SRR12282458.fastq	CTB-55O6.12:TCEA2	chr19	14155479	+	chr20	64066476	+	Inf	0	2	FALSE	TRUE	TRUE	SRR12282458.2130805	1081	HighConfidence	-
SRR12282458.fastq	ARRDC2:UBE2D2	chr19	18001573	+	chr5	139600372	+	Inf	0	2	FALSE	TRUE	TRUE	SRR12282458.20034300	1395	HighConfidence	-
SRR12282458.fastq	MAST3:DENND6B	chr19	18124774	+	chr22	50318020	-	Inf	0	2	TRUE	TRUE	TRUE	SRR12282458.46296099	1911	HighConfidence	-
SRR12282458.fastq	RP3-510D11.1:UGP2	chr1	9182007	-	chr2	63856306	+	Inf	0	2	FALSE	TRUE	TRUE	SRR12282458.38703589	1940	HighConfidence	-
SRR12282458.fastq	ZNF43:RP11-69H14.6	chr19	21843145	-	chr15	22030926	+	Inf	0	2	FALSE	TRUE	TRUE	SRR12282458.20898089	1215	HighConfidence	-
SRR12282458.fastq	PDCD5:UBE2D2	chr19	32582232	+	chr5	139600372	+	Inf	0	2	FALSE	TRUE	TRUE	SRR12282458.49327295	1363	HighConfidence	-
SRR12282458.fastq	GPI:UBE2D2	chr19	34359896	+	chr5	139600372	+	Inf	0	2	FALSE	TRUE	TRUE	SRR12282458.15894263	1392	HighConfidence	-
SRR12282458.fastq	UBA2:FMN2	chr19	34428570	+	chr1	240333887	+	Inf	0	2	FALSE	TRUE	TRUE	SRR12282458.42554250	247	HighConfidence	-
SRR12282458.fastq	SIPA1L3:TPM1	chr19	38029156	+	chr15	63056985	+	Inf	0	2	FALSE	TRUE	TRUE	SRR12282458.13247747	278	HighConfidence	-
SRR12282458.fastq	PAK4:SLC24A4	chr19	39156850	+	chr14	92433912	+	Inf	0	2	FALSE	TRUE	TRUE	SRR12282458.18905036	1338	HighConfidence	-
SRR12282458.fastq	QPCTL:FAM192A	chr19	45693556	+	chr16	57173869	-	Inf	0	2	TRUE	TRUE	TRUE	SRR12282458.14366846	421	HighConfidence	-
SRR12282458.fastq	AC008440.10:GNAS	chr19	53865728	+	chr20	58895612	+	Inf	0	2	FALSE	TRUE	TRUE	SRR12282458.23105671	206	HighConfidence	-
SRR12282458.fastq	CTC-550B14.7:LNP1	chr19	55042920	+	chr3	100429697	+	Inf	0	2	FALSE	TRUE	TRUE	SRR12282458.46489295	1131	HighConfidence	-
SRR12282458.fastq	STXBP2:NFATC4	chr19	7642333	+	chr14	24372441	+	Inf	0	2	TRUE	TRUE	TRUE	SRR12282458.9722542	1963	HighConfidence	-
SRR12282458.fastq	HNRNPM:TM2D1	chr19	8466388	+	chr1	61723784	-	Inf	0	2	TRUE	TRUE	TRUE	SRR12282458.6259246	854	HighConfidence	-
SRR12282458.fastq	DZANK1:MTHFD1L	chr20	18465250	-	chr6	150918577	+	Inf	0	2	TRUE	TRUE	TRUE	SRR12282458.23350669	2535	HighConfidence	-
SRR12282458.fastq	NOP56:ALDOA	chr20	2653393	+	chr16	30069306	+	Inf	0	2	FALSE	TRUE	TRUE	SRR12282458.17498667	911	HighConfidence	-
SRR12282458.fastq	PHF20:ACTN4	chr20	35801605	+	chr19	38700600	+	Inf	0	2	FALSE	TRUE	TRUE	SRR12282458.37452017	3306	HighConfidence	-
SRR12282458.fastq	RBL1:PITRM1	chr20	37088989	-	chr10	3159042	-	Inf	0	2	TRUE	TRUE	TRUE	SRR12282458.14967322	1315	HighConfidence	-
SRR12282458.fastq	CDC25B:SET	chr20	3787139	+	chr9	128691170	+	Inf	0	2	FALSE	TRUE	TRUE	SRR12282458.31061125	246	HighConfidence	-
SRR12282458.fastq	SNHG17:RABGGTA	chr20	38426419	-	chr14	24268198	-	Inf	0	2	FALSE	TRUE	TRUE	SRR12282458.31984788	814	HighConfidence	-
SRR12282458.fastq	ZFAS1:CSNK1D	chr20	49280570	+	chr17	82265796	-	Inf	0	2	FALSE	TRUE	TRUE	SRR12282458.40633905	1596	HighConfidence	-
SRR12282458.fastq	ZFAS1:RPL22L1	chr20	49280570	+	chr3	170868390	-	Inf	0	2	FALSE	TRUE	TRUE	SRR12282458.4282929	624	HighConfidence	-
SRR12282458.fastq	CYP24A1:C9orf3	chr20	54157169	-	chr9	95086682	+	Inf	0	2	FALSE	TRUE	TRUE	SRR12282458.26865933	773	HighConfidence	-
SRR12282458.fastq	RTEL1:EIF4A1	chr20	63658466	+	chr17	7574260	+	Inf	0	2	FALSE	TRUE	TRUE	SRR12282458.49780967	1438	HighConfidence	-
SRR12282458.fastq	TPD52L2:TADA2B	chr20	63873816	+	chr4	7054062	+	Inf	0	2	FALSE	TRUE	TRUE	SRR12282458.46156299	468	HighConfidence	-
SRR12282458.fastq	ACTR3:EIF2A	chr2	113931396	+	chr3	150567693	+	Inf	0	2	FALSE	TRUE	TRUE	SRR12282458.31938213	555	HighConfidence	-
SRR12282458.fastq	CCDC93:SOGA1	chr2	117958365	-	chr20	36839441	-	Inf	0	2	TRUE	TRUE	TRUE	SRR12282458.19891674	1285	HighConfidence	-
SRR12282458.fastq	APP:PSMA3-AS1	chr21	26111979	-	chr14	58267393	-	Inf	0	2	FALSE	TRUE	TRUE	SRR12282458.1774024	431	HighConfidence	-
SRR12282458.fastq	ITGA6:EVL	chr2	172479739	+	chr14	100141180	+	Inf	0	2	TRUE	TRUE	TRUE	SRR12282458.29567412	1797	HighConfidence	-
SRR12282458.fastq	TTN-AS1:CLTC	chr2	178523636	+	chr17	59660391	+	Inf	0	2	FALSE	TRUE	TRUE	SRR12282458.50871593	1052	HighConfidence	-
SRR12282458.fastq	TFPI:RAP1B	chr2	187554200	-	chr12	68624675	+	Inf	0	2	FALSE	TRUE	TRUE	SRR12282458.26518251	295	HighConfidence	-
SRR12282458.fastq	GULP1:PRKDC	chr2	188292166	+	chr8	47777874	-	Inf	0	2	FALSE	TRUE	TRUE	SRR12282458.42790410	1457	HighConfidence	-
SRR12282458.fastq	C2orf69:GDI2	chr2	199911771	+	chr10	5800705	-	Inf	0	2	TRUE	TRUE	TRUE	SRR12282458.22930028	525	HighConfidence	-
SRR12282458.fastq	ATIC:EIF4G3	chr2	215312624	+	chr1	20942330	-	Inf	0	2	FALSE	TRUE	TRUE	SRR12282458.31962400	1927	HighConfidence	-
SRR12282458.fastq	TTLL4:RIMKLA	chr2	218711037	+	chr1	42409984	+	Inf	0	2	FALSE	TRUE	TRUE	SRR12282458.31977974	984	HighConfidence	-
SRR12282458.fastq	GLB1L:PRKD2	chr2	219245229	-	chr19	46675118	-	Inf	0	2	FALSE	TRUE	TRUE	SRR12282458.25419770	589	HighConfidence	-
SRR12282458.fastq	BMS1P20:ALDOA	chr22	22304114	+	chr16	30066885	+	Inf	0	2	FALSE	TRUE	TRUE	SRR12282458.34863738	381	HighConfidence	-
SRR12282458.fastq	ELFN2:PSMB7	chr22	37417769	-	chr9	124356915	-	Inf	0	2	FALSE	TRUE	TRUE	SRR12282458.47522642	363	HighConfidence	-
SRR12282458.fastq	EIF3L:RUVBL1	chr22	37878171	+	chr3	128119414	-	Inf	0	2	TRUE	TRUE	TRUE	SRR12282458.20549454	1644	HighConfidence	-
SRR12282458.fastq	TNRC6B:ZNF608	chr22	40178140	+	chr5	124649697	-	Inf	0	2	FALSE	TRUE	TRUE	SRR12282458.6378406	258	HighConfidence	-
SRR12282458.fastq	ASXL2:UBC	chr2	25878166	-	chr12	124913774	-	Inf	0	2	TRUE	TRUE	TRUE	SRR12282458.20465781	2215	HighConfidence	-
SRR12282458.fastq	ALK:PTPN3	chr2	29275099	-	chr9	109457399	-	Inf	0	2	FALSE	TRUE	TRUE	SRR12282458.49591675	394	HighConfidence	Yes
SRR12282458.fastq	SPAST:UBE2R2	chr2	32147258	+	chr9	33886881	+	Inf	0	2	TRUE	TRUE	TRUE	SRR12282458.30138150	635	HighConfidence	-
SRR12282458.fastq	RPS27A:OCIAD1	chr2	55233417	+	chr4	48857213	+	Inf	0	2	TRUE	TRUE	TRUE	SRR12282458.29523936	275	HighConfidence	-
SRR12282458.fastq	XPO1:MGST1	chr2	61482380	-	chr12	16354231	+	Inf	0	2	FALSE	TRUE	TRUE	SRR12282458.48318407	982	HighConfidence	-
SRR12282458.fastq	PNO1:NUCB2	chr2	68162663	+	chr11	17349345	+	Inf	0	2	FALSE	TRUE	TRUE	SRR12282458.8634657	741	HighConfidence	-
SRR12282458.fastq	GMCL1:SMURF2	chr2	69830152	+	chr17	64562966	-	Inf	0	2	TRUE	TRUE	TRUE	SRR12282458.22003701	565	HighConfidence	-
SRR12282458.fastq	EXOC6B:ACTR3B	chr2	72492318	-	chr7	152852126	+	Inf	0	2	TRUE	TRUE	TRUE	SRR12282458.33585891	1227	HighConfidence	-
SRR12282458.fastq	MAT2A:ELP2	chr2	85543034	+	chr18	36171047	+	Inf	0	2	TRUE	TRUE	TRUE	SRR12282458.11644947	462	HighConfidence	-
SRR12282458.fastq	ID2:TRAF2	chr2	8682906	+	chr9	136898713	+	Inf	0	2	FALSE	TRUE	TRUE	SRR12282458.33197265	573	HighConfidence	-
SRR12282458.fastq	STARD7:ZCCHC8	chr2	96195341	-	chr12	122482087	-	Inf	0	2	FALSE	TRUE	TRUE	SRR12282458.25157143	374	HighConfidence	-
SRR12282458.fastq	ATG3:ZNF664	chr3	112561457	-	chr12	123973886	+	Inf	0	2	FALSE	TRUE	TRUE	SRR12282458.2236172	554	HighConfidence	-
SRR12282458.fastq	NAA50:PGD	chr3	113745942	-	chr1	10408071	+	Inf	0	2	TRUE	TRUE	TRUE	SRR12282458.35304551	1480	HighConfidence	-
SRR12282458.fastq	RAF1:UCHL1	chr3	12604136	-	chr4	41260647	+	Inf	0	2	TRUE	TRUE	TRUE	SRR12282458.901785	1236	HighConfidence	-
SRR12282458.fastq	CEP70:FSD1L	chr3	138570318	-	chr9	105546358	+	Inf	0	2	TRUE	TRUE	TRUE	SRR12282458.6077599	713	HighConfidence	-
SRR12282458.fastq	GPR87:EIF4A1	chr3	151316586	-	chr17	7575119	+	Inf	0	2	FALSE	TRUE	TRUE	SRR12282458.45081157	1277	HighConfidence	-
SRR12282458.fastq	CCNL1:USP24	chr3	157158866	-	chr1	55073906	-	Inf	0	2	FALSE	TRUE	TRUE	SRR12282458.12774285	1638	HighConfidence	-
SRR12282458.fastq	FNDC3B:SNX5	chr3	172133546	+	chr20	17943195	-	Inf	0	2	TRUE	TRUE	TRUE	SRR12282458.39889362	976	HighConfidence	-
SRR12282458.fastq	FNDC3B:LSM8	chr3	172247776	+	chr7	118191912	+	Inf	0	2	FALSE	TRUE	TRUE	SRR12282458.22954097	367	HighConfidence	-
SRR12282458.fastq	TBC1D5:IRAK3	chr3	17372075	-	chr12	66244486	+	Inf	0	2	TRUE	TRUE	TRUE	SRR12282458.29056563	1477	HighConfidence	-
SRR12282458.fastq	EHHADH:ATG12	chr3	185235290	-	chr5	115832664	-	Inf	0	2	FALSE	TRUE	TRUE	SRR12282458.49299429	435	HighConfidence	-
SRR12282458.fastq	TM4SF19-TCTEX1D2:SLC38A1	chr3	196338264	-	chr12	46209127	-	Inf	0	2	FALSE	TRUE	TRUE	SRR12282458.23179534	1424	HighConfidence	-
SRR12282458.fastq	TM4SF19-TCTEX1D2:UBE2D2	chr3	196338264	-	chr5	139600372	+	Inf	0	2	FALSE	TRUE	TRUE	SRR12282458.40555502	948	HighConfidence	-
SRR12282458.fastq	IQCG:CHD8	chr3	197959529	-	chr14	21395892	-	Inf	0	2	FALSE	TRUE	TRUE	SRR12282458.44657796	436	HighConfidence	-
SRR12282458.fastq	RARB:ZFAS1	chr3	25501323	+	chr20	49289045	+	Inf	0	2	FALSE	TRUE	TRUE	SRR12282458.307719	303	HighConfidence	-
SRR12282458.fastq	SUCLG2:NCOA4	chr3	67609455	-	chr10	46016694	-	Inf	0	2	FALSE	TRUE	TRUE	SRR12282458.45973966	1391	HighConfidence	-
SRR12282458.fastq	SNHG8:ZCCHC8	chr4	118279137	+	chr12	122478292	-	Inf	0	2	FALSE	TRUE	TRUE	SRR12282458.32236947	441	HighConfidence	-
SRR12282458.fastq	TMA16:MAT2B	chr4	163515461	+	chr5	163518193	+	Inf	0	2	FALSE	TRUE	TRUE	SRR12282458.2619054	1035	HighConfidence	-
SRR12282458.fastq	DANCR:ATIC	chr4	52712959	+	chr2	215349094	+	Inf	0	2	FALSE	TRUE	TRUE	SRR12282458.5857203	498	HighConfidence	-
SRR12282458.fastq	DANCR:STK3	chr4	52712959	+	chr8	98526917	-	Inf	0	2	FALSE	TRUE	TRUE	SRR12282458.15610998	221	HighConfidence	-
SRR12282458.fastq	AFF1:PABPC1	chr4	86948571	+	chr8	100705673	-	Inf	0	2	FALSE	TRUE	TRUE	SRR12282458.5887514	355	HighConfidence	-
SRR12282458.fastq	KLHL8:SH2D4A	chr4	87220418	-	chr8	19393318	+	Inf	0	2	FALSE	TRUE	TRUE	SRR12282458.8007671	231	HighConfidence	-
SRR12282458.fastq	PPIP5K2:DIABLO	chr5	103120488	+	chr12	122224644	-	Inf	0	2	FALSE	TRUE	TRUE	SRR12282458.35274114	1379	HighConfidence	-
SRR12282458.fastq	ZCCHC10:NEDD4	chr5	133006759	-	chr15	55847034	-	Inf	0	2	FALSE	TRUE	TRUE	SRR12282458.39480234	256	HighConfidence	-
SRR12282458.fastq	SAR1B:PABPC1L	chr5	134620933	-	chr20	44935391	+	Inf	0	2	TRUE	TRUE	TRUE	SRR12282458.34002773	341	HighConfidence	-
SRR12282458.fastq	BRD8:CTCF	chr5	138177566	-	chr16	67636690	+	Inf	0	2	FALSE	TRUE	TRUE	SRR12282458.26353269	1747	HighConfidence	-
SRR12282458.fastq	HSPA9:CSPP1	chr5	138568925	-	chr8	67131951	+	Inf	0	2	FALSE	TRUE	TRUE	SRR12282458.2388280	938	HighConfidence	-
SRR12282458.fastq	CTNNA1:CFL1	chr5	138904441	+	chr11	65856242	-	Inf	0	2	TRUE	TRUE	TRUE	SRR12282458.34719449	843	HighConfidence	-
SRR12282458.fastq	LINC01411:RSU1	chr5	174336576	+	chr10	16593496	-	Inf	0	2	FALSE	TRUE	TRUE	SRR12282458.517597	2966	HighConfidence	-
SRR12282458.fastq	LINC01411:GNAS	chr5	174336576	+	chr20	58895612	+	Inf	0	2	FALSE	TRUE	TRUE	SRR12282458.7933345	1332	HighConfidence	-
SRR12282458.fastq	CCDC127:CPNE1	chr5	216729	-	chr20	35632923	-	Inf	0	2	FALSE	TRUE	TRUE	SRR12282458.15297460	258	HighConfidence	-
SRR12282458.fastq	RICTOR:CRY1	chr5	39074111	-	chr12	107022192	-	Inf	0	2	FALSE	TRUE	TRUE	SRR12282458.36885365	2345	HighConfidence	-
SRR12282458.fastq	TAF9:CYLD	chr5	69355649	-	chr16	50754319	+	Inf	0	2	FALSE	TRUE	TRUE	SRR12282458.18291422	427	HighConfidence	-
SRR12282458.fastq	TAF9:MYO1B	chr5	69369657	-	chr2	191414048	+	Inf	0	2	FALSE	TRUE	TRUE	SRR12282458.13326184	222	HighConfidence	-
SRR12282458.fastq	MAP1B:ANXA7	chr5	72115799	+	chr10	73379023	-	Inf	0	2	TRUE	TRUE	TRUE	SRR12282458.22957148	360	HighConfidence	-
SRR12282458.fastq	TNPO1:STAT1	chr5	72882527	+	chr2	190983740	-	Inf	0	2	TRUE	TRUE	TRUE	SRR12282458.48804905	880	HighConfidence	-
SRR12282458.fastq	LHFPL2:SLC25A15	chr5	78564813	-	chr13	40793158	+	Inf	0	2	FALSE	TRUE	TRUE	SRR12282458.11850008	777	HighConfidence	-
SRR12282458.fastq	NR2F1-AS1:RAD23B	chr5	93581142	-	chr9	107323890	+	Inf	0	2	FALSE	TRUE	TRUE	SRR12282458.17177530	1698	HighConfidence	-
SRR12282458.fastq	TMEM14B:MSANTD3	chr6	10749698	+	chr9	100450557	+	Inf	0	2	TRUE	TRUE	TRUE	SRR12282458.21274287	786	HighConfidence	-
SRR12282458.fastq	SNX3:PICALM	chr6	108260760	-	chr11	86022469	-	Inf	0	2	FALSE	TRUE	TRUE	SRR12282458.14653856	2684	HighConfidence	-
SRR12282458.fastq	AMD1:SYCP2	chr6	110875215	+	chr20	59932154	-	Inf	0	2	FALSE	TRUE	TRUE	SRR12282458.33985335	869	HighConfidence	-
SRR12282458.fastq	NEDD9:NAP1L1	chr6	11213281	-	chr12	76050653	-	Inf	0	2	TRUE	TRUE	TRUE	SRR12282458.23391651	1877	HighConfidence	-
SRR12282458.fastq	TBP:NF1	chr6	170564632	+	chr17	31219005	+	Inf	0	2	TRUE	TRUE	TRUE	SRR12282458.30546142	981	HighConfidence	-
SRR12282458.fastq	LRRC16A:CCDC12	chr6	25284909	+	chr3	46941065	-	Inf	0	2	TRUE	TRUE	TRUE	SRR12282458.1971421	598	HighConfidence	-
SRR12282458.fastq	HIST1H2BD:TCEB2	chr6	26158559	+	chr16	2775556	-	Inf	0	2	FALSE	TRUE	TRUE	SRR12282458.30942161	346	HighConfidence	-
SRR12282458.fastq	PSORS1C1:FHL2	chr6	31114891	+	chr2	105396697	-	Inf	0	2	FALSE	TRUE	TRUE	SRR12282458.38815851	1498	HighConfidence	-
SRR12282458.fastq	PSORS1C1:ORC5	chr6	31114891	+	chr7	104168525	-	Inf	0	2	FALSE	TRUE	TRUE	SRR12282458.32648754	228	HighConfidence	-
SRR12282458.fastq	PSMG4:SMCO4	chr6	3263759	+	chr11	93499348	-	Inf	0	2	FALSE	TRUE	TRUE	SRR12282458.14228669	973	HighConfidence	-
SRR12282458.fastq	STK38:NOL11	chr6	36547190	-	chr17	67743479	+	Inf	0	2	FALSE	TRUE	TRUE	SRR12282458.19565494	350	HighConfidence	-
SRR12282458.fastq	EEF1A1:AKR1B10	chr6	73523447	-	chr7	134541047	+	Inf	0	2	FALSE	TRUE	TRUE	SRR12282458.43455413	366	HighConfidence	-
SRR12282458.fastq	SNHG5:RANBP17	chr6	85677795	-	chr5	170919441	+	Inf	0	2	FALSE	TRUE	TRUE	SRR12282458.7326517	2128	HighConfidence	-
SRR12282458.fastq	PNISR:AGTPBP1	chr6	99412551	-	chr9	85547286	-	Inf	0	2	FALSE	TRUE	TRUE	SRR12282458.36259740	851	HighConfidence	-
SRR12282458.fastq	POLR2J3:RFWD2	chr7	102566997	-	chr1	176027688	-	Inf	0	2	FALSE	TRUE	TRUE	SRR12282458.48093901	315	HighConfidence	-
SRR12282458.fastq	ARL4A:SWAP70	chr7	12687043	+	chr11	9738213	+	Inf	0	2	FALSE	TRUE	TRUE	SRR12282458.19386486	243	HighConfidence	-
SRR12282458.fastq	EXOC4:RRP1B	chr7	134010203	+	chr21	43673870	+	Inf	0	2	FALSE	TRUE	TRUE	SRR12282458.56431	211	HighConfidence	-
SRR12282458.fastq	LRRC61:RHOA	chr7	150326010	+	chr3	49375591	-	Inf	0	2	FALSE	TRUE	TRUE	SRR12282458.50560031	1404	HighConfidence	-
SRR12282458.fastq	PRKAG2:CCDC138	chr7	151595345	-	chr2	108839185	+	Inf	0	2	TRUE	TRUE	TRUE	SRR12282458.2451591	1212	HighConfidence	-
SRR12282458.fastq	PRKAG2:MRPL24	chr7	151735900	-	chr1	156738438	-	Inf	0	2	FALSE	TRUE	TRUE	SRR12282458.22508704	1274	HighConfidence	-
SRR12282458.fastq	NUPL2:SLC18B1	chr7	23187146	+	chr6	132797121	-	Inf	0	2	TRUE	TRUE	TRUE	SRR12282458.36221763	2143	HighConfidence	-
SRR12282458.fastq	GGCT:C9orf85	chr7	30504569	-	chr9	71947006	+	Inf	0	2	TRUE	TRUE	TRUE	SRR12282458.36046430	1464	HighConfidence	-
SRR12282458.fastq	HERPUD2:AMFR	chr7	35638350	-	chr16	56389375	-	Inf	0	2	TRUE	TRUE	TRUE	SRR12282458.37842419	1227	HighConfidence	-
SRR12282458.fastq	CCDC132:HACE1	chr7	93253931	+	chr6	104772074	-	Inf	0	2	FALSE	TRUE	TRUE	SRR12282458.35696027	446	HighConfidence	-
SRR12282458.fastq	SLC30A8:FGFR1OP2	chr8	117007113	+	chr12	26963342	+	Inf	0	2	FALSE	TRUE	TRUE	SRR12282458.7996757	1286	HighConfidence	-
SRR12282458.fastq	ASAP1:GAK	chr8	130443460	-	chr4	904774	-	Inf	0	2	FALSE	TRUE	TRUE	SRR12282458.30204044	213	HighConfidence	-
SRR12282458.fastq	ASPH:NQO2	chr8	61642888	-	chr6	3010025	+	Inf	0	2	TRUE	TRUE	TRUE	SRR12282458.33729374	947	HighConfidence	-
SRR12282458.fastq	COPS5:MYL12B	chr8	67045812	-	chr18	3277253	+	Inf	0	2	FALSE	TRUE	TRUE	SRR12282458.6869284	674	HighConfidence	-
SRR12282458.fastq	ARFGEF1:MTX2	chr8	67218003	-	chr2	176296860	+	Inf	0	2	TRUE	TRUE	TRUE	SRR12282458.5301154	1187	HighConfidence	-
SRR12282458.fastq	RP11-37B2.1:SUCLG1	chr8	89757045	-	chr2	84431659	-	Inf	0	2	FALSE	TRUE	TRUE	SRR12282458.46132619	684	HighConfidence	-
SRR12282458.fastq	PTPN3:ALK	chr9	109463297	-	chr2	29275496	-	Inf	0	2	FALSE	TRUE	TRUE	SRR12282458.1629240	279	HighConfidence	Yes
SRR12282458.fastq	TXN:AZI2	chr9	110250820	-	chr3	28326950	-	Inf	0	2	FALSE	TRUE	TRUE	SRR12282458.31074538	1130	HighConfidence	-
SRR12282458.fastq	ARPC5L:TSR1	chr9	124864107	+	chr17	2329475	-	Inf	0	2	FALSE	TRUE	TRUE	SRR12282458.13384283	474	HighConfidence	-
SRR12282458.fastq	DNM1:GAS5	chr9	128219252	+	chr1	173864704	-	Inf	0	2	FALSE	TRUE	TRUE	SRR12282458.10734985	374	HighConfidence	-
SRR12282458.fastq	PPP1R26:MORF4L1	chr9	135484082	+	chr15	78894058	+	Inf	0	2	FALSE	TRUE	TRUE	SRR12282458.38370404	344	HighConfidence	-
SRR12282458.fastq	DENND4C:LINC01578	chr9	19276479	+	chr15	92897724	+	Inf	0	2	FALSE	TRUE	TRUE	SRR12282458.46695183	489	HighConfidence	-
SRR12282458.fastq	UBAP1:LRRK2	chr9	34179240	+	chr12	40359260	+	Inf	0	2	FALSE	TRUE	TRUE	SRR12282458.41484961	1369	HighConfidence	-
SRR12282458.fastq	UBAP1:EEF2K	chr9	34179240	+	chr16	22244630	+	Inf	0	2	FALSE	TRUE	TRUE	SRR12282458.24603421	2217	HighConfidence	-
SRR12282458.fastq	DCAF10:CNOT1	chr9	37819401	+	chr16	58547682	-	Inf	0	2	FALSE	TRUE	TRUE	SRR12282458.36056040	1026	HighConfidence	-
SRR12282458.fastq	RP11-390F4.6:GCLC	chr9	6646085	+	chr6	53522527	-	Inf	0	2	FALSE	TRUE	TRUE	SRR12282458.27321419	2410	HighConfidence	-
SRR12282458.fastq	AGTPBP1:RP11-499E18.1	chr9	85657435	-	chr4	102418988	-	Inf	0	2	FALSE	TRUE	TRUE	SRR12282458.26779352	1176	HighConfidence	-
SRR12282458.fastq	DAPK1:SFMBT2	chr9	87499139	+	chr10	7188733	-	Inf	0	2	FALSE	TRUE	TRUE	SRR12282458.6972661	1448	HighConfidence	-
SRR12282458.fastq	SSR4:KRT81	chrX	153796552	+	chr12	52286493	-	Inf	0	2	FALSE	TRUE	TRUE	SRR12282458.15455862	277	HighConfidence	-
SRR12282458.fastq	MBTPS2:ACTN1	chrX	21853503	+	chr14	68885575	-	Inf	0	2	TRUE	TRUE	TRUE	SRR12282458.4579191	838	HighConfidence	-
SRR12282458.fastq	ZBED1:DHRSX	chrX	2488788	-	chrY	2266947	-	Inf	0	2	FALSE	TRUE	TRUE	SRR12282458.27797710	885	HighConfidence	-
SRR12282458.fastq	RP5-1158E12.3:HMGB1	chrX	45849375	-	chr13	30463694	-	Inf	0	2	FALSE	TRUE	TRUE	SRR12282458.50055444	1119	HighConfidence	-
SRR12282458.fastq	RBM10:CCDC82	chrX	47147498	+	chr11	96373467	-	Inf	0	2	FALSE	TRUE	TRUE	SRR12282458.45986304	499	HighConfidence	-
SRR12282458.fastq	PRICKLE3:NBPF15	chrX	49186256	-	chr1	144440295	-	Inf	0	2	FALSE	TRUE	TRUE	SRR12282458.48586824	1925	HighConfidence	-
SRR12282458.fastq	OGT:EPCAM	chrX	71544635	+	chr2	47386572	+	Inf	0	2	TRUE	TRUE	TRUE	SRR12282458.12221259	483	HighConfidence	-
SRR12282458.fastq	DNAJC25:C1orf64	chr9	111640782	+	chr1	16005920	+	Inf	0	21	NA	FALSE	TRUE	SRR12282458.20478423	893	LowConfidence	-
SRR12282458.fastq	TMEM9B:TMEM41B	chr11	8948302	-	chr11	9295386	-	347.084	0	19	NA	FALSE	TRUE	SRR12282458.12434402	2474	LowConfidence	-
SRR12282458.fastq	C15orf57:CBX3	chr15	40562776	-	chr7	26201769	+	Inf	0	19	NA	FALSE	TRUE	SRR12282458.10983189	379	LowConfidence	-
SRR12282458.fastq	CH17-373J23.1:GNAS	chr1	145281300	+	chr20	58895615	+	Inf	0	18	NA	FALSE	TRUE	SRR12282458.11884573	238	LowConfidence	-
SRR12282458.fastq	C15orf57:CBX3	chr15	40561981	-	chr7	26201746	+	Inf	0	17	NA	FALSE	TRUE	SRR12282458.16115997	2333	LowConfidence	-
SRR12282458.fastq	C1orf64:COG3	chr1	16005921	+	chr13	45485472	+	Inf	0	17	NA	FALSE	TRUE	SRR12282458.15144535	825	LowConfidence	-
SRR12282458.fastq	RP11-448A19.1:SND1	chr7	129611320	-	chr7	127694828	+	1916.49	0	12	NA	FALSE	TRUE	SRR12282458.14803786	378	LowConfidence	-
SRR12282458.fastq	STRAP:RPS6	chr12	15900989	+	chr9	19378792	-	Inf	0	8	NA	FALSE	TRUE	SRR12282458.2044780	1321	LowConfidence	-
SRR12282458.fastq	AKT1S1:EHBP1	chr19	49871820	-	chr2	62993909	+	Inf	0	7	NA	FALSE	TRUE	SRR12282458.17120612	1196	LowConfidence	-
SRR12282458.fastq	PRNP:SLC25A6	chr20	4699838	+	chrY	1392111	-	Inf	0	7	NA	FALSE	TRUE	SRR12282458.19029888	1583	LowConfidence	-
SRR12282458.fastq	ATG9A:CBR4	chr2	219221084	-	chr4	168990190	-	Inf	0	6	NA	FALSE	TRUE	SRR12282458.25171036	2513	LowConfidence	-
SRR12282458.fastq	TMED3:TMPO	chr15	79313872	+	chr12	98533773	+	Inf	0	6	NA	FALSE	TRUE	SRR12282458.29299107	502	LowConfidence	-
SRR12282458.fastq	EXOC6B:NOP56	chr2	72496517	-	chr20	2657935	+	Inf	0	6	NA	FALSE	TRUE	SRR12282458.21754424	1535	LowConfidence	-
SRR12282458.fastq	DPH3:PTPRJ	chr3	16260048	-	chr11	48123765	+	Inf	0	6	NA	FALSE	TRUE	SRR12282458.20721609	1060	LowConfidence	-
SRR12282458.fastq	PIK3C2A:PRR5L	chr11	17207850	-	chr11	36462341	+	19254.5	0	5	NA	FALSE	TRUE	SRR12282458.23609396	195	LowConfidence	-
SRR12282458.fastq	MAP4:C1orf64	chr3	48056060	-	chr1	16005920	+	Inf	0	5	NA	FALSE	TRUE	SRR12282458.29173637	633	LowConfidence	-
SRR12282458.fastq	KPNA6:PCNXL4	chr1	32176523	+	chr14	60125079	+	Inf	0	5	NA	FALSE	TRUE	SRR12282458.17354289	1301	LowConfidence	-
SRR12282458.fastq	MOAP1:ACTB	chr14	93184233	-	chr7	5528626	-	Inf	0	5	NA	FALSE	TRUE	SRR12282458.11417734	496	LowConfidence	-
SRR12282458.fastq	HNRNPUL1:ACTG1	chr19	41305815	+	chr17	81511937	-	Inf	0	5	NA	FALSE	TRUE	SRR12282458.15057177	512	LowConfidence	-
SRR12282458.fastq	RBM3:BZW2	chrX	48576569	+	chr7	16665452	+	Inf	0	5	NA	FALSE	TRUE	SRR12282458.17525770	1766	LowConfidence	-
SRR12282458.fastq	CAPN2:UBE2B	chr1	223747137	+	chr5	134388325	+	Inf	0	5	NA	FALSE	TRUE	SRR12282458.3454231	1513	LowConfidence	-
SRR12282458.fastq	DHCR24:TMEM154	chr1	54852128	-	chr4	152622902	-	Inf	0	5	NA	FALSE	TRUE	SRR12282458.42099238	397	LowConfidence	-
SRR12282458.fastq	CYP24A1:DIP2A	chr20	54173751	-	chr21	46568292	+	Inf	0	5	NA	FALSE	TRUE	SRR12282458.10962341	1354	LowConfidence	-
SRR12282458.fastq	FN1:MUC5AC	chr2	215424186	-	chr11	1200492	+	Inf	0	5	NA	FALSE	TRUE	SRR12282458.11365310	742	LowConfidence	-
SRR12282458.fastq	SLC4A2:SYMPK	chr7	151074484	+	chr19	45831409	-	Inf	0	5	NA	FALSE	TRUE	SRR12282458.11273043	320	LowConfidence	-
SRR12282458.fastq	ASH2L:TRIO	chr8	38106440	+	chr5	14498100	+	Inf	0	5	NA	FALSE	TRUE	SRR12282458.14756594	331	LowConfidence	-
SRR12282458.fastq	DNASE2:CHRAC1	chr19	12875838	-	chr8	140516381	+	Inf	0	5	NA	FALSE	TRUE	SRR12282458.14688181	1422	LowConfidence	-
SRR12282458.fastq	SLC35E1:FKBP11	chr19	16552060	-	chr12	48922881	-	Inf	0	5	NA	FALSE	TRUE	SRR12282458.39112368	1910	LowConfidence	-
SRR12282458.fastq	PHF19:HIPK3	chr9	120875881	-	chr11	33328511	+	Inf	0	5	NA	FALSE	TRUE	SRR12282458.28714755	2228	LowConfidence	-
SRR12282458.fastq	SLC39A11:LINC00511	chr17	72712792	-	chr17	72431212	-	281.58	0	4	NA	FALSE	FALSE	SRR12282458.15347020	2017	LowConfidence	-
SRR12282458.fastq	RP11-448A19.1:SND1	chr7	129611072	-	chr7	127694828	+	1916.24	0	4	NA	FALSE	TRUE	SRR12282458.18554759	613	LowConfidence	-
SRR12282458.fastq	RPL18:UBA52	chr19	48615328	-	chr19	18573680	+	30041.6	0	4	NA	FALSE	TRUE	SRR12282458.34184372	462	LowConfidence	-
SRR12282458.fastq	NOP9:CKB	chr14	24300827	+	chr14	103522085	-	79221.3	0	4	NA	FALSE	TRUE	SRR12282458.21208724	792	LowConfidence	-
SRR12282458.fastq	GALNT2:LAMTOR5	chr1	230262664	+	chr1	110407647	-	119855	0	4	NA	FALSE	TRUE	SRR12282458.15837632	668	LowConfidence	-
SRR12282458.fastq	MRPS14:PINK1-AS	chr1	175014758	-	chr1	20652171	-	154363	0	4	NA	FALSE	FALSE	SRR12282458.19805133	357	LowConfidence	-
SRR12282458.fastq	TFRC:MRPS25	chr3	196071414	-	chr3	15052628	-	181019	0	4	NA	FALSE	FALSE	SRR12282458.16850741	505	LowConfidence	-
SRR12282458.fastq	CTD-2528L19.4:VCP	chr19	37711646	-	chr9	35060840	-	Inf	0	4	NA	FALSE	TRUE	SRR12282458.12018983	1273	LowConfidence	-
SRR12282458.fastq	CH17-373J23.1:UBE2R2	chr1	145281301	+	chr9	33886882	+	Inf	0	4	NA	FALSE	TRUE	SRR12282458.13150143	240	LowConfidence	-
SRR12282458.fastq	PPP1R8:PAFAH1B2	chr1	27838721	+	chr11	117168987	+	Inf	0	4	NA	FALSE	TRUE	SRR12282458.14421493	2155	LowConfidence	-
SRR12282458.fastq	NGDN:TOX3	chr14	23476397	+	chr16	52439736	-	Inf	0	4	NA	FALSE	TRUE	SRR12282458.2621098	689	LowConfidence	-
SRR12282458.fastq	MKL2:TIMM23B	chr16	14141509	+	chr10	49974150	+	Inf	0	4	NA	FALSE	TRUE	SRR12282458.1781285	1104	LowConfidence	-
SRR12282458.fastq	EIF5A:TGFB1	chr17	7307639	+	chr19	41353911	-	Inf	0	4	NA	FALSE	TRUE	SRR12282458.11384755	270	LowConfidence	-
SRR12282458.fastq	ACTG1:MPZL1	chr17	81511466	-	chr1	167721986	+	Inf	0	4	NA	FALSE	TRUE	SRR12282458.10683006	952	LowConfidence	-
SRR12282458.fastq	TMEM107:APMAP	chr17	8175983	-	chr20	24969644	-	Inf	0	4	NA	FALSE	TRUE	SRR12282458.21444875	1432	LowConfidence	-
SRR12282458.fastq	LDLR:HNRNPDL	chr19	11111635	+	chr4	82426553	-	Inf	0	4	NA	FALSE	TRUE	SRR12282458.19680859	1321	LowConfidence	-
SRR12282458.fastq	PAF1:SPARC	chr19	39386500	-	chr5	151662802	-	Inf	0	4	NA	FALSE	TRUE	SRR12282458.1048044	1227	LowConfidence	-
SRR12282458.fastq	PSMF1:YIPF5	chr20	1125528	+	chr5	144159742	-	Inf	0	4	NA	FALSE	TRUE	SRR12282458.13724596	368	LowConfidence	-
SRR12282458.fastq	DYNLRB1:PTPRG-AS1	chr20	34534640	+	chr3	62293805	-	Inf	0	4	NA	FALSE	TRUE	SRR12282458.20903280	1809	LowConfidence	-
SRR12282458.fastq	COQ10B:LINC00662	chr2	197474565	+	chr19	27791787	-	Inf	0	4	NA	FALSE	TRUE	SRR12282458.27612503	441	LowConfidence	-
SRR12282458.fastq	POLR2H:CPE	chr3	184365033	+	chr4	165467789	+	Inf	0	4	NA	FALSE	TRUE	SRR12282458.32734438	268	LowConfidence	-
SRR12282458.fastq	SMARCC1:ZNF330	chr3	47693243	-	chr4	141233892	+	Inf	0	4	NA	FALSE	TRUE	SRR12282458.22314116	873	LowConfidence	-
SRR12282458.fastq	HIST1H2AB:AHCY	chr6	26033297	-	chr20	34290898	-	Inf	0	4	NA	FALSE	TRUE	SRR12282458.19783192	2712	LowConfidence	-
SRR12282458.fastq	PNMA2:AMY2B	chr8	26509019	-	chr1	103565436	+	Inf	0	4	NA	FALSE	TRUE	SRR12282458.11709455	1865	LowConfidence	-
SRR12282458.fastq	SLC25A6:AP2S1	chrX	1386274	-	chr19	46839485	-	Inf	0	4	NA	FALSE	TRUE	SRR12282458.12056526	1390	LowConfidence	-
SRR12282458.fastq	IDS:CTC-510F12.6	chrX	149479288	-	chr19	11323488	+	Inf	0	4	NA	FALSE	TRUE	SRR12282458.37230690	533	LowConfidence	-
SRR12282458.fastq	WDR77:DBNL	chr1	111441320	-	chr7	44061070	+	Inf	0	4	NA	FALSE	TRUE	SRR12282458.34608272	1066	LowConfidence	-
SRR12282458.fastq	LDHA:PYGL	chr11	18407529	+	chr14	50905432	-	Inf	0	4	NA	FALSE	TRUE	SRR12282458.13239354	1405	LowConfidence	-
SRR12282458.fastq	CCT3:TCF3	chr1	156310616	-	chr19	1611528	-	Inf	0	4	NA	FALSE	TRUE	SRR12282458.41748263	510	LowConfidence	-
SRR12282458.fastq	MALAT1:SYNPO	chr11	65500702	+	chr5	150659011	+	Inf	0	4	NA	FALSE	TRUE	SRR12282458.18971077	1478	LowConfidence	-
SRR12282458.fastq	UCK2:PARP4	chr1	165896258	+	chr13	24434632	-	Inf	0	4	NA	FALSE	TRUE	SRR12282458.33752812	961	LowConfidence	-
SRR12282458.fastq	CDK4:TMEM30A	chr12	57748398	-	chr6	75254911	-	Inf	0	4	NA	FALSE	TRUE	SRR12282458.17989733	1268	LowConfidence	-
SRR12282458.fastq	HSPH1:RPS9	chr13	31148435	-	chr19	54206377	+	Inf	0	4	NA	FALSE	TRUE	SRR12282458.16655362	1671	LowConfidence	-
SRR12282458.fastq	HIVEP3:TNNT1	chr1	41584156	-	chr19	55146707	-	Inf	0	4	NA	FALSE	TRUE	SRR12282458.15334691	699	LowConfidence	-
SRR12282458.fastq	RNaseP_nuc:DAG1	chr14	20343282	-	chr3	49510420	+	Inf	0	4	NA	FALSE	TRUE	SRR12282458.20714774	194	LowConfidence	-
SRR12282458.fastq	HIF1A:DNAJC8	chr14	61736963	+	chr1	28201057	-	Inf	0	4	NA	FALSE	TRUE	SRR12282458.19967649	1434	LowConfidence	-
SRR12282458.fastq	GPHN:OS9	chr14	66508406	+	chr12	57716144	+	Inf	0	4	NA	FALSE	TRUE	SRR12282458.3357829	1473	LowConfidence	-
SRR12282458.fastq	PDIA3:TMEM33	chr15	43771242	+	chr4	41939295	+	Inf	0	4	NA	FALSE	TRUE	SRR12282458.18763156	841	LowConfidence	-
SRR12282458.fastq	ELMO3:DUS1L	chr16	67202984	+	chr17	82058467	-	Inf	0	4	NA	FALSE	TRUE	SRR12282458.17759185	598	LowConfidence	-
SRR12282458.fastq	RP11-159D12.5:SNX5	chr17	58004997	-	chr20	17941797	-	Inf	0	4	NA	FALSE	TRUE	SRR12282458.33589153	273	LowConfidence	-
SRR12282458.fastq	CPNE1:MIEN1	chr20	35626343	-	chr17	39729273	-	Inf	0	4	NA	FALSE	TRUE	SRR12282458.15243866	215	LowConfidence	-
SRR12282458.fastq	RPL3:UBASH3B	chr22	39312885	-	chr11	122814314	+	Inf	0	4	NA	FALSE	TRUE	SRR12282458.26216688	1350	LowConfidence	-
SRR12282458.fastq	SNRNP200:KIAA1522	chr2	96301657	-	chr1	32770007	+	Inf	0	4	NA	FALSE	TRUE	SRR12282458.4340767	1217	LowConfidence	-
SRR12282458.fastq	NCEH1:B2M	chr3	172633584	-	chr15	44715656	+	Inf	0	4	NA	FALSE	TRUE	SRR12282458.13723623	717	LowConfidence	-
SRR12282458.fastq	RNF123:NPC2	chr3	49697222	+	chr14	74493288	-	Inf	0	4	NA	FALSE	TRUE	SRR12282458.30544049	385	LowConfidence	-
SRR12282458.fastq	FLNB:IFITM3	chr3	58098876	+	chr11	319941	-	Inf	0	4	NA	FALSE	TRUE	SRR12282458.46400009	376	LowConfidence	-
SRR12282458.fastq	KIF20A:ZNF239	chr5	138184668	+	chr10	43557977	-	Inf	0	4	NA	FALSE	TRUE	SRR12282458.3124687	620	LowConfidence	-
SRR12282458.fastq	MATR3:MUC5AC	chr5	139307864	+	chr11	1199466	+	Inf	0	4	NA	FALSE	TRUE	SRR12282458.47603072	781	LowConfidence	-
SRR12282458.fastq	UBE2D2:IPO4	chr5	139561627	+	chr14	24182416	-	Inf	0	4	NA	FALSE	TRUE	SRR12282458.16782461	1154	LowConfidence	-
SRR12282458.fastq	RNF44:WTIP	chr5	176530131	-	chr19	34500964	+	Inf	0	4	NA	FALSE	TRUE	SRR12282458.3095973	314	LowConfidence	-
SRR12282458.fastq	HMGCR:EIF1	chr5	75356435	+	chr17	41689006	+	Inf	0	4	NA	FALSE	TRUE	SRR12282458.49309837	638	LowConfidence	-
SRR12282458.fastq	GABBR1:CSTF2T	chr6	29623345	-	chr10	51698104	-	Inf	0	4	NA	FALSE	TRUE	SRR12282458.10759562	901	LowConfidence	-
SRR12282458.fastq	TEAD3:FAM134A	chr6	35486498	-	chr2	219181384	+	Inf	0	4	NA	FALSE	TRUE	SRR12282458.3488596	490	LowConfidence	-
SRR12282458.fastq	ACTB:RHOBTB3	chr7	5528042	-	chr5	95795279	+	Inf	0	4	NA	FALSE	TRUE	SRR12282458.18428017	1075	LowConfidence	-
SRR12282458.fastq	CTSB:BHLHE40	chr8	11845149	-	chr3	4983125	+	Inf	0	4	NA	FALSE	TRUE	SRR12282458.42073946	1161	LowConfidence	-
SRR12282458.fastq	CDCA2:ATP6V1G1	chr8	25484192	+	chr9	114597603	+	Inf	0	4	NA	FALSE	TRUE	SRR12282458.19971526	901	LowConfidence	-
SRR12282458.fastq	LCN2:CSTB	chr9	128152020	+	chr21	43774727	-	Inf	0	4	NA	FALSE	TRUE	SRR12282458.13028509	594	LowConfidence	-
SRR12282458.fastq	NMT2:PSMG1	chr10	15133318	-	chr21	39180342	-	Inf	0	4	NA	FALSE	TRUE	SRR12282458.19031390	748	LowConfidence	-
SRR12282458.fastq	ITGB1:AGR2	chr10	32919893	-	chr7	16801362	-	Inf	0	4	NA	FALSE	TRUE	SRR12282458.37822503	720	LowConfidence	-
SRR12282458.fastq	DCPS:SEC62	chr11	126345538	+	chr3	169992748	+	Inf	0	4	NA	FALSE	TRUE	SRR12282458.12910168	1048	LowConfidence	-
SRR12282458.fastq	MTCH2:NFIB	chr11	47618710	-	chr9	14086792	-	Inf	0	4	NA	FALSE	TRUE	SRR12282458.34132836	487	LowConfidence	-
SRR12282458.fastq	SART1:HCFC1	chr11	65965133	+	chrX	153950418	-	Inf	0	4	NA	FALSE	TRUE	SRR12282458.28627084	2024	LowConfidence	-
SRR12282458.fastq	CCND1:MRPL28	chr11	69651380	+	chr16	368408	-	Inf	0	4	NA	FALSE	TRUE	SRR12282458.39248182	1228	LowConfidence	-
SRR12282458.fastq	PRSS23:P3H2	chr11	86808871	+	chr3	189957451	-	Inf	0	4	NA	FALSE	TRUE	SRR12282458.11893308	726	LowConfidence	-
SRR12282458.fastq	DDOST:AP1M1	chr1	20652382	-	chr19	16235014	+	Inf	0	4	NA	FALSE	TRUE	SRR12282458.15274535	429	LowConfidence	-
SRR12282458.fastq	RAB35:TUBB	chr12	120097117	-	chr6	30723500	+	Inf	0	4	NA	FALSE	TRUE	SRR12282458.34654998	1153	LowConfidence	-
SRR12282458.fastq	GAPDH:S100A11	chr12	6538233	+	chr1	152032785	-	Inf	0	4	NA	FALSE	TRUE	SRR12282458.42653809	1188	LowConfidence	-
SRR12282458.fastq	LLPH:CHP1	chr12	66123580	-	chr15	41281114	+	Inf	0	4	NA	FALSE	TRUE	SRR12282458.46896648	863	LowConfidence	-
SRR12282458.fastq	MLF2:HCFC1R1	chr12	6748469	-	chr16	3023877	-	Inf	0	4	NA	FALSE	TRUE	SRR12282458.19698862	638	LowConfidence	-
SRR12282458.fastq	ARGLU1:MTSS1L	chr13	106567646	-	chr16	70674417	-	Inf	0	4	NA	FALSE	TRUE	SRR12282458.10737411	554	LowConfidence	-
SRR12282458.fastq	PPIB:SNHG8	chr15	64155986	-	chr4	118278792	+	Inf	0	4	NA	FALSE	TRUE	SRR12282458.26208183	1361	LowConfidence	-
SRR12282458.fastq	ACADVL:TRIM28	chr17	7222134	+	chr19	58550201	+	Inf	0	4	NA	FALSE	TRUE	SRR12282458.26480864	513	LowConfidence	-
SRR12282458.fastq	RPS16:FAM120B	chr19	39433358	-	chr6	170318824	+	Inf	0	4	NA	FALSE	TRUE	SRR12282458.6577978	1755	LowConfidence	-
SRR12282458.fastq	EEF2:H2AFZ	chr19	3977945	-	chr4	99948829	-	Inf	0	4	NA	FALSE	TRUE	SRR12282458.22822765	545	LowConfidence	-
SRR12282458.fastq	CNN3:PTP4A1	chr1	94901686	-	chr6	63580327	+	Inf	0	4	NA	FALSE	TRUE	SRR12282458.4260462	780	LowConfidence	-
SRR12282458.fastq	ANGPTL4:LSM2	chr19	8371129	+	chr6	31797875	-	Inf	0	4	NA	FALSE	TRUE	SRR12282458.36308802	571	LowConfidence	-
SRR12282458.fastq	CEBPZOS:GMPPB	chr2	37203425	+	chr3	49722679	-	Inf	0	4	NA	FALSE	TRUE	SRR12282458.40112441	943	LowConfidence	-
SRR12282458.fastq	ARF4:ARGLU1	chr3	57571821	-	chr13	106543967	-	Inf	0	4	NA	FALSE	TRUE	SRR12282458.14979468	1278	LowConfidence	-
SRR12282458.fastq	SLC30A9:PTK2	chr4	42060227	+	chr8	140658946	-	Inf	0	4	NA	FALSE	TRUE	SRR12282458.28447058	1006	LowConfidence	-
SRR12282458.fastq	PWWP2A:ZNF570	chr5	160093790	-	chr19	37485778	+	Inf	0	4	NA	FALSE	TRUE	SRR12282458.16116219	262	LowConfidence	-
SRR12282458.fastq	NPM1:MC1R	chr5	171388003	+	chr16	89912495	+	Inf	0	4	NA	FALSE	TRUE	SRR12282458.25728132	2317	LowConfidence	-
SRR12282458.fastq	NRCAM:BCORL1	chr7	108149716	-	chrX	130028751	+	Inf	0	4	NA	FALSE	TRUE	SRR12282458.41318136	1282	LowConfidence	-
SRR12282458.fastq	ACTB:GCFC2	chr7	5527186	-	chr2	75702181	-	Inf	0	4	NA	FALSE	TRUE	SRR12282458.9044510	1232	LowConfidence	-
SRR12282458.fastq	ALDH1A1:PSAP	chr9	72901154	-	chr10	71817328	-	Inf	0	4	NA	FALSE	TRUE	SRR12282458.10575387	1139	LowConfidence	-
SRR12282458.fastq	STAG2:RP11-321N4.5	chrX	124051210	+	chr6	85614835	-	Inf	0	4	NA	FALSE	TRUE	SRR12282458.26003236	1434	LowConfidence	-
SRR12282458.fastq	G6PD:YWHAQ	chrX	154531820	-	chr2	9591500	-	Inf	0	4	NA	FALSE	TRUE	SRR12282458.2288219	1559	LowConfidence	-
SRR12282458.fastq	FUNDC1:BNIP2	chrX	44542832	-	chr15	59682503	-	Inf	0	4	NA	FALSE	TRUE	SRR12282458.38741918	198	LowConfidence	-
SRR12282458.fastq	HNRNPA3:NFE2L2	chr2	177216178	+	chr2	177232009	-	15.831	0	3	NA	FALSE	TRUE	SRR12282458.14014895	637	LowConfidence	-
SRR12282458.fastq	GFM1:RARRES1	chr3	158682143	+	chr3	158710934	-	28.791	0	3	NA	FALSE	TRUE	SRR12282458.46769991	1199	LowConfidence	Yes
SRR12282458.fastq	ASTN2:PAPPA	chr9	116425910	-	chr9	116396512	+	29.398	0	3	NA	FALSE	TRUE	SRR12282458.27663915	652	LowConfidence	-
SRR12282458.fastq	SUZ12:UTP6	chr17	31940483	+	chr17	31880748	-	59.735	0	3	NA	FALSE	TRUE	SRR12282458.45141839	665	LowConfidence	-
SRR12282458.fastq	GABPB1:USP8	chr15	50354984	-	chr15	50432343	+	77.359	0	3	NA	FALSE	TRUE	SRR12282458.5814467	1431	LowConfidence	-
SRR12282458.fastq	CLCN2:AP2M1	chr3	184361416	-	chr3	184180850	+	180.566	0	3	NA	FALSE	TRUE	SRR12282458.903199	1336	LowConfidence	-
SRR12282458.fastq	RP11-114H23.1:RP11-114H23.2	chr12	75983721	-	chr12	75694943	-	288.778	0	3	NA	FALSE	FALSE	SRR12282458.21093107	396	LowConfidence	-
SRR12282458.fastq	UNC93B1:AP003419.11	chr11	67993680	-	chr11	67352020	-	641.66	0	3	NA	FALSE	FALSE	SRR12282458.378638	1084	LowConfidence	-
SRR12282458.fastq	DDX49:ANO8	chr19	18922354	+	chr19	17334739	-	1587.62	0	3	NA	FALSE	TRUE	SRR12282458.30621690	778	LowConfidence	-
SRR12282458.fastq	YWHAE:UBE2G1	chr17	1400049	-	chr17	4296806	-	2896.76	0	3	NA	FALSE	TRUE	SRR12282458.20960974	219	LowConfidence	-
SRR12282458.fastq	RP11-1017G21.5:RP11-44N21.1	chr14	101949069	+	chr14	105095325	+	3146.26	0	3	NA	FALSE	FALSE	SRR12282458.7309060	791	LowConfidence	-
SRR12282458.fastq	RP11-334C17.3:MFSD11	chr17	80147769	+	chr17	76767386	+	3380.38	0	3	NA	FALSE	TRUE	SRR12282458.15792758	294	LowConfidence	-
SRR12282458.fastq	RALB:PSD4	chr2	120289720	+	chr2	113202420	+	7087.3	0	3	NA	FALSE	TRUE	SRR12282458.4020297	585	LowConfidence	-
SRR12282458.fastq	TNS3:GBAS	chr7	47581508	-	chr7	55997366	+	8415.86	0	3	NA	FALSE	TRUE	SRR12282458.15558637	251	LowConfidence	-
SRR12282458.fastq	LRRC42:SERBP1	chr1	53952027	+	chr1	67430151	-	13478.1	0	3	NA	FALSE	TRUE	SRR12282458.50051531	300	LowConfidence	-
SRR12282458.fastq	DVL2:TMEM11	chr17	7234073	-	chr17	21198836	-	13964.8	0	3	NA	FALSE	TRUE	SRR12282458.10812457	213	LowConfidence	-
SRR12282458.fastq	CELF1:AP001462.6	chr11	47472190	-	chr11	64778955	+	17306.8	0	3	NA	FALSE	TRUE	SRR12282458.14441382	383	LowConfidence	-
SRR12282458.fastq	TARDBP:SNHG12	chr1	11013959	+	chr1	28579588	-	17565.6	0	3	NA	FALSE	TRUE	SRR12282458.4358997	403	LowConfidence	-
SRR12282458.fastq	WHSC1L1:ASPH	chr8	38348093	-	chr8	61658507	-	23310.4	0	3	NA	FALSE	TRUE	SRR12282458.49291331	626	LowConfidence	-
SRR12282458.fastq	CTB-96E2.2:MSI2	chr17	28367788	-	chr17	57274283	+	28906.5	0	3	NA	FALSE	TRUE	SRR12282458.39881644	318	LowConfidence	-
SRR12282458.fastq	NME4:ALDOA	chr16	399695	+	chr16	30069583	+	29669.9	0	3	NA	FALSE	FALSE	SRR12282458.10567978	463	LowConfidence	-
SRR12282458.fastq	RPL23:GABARAP	chr17	38850369	-	chr17	7240884	-	31609.5	0	3	NA	FALSE	FALSE	SRR12282458.3293249	403	LowConfidence	-
SRR12282458.fastq	NFKBIB:MOB3A	chr19	38907582	+	chr19	2071526	-	36836.1	0	3	NA	FALSE	TRUE	SRR12282458.14437113	992	LowConfidence	-
SRR12282458.fastq	FAM32A:TNNT1	chr19	16191211	+	chr19	55146708	-	38955.5	0	3	NA	FALSE	TRUE	SRR12282458.39350316	662	LowConfidence	-
SRR12282458.fastq	CTD-2583A14.9:PLIN3	chr19	57912169	-	chr19	4844789	-	53067.4	0	3	NA	FALSE	FALSE	SRR12282458.39410052	1435	LowConfidence	-
SRR12282458.fastq	PRPF6:NOP56	chr20	63999693	+	chr20	2658151	+	61341.5	0	3	NA	FALSE	TRUE	SRR12282458.40260034	2493	LowConfidence	-
SRR12282458.fastq	FAM168A:PHRF1	chr11	73419928	-	chr11	609013	+	72810.9	0	3	NA	FALSE	TRUE	SRR12282458.35307788	536	LowConfidence	-
SRR12282458.fastq	DDOST:CLCC1	chr1	20652168	-	chr1	108932005	-	88279.8	0	3	NA	FALSE	TRUE	SRR12282458.26191050	1594	LowConfidence	-
SRR12282458.fastq	DYNLT3:MAGEC1	chrX	37841814	-	chrX	141908728	+	104067	0	3	NA	FALSE	TRUE	SRR12282458.11018109	744	LowConfidence	-
SRR12282458.fastq	CH17-373J23.1:GNB1	chr1	145281301	+	chr1	1839238	-	143442	0	3	NA	FALSE	TRUE	SRR12282458.1749726	242	LowConfidence	-
SRR12282458.fastq	HNRNPU:THRAP3	chr1	244863860	-	chr1	36304553	+	208559	0	3	NA	FALSE	TRUE	SRR12282458.15775061	726	LowConfidence	-
SRR12282458.fastq	KIDINS220:PSMD1	chr2	8826985	-	chr2	231146243	+	222319	0	3	NA	FALSE	TRUE	SRR12282458.25355545	506	LowConfidence	-
SRR12282458.fastq	SRRM1:ZNF124	chr1	24647376	+	chr1	247141009	-	222494	0	3	NA	FALSE	TRUE	SRR12282458.23929874	905	LowConfidence	-
SRR12282458.fastq	EIF4EBP2:TBX3	chr10	70421831	+	chr12	114679818	-	Inf	0	3	NA	FALSE	TRUE	SRR12282458.22966508	1758	LowConfidence	-
SRR12282458.fastq	CH17-373J23.1:CBX1	chr1	145281301	+	chr17	48077041	-	Inf	0	3	NA	FALSE	TRUE	SRR12282458.14266682	241	LowConfidence	-
SRR12282458.fastq	JTB:CCNI	chr1	153974514	-	chr4	77075674	-	Inf	0	3	NA	FALSE	TRUE	SRR12282458.28281196	1687	LowConfidence	-
SRR12282458.fastq	H3F3A:CCT5	chr1	226071388	+	chr5	10254738	+	Inf	0	3	NA	FALSE	TRUE	SRR12282458.13240319	1724	LowConfidence	-
SRR12282458.fastq	KRT18:TAX1BP3	chr12	52952768	+	chr17	3663562	-	Inf	0	3	NA	FALSE	TRUE	SRR12282458.17009920	1310	LowConfidence	-
SRR12282458.fastq	CTD-2591A6.2:USP3	chr14	28318242	+	chr15	63532647	+	Inf	0	3	NA	FALSE	TRUE	SRR12282458.14835972	244	LowConfidence	-
SRR12282458.fastq	MFAP1:MATR3	chr15	43817325	-	chr5	139308245	+	Inf	0	3	NA	FALSE	TRUE	SRR12282458.17033810	437	LowConfidence	-
SRR12282458.fastq	TRIM16:CEP70	chr17	15628553	-	chr3	138500027	-	Inf	0	3	NA	FALSE	TRUE	SRR12282458.12629650	246	LowConfidence	-
SRR12282458.fastq	P3H4:MALL	chr17	41802854	-	chr2	110084993	-	Inf	0	3	NA	FALSE	TRUE	SRR12282458.40109394	1244	LowConfidence	-
SRR12282458.fastq	CTC-510F12.6:IDS	chr19	11323487	+	chrX	149479287	-	Inf	0	3	NA	FALSE	TRUE	SRR12282458.28625668	2461	LowConfidence	-
SRR12282458.fastq	CALM3:HTATSF1	chr19	46608962	+	chrX	136497737	+	Inf	0	3	NA	FALSE	TRUE	SRR12282458.26718934	874	LowConfidence	-
SRR12282458.fastq	RPL28:LRRFIP1	chr19	55388377	+	chr2	237756160	+	Inf	0	3	NA	FALSE	TRUE	SRR12282458.21558852	561	LowConfidence	-
SRR12282458.fastq	MZF1-AS1:MUC5AC	chr19	58574096	+	chr11	1199855	+	Inf	0	3	NA	FALSE	TRUE	SRR12282458.14018646	454	LowConfidence	-
SRR12282458.fastq	PTTG1IP:PERP	chr21	44861255	-	chr6	138091227	-	Inf	0	3	NA	FALSE	TRUE	SRR12282458.10036314	373	LowConfidence	-
SRR12282458.fastq	GUCD1:GLMN	chr22	24554947	-	chr1	92271648	-	Inf	0	3	NA	FALSE	TRUE	SRR12282458.25161812	1272	LowConfidence	-
SRR12282458.fastq	MYH9:MAGEA6	chr22	36301608	-	chrX	152766533	-	Inf	0	3	NA	FALSE	TRUE	SRR12282458.23844000	501	LowConfidence	-
SRR12282458.fastq	PHF5A:ENO1	chr22	41460394	-	chr1	8874840	-	Inf	0	3	NA	FALSE	TRUE	SRR12282458.28743095	1655	LowConfidence	-
SRR12282458.fastq	CCT7:SF3B3	chr2	73251416	+	chr16	70569064	+	Inf	0	3	NA	FALSE	TRUE	SRR12282458.15767121	1389	LowConfidence	-
SRR12282458.fastq	CTNNB1:DTNB	chr3	41239346	+	chr2	25531596	-	Inf	0	3	NA	FALSE	TRUE	SRR12282458.10323777	275	LowConfidence	-
SRR12282458.fastq	UGDH:FGD4	chr4	39500016	-	chr12	32645730	+	Inf	0	3	NA	FALSE	TRUE	SRR12282458.10646486	440	LowConfidence	-
SRR12282458.fastq	RARS:PSMD7	chr5	168506783	+	chr16	74305474	+	Inf	0	3	NA	FALSE	TRUE	SRR12282458.22217884	242	LowConfidence	-
SRR12282458.fastq	MKI67:CDRT4	chr10	128098404	-	chr17	15438166	-	Inf	0	3	NA	FALSE	TRUE	SRR12282458.50083032	366	LowConfidence	-
SRR12282458.fastq	VIM:PKMYT1	chr10	17235220	+	chr16	2974593	-	Inf	0	3	NA	FALSE	TRUE	SRR12282458.10984665	1267	LowConfidence	-
SRR12282458.fastq	ARHGAP21:COX14	chr10	24597492	-	chr12	50120068	+	Inf	0	3	NA	FALSE	TRUE	SRR12282458.13960090	1320	LowConfidence	-
SRR12282458.fastq	ITGB1:ATP6V1A	chr10	32901068	-	chr3	113811919	+	Inf	0	3	NA	FALSE	TRUE	SRR12282458.11037318	5006	LowConfidence	-
SRR12282458.fastq	HNRNPF:IMPDH1	chr10	43386842	-	chr7	128392659	-	Inf	0	3	NA	FALSE	TRUE	SRR12282458.46338362	1401	LowConfidence	-
SRR12282458.fastq	RP11-38L15.8:IMMP2L	chr10	46635413	+	chr7	111521313	-	Inf	0	3	NA	FALSE	TRUE	SRR12282458.14172264	1003	LowConfidence	-
SRR12282458.fastq	SEC24C:PCGF2	chr10	73760258	+	chr17	38735561	-	Inf	0	3	NA	FALSE	TRUE	SRR12282458.12496839	834	LowConfidence	-
SRR12282458.fastq	ADK:NUCKS1	chr10	74708520	+	chr1	205720518	-	Inf	0	3	NA	FALSE	TRUE	SRR12282458.4244518	1082	LowConfidence	-
SRR12282458.fastq	MUC5AC:DIP2A	chr11	1189713	+	chr21	46568546	+	Inf	0	3	NA	FALSE	TRUE	SRR12282458.25485713	650	LowConfidence	-
SRR12282458.fastq	MICAL2:TRIO	chr11	12222674	+	chr5	14509208	+	Inf	0	3	NA	FALSE	TRUE	SRR12282458.43841503	1036	LowConfidence	-
SRR12282458.fastq	CH17-373J23.1:RAP1GDS1	chr1	145281302	+	chr4	98391952	+	Inf	0	3	NA	FALSE	TRUE	SRR12282458.2763585	235	LowConfidence	-
SRR12282458.fastq	PACSIN3:MCM7	chr11	47177988	-	chr7	100094247	-	Inf	0	3	NA	FALSE	TRUE	SRR12282458.24380536	3011	LowConfidence	-
SRR12282458.fastq	SF3B4:RP11-321N4.5	chr1	149923915	-	chr6	85615037	-	Inf	0	3	NA	FALSE	TRUE	SRR12282458.2135853	1097	LowConfidence	-
SRR12282458.fastq	RUSC1:NOLC1	chr1	155330770	+	chr10	102163016	+	Inf	0	3	NA	FALSE	TRUE	SRR12282458.36871542	1662	LowConfidence	-
SRR12282458.fastq	LMNA:PSMD2	chr1	156114827	+	chr3	184306075	+	Inf	0	3	NA	FALSE	TRUE	SRR12282458.17165805	1255	LowConfidence	-
SRR12282458.fastq	CCT3:CCDC42B	chr1	156309131	-	chr12	113158813	+	Inf	0	3	NA	FALSE	TRUE	SRR12282458.22507430	241	LowConfidence	-
SRR12282458.fastq	FTH1:HNRNPA0	chr11	61967500	-	chr5	137754302	-	Inf	0	3	NA	FALSE	TRUE	SRR12282458.27768095	1773	LowConfidence	-
SRR12282458.fastq	SLC3A2:RP1-37E16.12	chr11	62888751	+	chr22	37691549	+	Inf	0	3	NA	FALSE	TRUE	SRR12282458.20198032	4207	LowConfidence	-
SRR12282458.fastq	CAPN1:MAGEF1	chr11	65204729	+	chr3	184711106	-	Inf	0	3	NA	FALSE	TRUE	SRR12282458.19605678	827	LowConfidence	-
SRR12282458.fastq	PACS1:CORO6	chr11	66243173	+	chr17	29615485	-	Inf	0	3	NA	FALSE	TRUE	SRR12282458.14403857	2070	LowConfidence	-
SRR12282458.fastq	PPP1CA:FLII	chr11	67398537	-	chr17	18246204	-	Inf	0	3	NA	FALSE	TRUE	SRR12282458.35411437	995	LowConfidence	-
SRR12282458.fastq	CTTN:RHOB	chr11	70429153	+	chr2	20448847	+	Inf	0	3	NA	FALSE	TRUE	SRR12282458.37912417	473	LowConfidence	-
SRR12282458.fastq	RPLP2:NDUFA12	chr11	811620	+	chr12	95002793	-	Inf	0	3	NA	FALSE	TRUE	SRR12282458.17539067	287	LowConfidence	-
SRR12282458.fastq	RP11-700A24.1:CGGBP1	chr11	85853862	-	chr3	88058223	-	Inf	0	3	NA	FALSE	TRUE	SRR12282458.24457004	550	LowConfidence	-
SRR12282458.fastq	DDOST:EIF2S3	chr1	20652129	-	chrX	24077355	+	Inf	0	3	NA	FALSE	TRUE	SRR12282458.17662918	2393	LowConfidence	-
SRR12282458.fastq	PIGR:PCDHGB2	chr1	206937604	-	chr5	141361232	+	Inf	0	3	NA	FALSE	TRUE	SRR12282458.10072787	1537	LowConfidence	-
SRR12282458.fastq	TMEM120B:PPAT	chr12	121779056	+	chr4	56435485	-	Inf	0	3	NA	FALSE	TRUE	SRR12282458.21047028	1369	LowConfidence	-
SRR12282458.fastq	RAB3GAP2:SMG1	chr1	220254360	-	chr16	18877137	-	Inf	0	3	NA	FALSE	TRUE	SRR12282458.30244031	941	LowConfidence	-
SRR12282458.fastq	LDHB:COMMD10	chr12	21638395	-	chr5	116292569	+	Inf	0	3	NA	FALSE	TRUE	SRR12282458.16104420	855	LowConfidence	-
SRR12282458.fastq	CAPN2:NXF1	chr1	223766422	+	chr11	62792471	-	Inf	0	3	NA	FALSE	TRUE	SRR12282458.25381542	1781	LowConfidence	-
SRR12282458.fastq	MED21:PAICS	chr12	27028483	+	chr4	56459592	+	Inf	0	3	NA	FALSE	TRUE	SRR12282458.1750604	348	LowConfidence	-
SRR12282458.fastq	RP11-386G11.10:NNT	chr12	49128155	+	chr5	43645487	+	Inf	0	3	NA	FALSE	TRUE	SRR12282458.15860251	488	LowConfidence	-
SRR12282458.fastq	TUBA1B:RPL23	chr12	49128847	-	chr17	38850427	-	Inf	0	3	NA	FALSE	TRUE	SRR12282458.12654249	633	LowConfidence	-
SRR12282458.fastq	TUBA1C:CTD-2132N18.3	chr12	49273322	+	chr17	42125375	-	Inf	0	3	NA	FALSE	TRUE	SRR12282458.29581662	506	LowConfidence	-
SRR12282458.fastq	ATP5G2:PKM	chr12	53665364	-	chr15	72200628	-	Inf	0	3	NA	FALSE	TRUE	SRR12282458.18793152	405	LowConfidence	-
SRR12282458.fastq	TBK1:RP11-555K2.4	chr12	64467081	+	chr21	9914409	+	Inf	0	3	NA	FALSE	TRUE	SRR12282458.31815058	671	LowConfidence	-
SRR12282458.fastq	GNS:MIEN1	chr12	64747745	-	chr17	39729555	-	Inf	0	3	NA	FALSE	TRUE	SRR12282458.16531220	541	LowConfidence	-
SRR12282458.fastq	CCT2:SERINC1	chr12	69597230	+	chr6	122443686	-	Inf	0	3	NA	FALSE	TRUE	SRR12282458.14212092	1158	LowConfidence	-
SRR12282458.fastq	EIF3I:ARCN1	chr1	32231208	+	chr11	118601348	+	Inf	0	3	NA	FALSE	TRUE	SRR12282458.28090308	883	LowConfidence	-
SRR12282458.fastq	GPALPP1:CT45A3	chr13	45028003	+	chrX	135764447	-	Inf	0	3	NA	FALSE	TRUE	SRR12282458.36899965	509	LowConfidence	-
SRR12282458.fastq	COG3:C1orf64	chr13	45485473	+	chr1	16005920	+	Inf	0	3	NA	FALSE	TRUE	SRR12282458.20461936	875	LowConfidence	-
SRR12282458.fastq	NUDT14:AAED1	chr14	105175777	-	chr9	96640443	-	Inf	0	3	NA	FALSE	TRUE	SRR12282458.40994021	767	LowConfidence	-
SRR12282458.fastq	LRP10:TMEM107	chr14	22875586	+	chr17	8176288	-	Inf	0	3	NA	FALSE	TRUE	SRR12282458.20802523	1127	LowConfidence	-
SRR12282458.fastq	NEDD8-MDP1:RPA1	chr14	24217189	-	chr17	1879235	+	Inf	0	3	NA	FALSE	TRUE	SRR12282458.23546014	332	LowConfidence	-
SRR12282458.fastq	TINF2:C7orf55-LUC7L2	chr14	24240503	-	chr7	139405658	+	Inf	0	3	NA	FALSE	TRUE	SRR12282458.31041964	656	LowConfidence	-
SRR12282458.fastq	TMX1:RPS21	chr14	51255245	+	chr20	62387328	+	Inf	0	3	NA	FALSE	TRUE	SRR12282458.15475320	1615	LowConfidence	-
SRR12282458.fastq	PSMA3:GAPDH	chr14	58257813	+	chr12	6537729	+	Inf	0	3	NA	FALSE	TRUE	SRR12282458.14516998	665	LowConfidence	-
SRR12282458.fastq	NPC2:MLEC	chr14	74486369	-	chr12	120700163	+	Inf	0	3	NA	FALSE	TRUE	SRR12282458.23462198	233	LowConfidence	-
SRR12282458.fastq	SMEK1:LRFN4	chr14	91510012	-	chr11	66857804	+	Inf	0	3	NA	FALSE	TRUE	SRR12282458.36075672	2207	LowConfidence	-
SRR12282458.fastq	KATNBL1:ACP1	chr15	34147201	-	chr2	271871	+	Inf	0	3	NA	FALSE	TRUE	SRR12282458.27819140	794	LowConfidence	-
SRR12282458.fastq	PPIB:TFPI2	chr15	64156009	-	chr7	93887367	-	Inf	0	3	NA	FALSE	TRUE	SRR12282458.31993914	1488	LowConfidence	-
SRR12282458.fastq	RPL4:GARS	chr15	66502652	-	chr7	30633801	+	Inf	0	3	NA	FALSE	TRUE	SRR12282458.6735274	341	LowConfidence	-
SRR12282458.fastq	ANPEP:BSG	chr15	89806472	-	chr19	582555	+	Inf	0	3	NA	FALSE	TRUE	SRR12282458.16760545	478	LowConfidence	-
SRR12282458.fastq	UBE2I:MAP7D1	chr16	1320200	+	chr1	36178064	+	Inf	0	3	NA	FALSE	TRUE	SRR12282458.39959594	1596	LowConfidence	-
SRR12282458.fastq	HSD3B7:MED29	chr16	30988369	+	chr19	39400340	+	Inf	0	3	NA	FALSE	TRUE	SRR12282458.23062521	1424	LowConfidence	-
SRR12282458.fastq	ADCY9:MUC5AC	chr16	3966679	-	chr11	1200746	+	Inf	0	3	NA	FALSE	TRUE	SRR12282458.32697200	473	LowConfidence	-
SRR12282458.fastq	CNEP1R1:CSNK1D	chr16	50034156	+	chr17	82244198	-	Inf	0	3	NA	FALSE	TRUE	SRR12282458.12613929	1635	LowConfidence	-
SRR12282458.fastq	BRD7:TMEM41B	chr16	50319044	-	chr11	9282812	-	Inf	0	3	NA	FALSE	TRUE	SRR12282458.32417038	581	LowConfidence	-
SRR12282458.fastq	FTO:RP1-267D11.6	chr16	54113859	+	chr12	120117929	+	Inf	0	3	NA	FALSE	TRUE	SRR12282458.20506114	545	LowConfidence	-
SRR12282458.fastq	NUP93:C14orf2	chr16	56830672	+	chr14	103915149	-	Inf	0	3	NA	FALSE	TRUE	SRR12282458.37981756	376	LowConfidence	-
SRR12282458.fastq	CENPT:CORO6	chr16	67829899	-	chr17	29619730	-	Inf	0	3	NA	FALSE	TRUE	SRR12282458.10662885	1457	LowConfidence	-
SRR12282458.fastq	AC004448.5:ATP5B	chr17	19446186	-	chr12	56642479	-	Inf	0	3	NA	FALSE	TRUE	SRR12282458.1134649	774	LowConfidence	-
SRR12282458.fastq	CDC6:RAB11B	chr17	40289527	+	chr19	8403484	+	Inf	0	3	NA	FALSE	TRUE	SRR12282458.44993044	1033	LowConfidence	-
SRR12282458.fastq	G6PC3:TMEM116	chr17	44071002	+	chr12	111931820	-	Inf	0	3	NA	FALSE	TRUE	SRR12282458.18145337	3076	LowConfidence	-
SRR12282458.fastq	SP2:MCM3	chr17	47927919	+	chr6	52264705	-	Inf	0	3	NA	FALSE	TRUE	SRR12282458.27137668	447	LowConfidence	-
SRR12282458.fastq	CALCOCO2:FAM172A	chr17	48841889	+	chr5	93682948	-	Inf	0	3	NA	FALSE	TRUE	SRR12282458.11128762	546	LowConfidence	-
SRR12282458.fastq	PFN1:CSE1L	chr17	4945971	-	chr20	49089589	+	Inf	0	3	NA	FALSE	TRUE	SRR12282458.19719249	1132	LowConfidence	-
SRR12282458.fastq	FTSJ3:RBX1	chr17	63821769	-	chr22	40953567	+	Inf	0	3	NA	FALSE	TRUE	SRR12282458.21449329	1661	LowConfidence	-
SRR12282458.fastq	PITPNC1:ARHGAP29	chr17	67632231	+	chr1	94190432	-	Inf	0	3	NA	FALSE	TRUE	SRR12282458.23351311	1273	LowConfidence	-
SRR12282458.fastq	CLDN7:RUSC2	chr17	7262253	-	chr9	35558478	+	Inf	0	3	NA	FALSE	TRUE	SRR12282458.21229136	1905	LowConfidence	-
SRR12282458.fastq	AC021224.1:ZKSCAN8	chr18	32413010	+	chr6	28148666	+	Inf	0	3	NA	FALSE	TRUE	SRR12282458.21741181	1577	LowConfidence	-
SRR12282458.fastq	ENO1:PTGR1	chr1	8861371	-	chr9	111564264	-	Inf	0	3	NA	FALSE	TRUE	SRR12282458.32490922	1468	LowConfidence	-
SRR12282458.fastq	PRDX2:NUDC	chr19	12797088	-	chr1	26921864	+	Inf	0	3	NA	FALSE	TRUE	SRR12282458.24538217	743	LowConfidence	-
SRR12282458.fastq	CALR:TFG	chr19	12943764	+	chr3	100713745	+	Inf	0	3	NA	FALSE	TRUE	SRR12282458.18639048	1253	LowConfidence	-
SRR12282458.fastq	BABAM1:NCBP2-AS2	chr19	17279336	+	chr3	196943395	+	Inf	0	3	NA	FALSE	TRUE	SRR12282458.32094134	1439	LowConfidence	-
SRR12282458.fastq	UQCRFS1:AKR1B1	chr19	29207801	-	chr7	134448466	-	Inf	0	3	NA	FALSE	TRUE	SRR12282458.18534176	825	LowConfidence	-
SRR12282458.fastq	EEF2:RP11-179A16.1	chr19	3981358	-	chr11	82689604	-	Inf	0	3	NA	FALSE	TRUE	SRR12282458.10719644	1135	LowConfidence	-
SRR12282458.fastq	FTL:SNTA1	chr19	48965531	+	chr20	33410241	-	Inf	0	3	NA	FALSE	TRUE	SRR12282458.13827292	282	LowConfidence	-
SRR12282458.fastq	LONP1:KRT7	chr19	5707725	-	chr12	52235215	+	Inf	0	3	NA	FALSE	TRUE	SRR12282458.14015903	1314	LowConfidence	-
SRR12282458.fastq	LINC00657:ATP13A2	chr20	36049672	-	chr1	16986246	-	Inf	0	3	NA	FALSE	TRUE	SRR12282458.40911688	379	LowConfidence	-
SRR12282458.fastq	CSE1L:UQCRB	chr20	49070297	+	chr8	96233212	-	Inf	0	3	NA	FALSE	TRUE	SRR12282458.16193970	550	LowConfidence	-
SRR12282458.fastq	CSNK2A1:POLR3B	chr20	508581	-	chr12	106393039	+	Inf	0	3	NA	FALSE	TRUE	SRR12282458.39516656	234	LowConfidence	-
SRR12282458.fastq	SLC20A1:DRAP1	chr2	112646067	+	chr11	65919830	+	Inf	0	3	NA	FALSE	TRUE	SRR12282458.29685394	188	LowConfidence	-
SRR12282458.fastq	HSPD1:CACYBP	chr2	197497329	-	chr1	175007140	+	Inf	0	3	NA	FALSE	TRUE	SRR12282458.22633918	698	LowConfidence	-
SRR12282458.fastq	FN1:TGFBI	chr2	215361198	-	chr5	136063602	+	Inf	0	3	NA	FALSE	TRUE	SRR12282458.39108687	1722	LowConfidence	-
SRR12282458.fastq	HSCB:KIAA1467	chr22	28757195	+	chr12	13082230	+	Inf	0	3	NA	FALSE	TRUE	SRR12282458.2598218	686	LowConfidence	-
SRR12282458.fastq	PTMA:MPZL1	chr2	231712477	+	chr1	167772343	+	Inf	0	3	NA	FALSE	TRUE	SRR12282458.14293238	839	LowConfidence	-
SRR12282458.fastq	PTMA:LDHB	chr2	231712844	+	chr12	21637177	-	Inf	0	3	NA	FALSE	TRUE	SRR12282458.32531639	545	LowConfidence	-
SRR12282458.fastq	PREPL:THOP1	chr2	44342514	-	chr19	2805069	+	Inf	0	3	NA	FALSE	TRUE	SRR12282458.16223162	1784	LowConfidence	-
SRR12282458.fastq	AAK1:SON	chr2	69465947	-	chr21	33553559	+	Inf	0	3	NA	FALSE	TRUE	SRR12282458.17468681	1253	LowConfidence	-
SRR12282458.fastq	TGOLN2:ATP2A2	chr2	85324950	-	chr12	110339587	+	Inf	0	3	NA	FALSE	TRUE	SRR12282458.10396429	1236	LowConfidence	-
SRR12282458.fastq	COPB2:CHERP	chr3	139373388	-	chr19	16528227	-	Inf	0	3	NA	FALSE	TRUE	SRR12282458.27117215	1099	LowConfidence	-
SRR12282458.fastq	EIF4G1:CALR	chr3	184321790	+	chr19	12938708	+	Inf	0	3	NA	FALSE	TRUE	SRR12282458.25553173	2708	LowConfidence	-
SRR12282458.fastq	MAP3K13:RRM1	chr3	185417777	+	chr11	4106132	+	Inf	0	3	NA	FALSE	TRUE	SRR12282458.36892849	1118	LowConfidence	-
SRR12282458.fastq	EIF4A2:XRN2	chr3	186785068	+	chr20	21389324	+	Inf	0	3	NA	FALSE	TRUE	SRR12282458.22295825	565	LowConfidence	-
SRR12282458.fastq	CRYBG3:ZFYVE19	chr3	97822289	+	chr15	40812791	+	Inf	0	3	NA	FALSE	TRUE	SRR12282458.29567731	931	LowConfidence	-
SRR12282458.fastq	AREG:GHITM	chr4	74446666	+	chr10	84141491	+	Inf	0	3	NA	FALSE	TRUE	SRR12282458.3364548	468	LowConfidence	-
SRR12282458.fastq	CCT5:HIATL1	chr5	10258287	+	chr9	94459219	+	Inf	0	3	NA	FALSE	TRUE	SRR12282458.20322289	834	LowConfidence	-
SRR12282458.fastq	CDC42SE2:CHAMP1	chr5	131359299	+	chr13	114324821	+	Inf	0	3	NA	FALSE	TRUE	SRR12282458.22713379	414	LowConfidence	-
SRR12282458.fastq	PDCD6:MCM2	chr5	314464	+	chr3	127621127	+	Inf	0	3	NA	FALSE	TRUE	SRR12282458.17456426	643	LowConfidence	-
SRR12282458.fastq	ZFR:NOP58	chr5	32406829	-	chr2	202303051	+	Inf	0	3	NA	FALSE	TRUE	SRR12282458.10366713	400	LowConfidence	-
SRR12282458.fastq	C5orf42:B4GALT4	chr5	37238858	-	chr3	119212679	-	Inf	0	3	NA	FALSE	TRUE	SRR12282458.12772204	999	LowConfidence	-
SRR12282458.fastq	PAIP1:PPP2R1B	chr5	43535624	-	chr11	111747986	-	Inf	0	3	NA	FALSE	TRUE	SRR12282458.21962682	712	LowConfidence	-
SRR12282458.fastq	SMN2:COMMD1	chr5	70070750	+	chr2	62000703	+	Inf	0	3	NA	FALSE	TRUE	SRR12282458.25617885	588	LowConfidence	-
SRR12282458.fastq	FBXO5:B2M	chr6	152975017	-	chr15	44715592	+	Inf	0	3	NA	FALSE	TRUE	SRR12282458.14249047	980	LowConfidence	-
SRR12282458.fastq	RP11-306O13.1:NAP1L1	chr6	153282530	+	chr12	76050564	-	Inf	0	3	NA	FALSE	TRUE	SRR12282458.33016555	372	LowConfidence	-
SRR12282458.fastq	XXyac-YX65C7_A.2:RP11-486G15.2	chr6	169214484	+	chr1	84077641	-	Inf	0	3	NA	FALSE	TRUE	SRR12282458.10870447	1411	LowConfidence	-
SRR12282458.fastq	HIST1H2BM:LDHA	chr6	27815138	+	chr11	18400910	+	Inf	0	3	NA	FALSE	TRUE	SRR12282458.19208228	167	LowConfidence	-
SRR12282458.fastq	ZKSCAN1:EEF2K	chr7	100036430	+	chr16	22284551	+	Inf	0	3	NA	FALSE	TRUE	SRR12282458.10894156	916	LowConfidence	-
SRR12282458.fastq	MET:KTN1	chr7	116771633	+	chr14	55612220	+	Inf	0	3	NA	FALSE	TRUE	SRR12282458.10320995	1584	LowConfidence	-
SRR12282458.fastq	AKR1B1:CALR	chr7	134451679	-	chr19	12940344	+	Inf	0	3	NA	FALSE	TRUE	SRR12282458.42713855	1330	LowConfidence	-
SRR12282458.fastq	ZNF107:MUC5B	chr7	64693765	+	chr11	1251584	+	Inf	0	3	NA	FALSE	TRUE	SRR12282458.25274306	2205	LowConfidence	-
SRR12282458.fastq	GSAP:RPL23	chr7	77321345	-	chr17	38853763	-	Inf	0	3	NA	FALSE	TRUE	SRR12282458.15798986	610	LowConfidence	-
SRR12282458.fastq	PUF60:IFT52	chr8	143817981	-	chr20	43594781	+	Inf	0	3	NA	FALSE	TRUE	SRR12282458.13191018	1580	LowConfidence	-
SRR12282458.fastq	TNFRSF10B:TIMP2	chr8	23022697	-	chr17	78857644	-	Inf	0	3	NA	FALSE	TRUE	SRR12282458.35676170	1356	LowConfidence	-
SRR12282458.fastq	ASPH:RPL14	chr8	61579240	-	chr3	40462112	+	Inf	0	3	NA	FALSE	TRUE	SRR12282458.33512972	756	LowConfidence	-
SRR12282458.fastq	DNAJA1:NUMBL	chr9	33030572	+	chr19	40667873	-	Inf	0	3	NA	FALSE	TRUE	SRR12282458.15879968	1305	LowConfidence	-
SRR12282458.fastq	FLNA:FAM172A	chrX	154366404	-	chr5	93682897	-	Inf	0	3	NA	FALSE	TRUE	SRR12282458.20817407	1203	LowConfidence	-
SRR12282458.fastq	UBA1:PCNA	chrX	47206097	+	chr20	5115230	-	Inf	0	3	NA	FALSE	TRUE	SRR12282458.32107829	374	LowConfidence	-
SRR12282458.fastq	LHPP:TJP1	chr10	124498119	+	chr15	29730719	-	Inf	0	3	NA	FALSE	TRUE	SRR12282458.8122541	756	LowConfidence	-
SRR12282458.fastq	VIM:INTS1	chr10	17229421	+	chr7	1484156	-	Inf	0	3	NA	FALSE	TRUE	SRR12282458.1149794	201	LowConfidence	-
SRR12282458.fastq	ITGB1:CSTB	chr10	32901022	-	chr21	43776262	-	Inf	0	3	NA	FALSE	TRUE	SRR12282458.35688986	616	LowConfidence	-
SRR12282458.fastq	PSAP:SLC3A2	chr10	71828998	-	chr11	62888166	+	Inf	0	3	NA	FALSE	TRUE	SRR12282458.1005498	554	LowConfidence	-
SRR12282458.fastq	HSPA8:LTBR	chr11	123057759	-	chr12	6391030	+	Inf	0	3	NA	FALSE	TRUE	SRR12282458.7872550	2005	LowConfidence	-
SRR12282458.fastq	HSPA8:CTD-2231E14.8	chr11	123057819	-	chr19	16133250	-	Inf	0	3	NA	FALSE	TRUE	SRR12282458.44375908	1380	LowConfidence	-
SRR12282458.fastq	CSDE1:SLC39A14	chr1	114749822	-	chr8	22421402	+	Inf	0	3	NA	FALSE	TRUE	SRR12282458.7170388	1363	LowConfidence	-
SRR12282458.fastq	LDHA:LARP7	chr11	18403757	+	chr4	112644723	+	Inf	0	3	NA	FALSE	TRUE	SRR12282458.17100816	789	LowConfidence	-
SRR12282458.fastq	RP4-758J18.2:PHB2	chr1	1401054	+	chr12	6965457	-	Inf	0	3	NA	FALSE	TRUE	SRR12282458.15317636	778	LowConfidence	-
SRR12282458.fastq	CH17-373J23.1:AP3B1	chr1	145281295	+	chr5	78101026	-	Inf	0	3	NA	FALSE	TRUE	SRR12282458.38659173	1242	LowConfidence	-
SRR12282458.fastq	MUC1:HLA-DOA	chr1	155192156	-	chr6	33005222	-	Inf	0	3	NA	FALSE	TRUE	SRR12282458.14679767	1136	LowConfidence	-
SRR12282458.fastq	LMNA:TUBB4B	chr1	156139186	+	chr9	137243218	+	Inf	0	3	NA	FALSE	TRUE	SRR12282458.15484468	1039	LowConfidence	-
SRR12282458.fastq	NEAT1:LMBR1L	chr11	65423159	+	chr12	49102196	-	Inf	0	3	NA	FALSE	TRUE	SRR12282458.15158277	1367	LowConfidence	-
SRR12282458.fastq	MALAT1:PDE4DIP	chr11	65500198	+	chr1	148967844	+	Inf	0	3	NA	FALSE	TRUE	SRR12282458.10706412	1164	LowConfidence	-
SRR12282458.fastq	C11orf80:WSB1	chr11	66778921	+	chr17	27314929	+	Inf	0	3	NA	FALSE	TRUE	SRR12282458.18772752	590	LowConfidence	-
SRR12282458.fastq	CTTN:CMIP	chr11	70407332	+	chr16	81710747	+	Inf	0	3	NA	FALSE	TRUE	SRR12282458.11716657	281	LowConfidence	-
SRR12282458.fastq	CTTN:CHPF	chr11	70421522	+	chr2	219540473	-	Inf	0	3	NA	FALSE	TRUE	SRR12282458.41998840	1039	LowConfidence	-
SRR12282458.fastq	STX6:FIGN	chr1	180976590	-	chr2	163609104	-	Inf	0	3	NA	FALSE	TRUE	SRR12282458.12425040	1036	LowConfidence	-
SRR12282458.fastq	TMEM126B:RDH11	chr11	85636500	+	chr14	67677360	-	Inf	0	3	NA	FALSE	TRUE	SRR12282458.45961901	662	LowConfidence	-
SRR12282458.fastq	PRSS23:PGAM1	chr11	86807803	+	chr10	97432435	+	Inf	0	3	NA	FALSE	TRUE	SRR12282458.523653	360	LowConfidence	-
SRR12282458.fastq	UBR4:KRT81	chr1	19155045	-	chr12	52286362	-	Inf	0	3	NA	FALSE	TRUE	SRR12282458.8190135	535	LowConfidence	-
SRR12282458.fastq	PTPN11:NMD3	chr12	112478008	+	chr3	161251700	+	Inf	0	3	NA	FALSE	TRUE	SRR12282458.7438832	1225	LowConfidence	-
SRR12282458.fastq	ACADS:CARM1	chr12	120727185	+	chr19	10913890	+	Inf	0	3	NA	FALSE	TRUE	SRR12282458.13571182	312	LowConfidence	-
SRR12282458.fastq	HSPG2:ATP5B	chr1	21841188	-	chr12	56638403	-	Inf	0	3	NA	FALSE	TRUE	SRR12282458.27777217	2524	LowConfidence	-
SRR12282458.fastq	YARS2:GGH	chr12	32755259	-	chr8	63015335	-	Inf	0	3	NA	FALSE	TRUE	SRR12282458.11165472	690	LowConfidence	-
SRR12282458.fastq	MORN1:MAP4K5	chr1	2371196	-	chr14	50449995	-	Inf	0	3	NA	FALSE	TRUE	SRR12282458.27341262	425	LowConfidence	-
SRR12282458.fastq	ATP5B:PTPRA	chr12	56643923	-	chr20	3027740	+	Inf	0	3	NA	FALSE	TRUE	SRR12282458.31706815	1271	LowConfidence	-
SRR12282458.fastq	TPI1:C16orf86	chr12	6868954	+	chr16	67668487	+	Inf	0	3	NA	FALSE	TRUE	SRR12282458.35989198	294	LowConfidence	-
SRR12282458.fastq	C1S:DNAJC25-GNG10	chr12	7066610	+	chr9	111669557	+	Inf	0	3	NA	FALSE	TRUE	SRR12282458.5147027	797	LowConfidence	-
SRR12282458.fastq	HMGB1:AKIP1	chr13	30461418	-	chr11	8914858	+	Inf	0	3	NA	FALSE	TRUE	SRR12282458.40879377	788	LowConfidence	-
SRR12282458.fastq	TPT1:RRP12	chr13	45337288	-	chr10	97358612	-	Inf	0	3	NA	FALSE	TRUE	SRR12282458.17901151	697	LowConfidence	-
SRR12282458.fastq	PSMB2:RAD51AP1	chr1	35603288	-	chr12	4559623	+	Inf	0	3	NA	FALSE	TRUE	SRR12282458.356614	525	LowConfidence	-
SRR12282458.fastq	MARK3:UBE4B	chr14	103465723	+	chr1	10151362	+	Inf	0	3	NA	FALSE	TRUE	SRR12282458.2333518	1916	LowConfidence	-
SRR12282458.fastq	AHNAK2:AC000120.7	chr14	104952206	-	chr7	92200461	-	Inf	0	3	NA	FALSE	TRUE	SRR12282458.6617283	589	LowConfidence	-
SRR12282458.fastq	CFL2:TM4SF1	chr14	34712893	-	chr3	149369837	-	Inf	0	3	NA	FALSE	TRUE	SRR12282458.33515248	895	LowConfidence	-
SRR12282458.fastq	FAM179B:KNTC1	chr14	44963551	+	chr12	122593535	+	Inf	0	3	NA	FALSE	TRUE	SRR12282458.33173824	1375	LowConfidence	-
SRR12282458.fastq	NID2:WDR26	chr14	52054136	-	chr1	224385293	-	Inf	0	3	NA	FALSE	TRUE	SRR12282458.39385185	243	LowConfidence	-
SRR12282458.fastq	LGALS3:ANKRD11	chr14	55142688	+	chr16	89284610	-	Inf	0	3	NA	FALSE	TRUE	SRR12282458.23230380	520	LowConfidence	-
SRR12282458.fastq	HSPA2:TMEM97	chr14	64541394	+	chr17	28327607	+	Inf	0	3	NA	FALSE	TRUE	SRR12282458.31673754	697	LowConfidence	-
SRR12282458.fastq	RP11-404P21.8:RCC2	chr14	96263714	+	chr1	17409070	-	Inf	0	3	NA	FALSE	TRUE	SRR12282458.10234431	301	LowConfidence	-
SRR12282458.fastq	NRD1:DOK4	chr1	51834047	-	chr16	57472330	-	Inf	0	3	NA	FALSE	TRUE	SRR12282458.46209564	511	LowConfidence	-
SRR12282458.fastq	FBN1:NLE1	chr15	48446731	-	chr17	35133457	-	Inf	0	3	NA	FALSE	TRUE	SRR12282458.13156503	686	LowConfidence	-
SRR12282458.fastq	ARPP19:MED19	chr15	52551462	-	chr11	57704805	-	Inf	0	3	NA	FALSE	TRUE	SRR12282458.21483936	1674	LowConfidence	-
SRR12282458.fastq	TCF12:CD59	chr15	57286588	+	chr11	33717460	-	Inf	0	3	NA	FALSE	TRUE	SRR12282458.50788577	249	LowConfidence	-
SRR12282458.fastq	CHD2:SSR4	chr15	93002312	+	chrX	153797736	+	Inf	0	3	NA	FALSE	TRUE	SRR12282458.18922419	448	LowConfidence	-
SRR12282458.fastq	TSC2:SAP18	chr16	2062007	+	chr13	21147240	+	Inf	0	3	NA	FALSE	TRUE	SRR12282458.2604218	455	LowConfidence	-
SRR12282458.fastq	EEF2K:FEN1	chr16	22225679	+	chr11	61795977	+	Inf	0	3	NA	FALSE	TRUE	SRR12282458.12865985	1390	LowConfidence	-
SRR12282458.fastq	PDPK1:POM121C	chr16	2598001	+	chr7	75442152	-	Inf	0	3	NA	FALSE	TRUE	SRR12282458.45674181	1446	LowConfidence	-
SRR12282458.fastq	ALDOA:PPP2R4	chr16	30069615	+	chr9	129111596	+	Inf	0	3	NA	FALSE	TRUE	SRR12282458.38240171	982	LowConfidence	-
SRR12282458.fastq	ALDOA:TKT	chr16	30070002	+	chr3	53228357	-	Inf	0	3	NA	FALSE	TRUE	SRR12282458.41259922	620	LowConfidence	-
SRR12282458.fastq	FUS:HSPA9	chr16	31190353	+	chr5	138555999	-	Inf	0	3	NA	FALSE	TRUE	SRR12282458.3027635	324	LowConfidence	-
SRR12282458.fastq	KRT17:LITAF	chr17	41620978	-	chr16	11548379	-	Inf	0	3	NA	FALSE	TRUE	SRR12282458.2918761	1063	LowConfidence	-
SRR12282458.fastq	ACLY:UBE2J2	chr17	41886234	-	chr1	1255067	-	Inf	0	3	NA	FALSE	TRUE	SRR12282458.9393733	3140	LowConfidence	-
SRR12282458.fastq	NFE2L1:PGK1	chr17	48058388	+	chrX	78122851	+	Inf	0	3	NA	FALSE	TRUE	SRR12282458.18950055	1628	LowConfidence	-
SRR12282458.fastq	PIGK:TPM1	chr1	77166743	-	chr15	63061229	+	Inf	0	3	NA	FALSE	TRUE	SRR12282458.9415294	1117	LowConfidence	-
SRR12282458.fastq	CLDN7:INTS1	chr17	7262117	-	chr7	1477890	-	Inf	0	3	NA	FALSE	TRUE	SRR12282458.48527369	321	LowConfidence	-
SRR12282458.fastq	GALK1:BRD4	chr17	75762771	-	chr19	15237180	-	Inf	0	3	NA	FALSE	TRUE	SRR12282458.42351424	2549	LowConfidence	-
SRR12282458.fastq	ACTG1:VIM	chr17	81510479	-	chr10	17235188	+	Inf	0	3	NA	FALSE	TRUE	SRR12282458.48122714	1499	LowConfidence	-
SRR12282458.fastq	ACTG1:CYC1	chr17	81510543	-	chr8	144097413	+	Inf	0	3	NA	FALSE	TRUE	SRR12282458.20237215	209	LowConfidence	-
SRR12282458.fastq	ACTG1:HNRNPK	chr17	81510750	-	chr9	83970249	-	Inf	0	3	NA	FALSE	TRUE	SRR12282458.25839668	660	LowConfidence	-
SRR12282458.fastq	P4HB:RPLP1	chr17	81845623	-	chr15	69453692	+	Inf	0	3	NA	FALSE	TRUE	SRR12282458.36017838	377	LowConfidence	-
SRR12282458.fastq	FN3KRP:DNAJA1	chr17	82726955	+	chr9	33037077	+	Inf	0	3	NA	FALSE	TRUE	SRR12282458.38052059	829	LowConfidence	-
SRR12282458.fastq	TUBB6:GABARAP	chr18	12311014	+	chr17	7241648	-	Inf	0	3	NA	FALSE	TRUE	SRR12282458.14858035	349	LowConfidence	-
SRR12282458.fastq	GADD45GIP1:DNAAF5	chr19	12956959	-	chr7	740838	+	Inf	0	3	NA	FALSE	TRUE	SRR12282458.45360391	3282	LowConfidence	-
SRR12282458.fastq	UBA52:XBP1	chr19	18575237	+	chr22	28795595	-	Inf	0	3	NA	FALSE	TRUE	SRR12282458.27783269	547	LowConfidence	-
SRR12282458.fastq	SGTA:MRPS28	chr19	2755620	-	chr8	79918983	-	Inf	0	3	NA	FALSE	TRUE	SRR12282458.8893305	237	LowConfidence	-
SRR12282458.fastq	AXL:DUSP14	chr19	41238535	+	chr17	37512799	+	Inf	0	3	NA	FALSE	TRUE	SRR12282458.3912999	1288	LowConfidence	-
SRR12282458.fastq	PLIN3:CPNE1	chr19	4852070	-	chr20	35664837	-	Inf	0	3	NA	FALSE	TRUE	SRR12282458.18361747	1930	LowConfidence	-
SRR12282458.fastq	HSPBP1:YWHAZ	chr19	55277649	-	chr8	100951982	-	Inf	0	3	NA	FALSE	TRUE	SRR12282458.9742198	998	LowConfidence	-
SRR12282458.fastq	RPL28:RP11-296I10.3	chr19	55388363	+	chr16	70161280	-	Inf	0	3	NA	FALSE	TRUE	SRR12282458.8546825	552	LowConfidence	-
SRR12282458.fastq	BSG:MAGEA1	chr19	581378	+	chrX	153183168	+	Inf	0	3	NA	FALSE	TRUE	SRR12282458.32318223	622	LowConfidence	-
SRR12282458.fastq	BSG:GSTP1	chr19	581536	+	chr11	67584502	+	Inf	0	3	NA	FALSE	TRUE	SRR12282458.41364653	763	LowConfidence	-
SRR12282458.fastq	RPS5:CCT3	chr19	58393042	+	chr1	156318965	-	Inf	0	3	NA	FALSE	TRUE	SRR12282458.50172509	1283	LowConfidence	-
SRR12282458.fastq	SNX5:TOP2A	chr20	17948893	-	chr17	40390033	-	Inf	0	3	NA	FALSE	TRUE	SRR12282458.18605156	1289	LowConfidence	-
SRR12282458.fastq	ERGIC3:RPS16	chr20	35557567	+	chr19	39433402	-	Inf	0	3	NA	FALSE	TRUE	SRR12282458.25749824	1318	LowConfidence	-
SRR12282458.fastq	C20orf27:RDH11	chr20	3753509	-	chr14	67677366	-	Inf	0	3	NA	FALSE	TRUE	SRR12282458.50266135	617	LowConfidence	-
SRR12282458.fastq	ZFP64:AC007283.5	chr20	52151896	-	chr2	201167281	+	Inf	0	3	NA	FALSE	TRUE	SRR12282458.34144112	360	LowConfidence	-
SRR12282458.fastq	CLASP1:FAM50A	chr2	121338595	-	chrX	154445826	+	Inf	0	3	NA	FALSE	TRUE	SRR12282458.17850258	1135	LowConfidence	-
SRR12282458.fastq	R3HDM1:MAP4	chr2	135639022	+	chr3	47852280	-	Inf	0	3	NA	FALSE	TRUE	SRR12282458.31208270	1380	LowConfidence	-
SRR12282458.fastq	ITGB2:SCAMP3	chr21	44920975	-	chr1	155260600	-	Inf	0	3	NA	FALSE	TRUE	SRR12282458.32839167	316	LowConfidence	-
SRR12282458.fastq	NBAS:NME1	chr2	15475694	-	chr17	51161224	+	Inf	0	3	NA	FALSE	TRUE	SRR12282458.42766439	451	LowConfidence	-
SRR12282458.fastq	RBMS1:FKBP1C	chr2	160493326	-	chr6	63211847	+	Inf	0	3	NA	FALSE	TRUE	SRR12282458.7947451	389	LowConfidence	-
SRR12282458.fastq	PDE11A:C1orf64	chr2	177945675	-	chr1	16005920	+	Inf	0	3	NA	FALSE	TRUE	SRR12282458.36306560	836	LowConfidence	-
SRR12282458.fastq	BZW1:CCT2	chr2	200816369	+	chr12	69598325	+	Inf	0	3	NA	FALSE	TRUE	SRR12282458.45286539	597	LowConfidence	-
SRR12282458.fastq	CLK1:GNS	chr2	200857789	-	chr12	64752741	-	Inf	0	3	NA	FALSE	TRUE	SRR12282458.5287373	1673	LowConfidence	-
SRR12282458.fastq	PUM2:APEH	chr2	20312339	-	chr3	49676685	+	Inf	0	3	NA	FALSE	TRUE	SRR12282458.35185584	2084	LowConfidence	-
SRR12282458.fastq	XRCC5:PTGES3	chr2	216125996	+	chr12	56663824	-	Inf	0	3	NA	FALSE	TRUE	SRR12282458.10851026	887	LowConfidence	-
SRR12282458.fastq	XRCC5:ATP11C	chr2	216192720	+	chrX	139782562	-	Inf	0	3	NA	FALSE	TRUE	SRR12282458.6337437	2093	LowConfidence	-
SRR12282458.fastq	ZNF74:FAM127A	chr22	20407902	+	chrX	135032983	+	Inf	0	3	NA	FALSE	TRUE	SRR12282458.22427680	3106	LowConfidence	-
SRR12282458.fastq	HSCB:RAB1A	chr22	28746005	+	chr2	65091075	-	Inf	0	3	NA	FALSE	TRUE	SRR12282458.32656702	1043	LowConfidence	-
SRR12282458.fastq	AP1B1:NEDD8-MDP1	chr22	29328243	-	chr14	24217034	-	Inf	0	3	NA	FALSE	TRUE	SRR12282458.36438492	261	LowConfidence	-
SRR12282458.fastq	RP4-591N18.2:C1orf64	chr22	40536963	+	chr1	16005921	+	Inf	0	3	NA	FALSE	TRUE	SRR12282458.17231748	395	LowConfidence	-
SRR12282458.fastq	STK25:G6PD	chr2	241501615	-	chrX	154532008	-	Inf	0	3	NA	FALSE	TRUE	SRR12282458.25432949	713	LowConfidence	-
SRR12282458.fastq	CFAP36:HPRT1	chr2	55528948	+	chrX	134460319	+	Inf	0	3	NA	FALSE	TRUE	SRR12282458.25383943	555	LowConfidence	-
SRR12282458.fastq	XPO1:SCD5	chr2	61483976	-	chr4	82629745	-	Inf	0	3	NA	FALSE	TRUE	SRR12282458.18795530	352	LowConfidence	-
SRR12282458.fastq	VHL:DPM2	chr3	10142013	+	chr9	127937761	-	Inf	0	3	NA	FALSE	TRUE	SRR12282458.41916675	3360	LowConfidence	-
SRR12282458.fastq	NAA50:RIMKLB	chr3	113721797	-	chr12	8775238	+	Inf	0	3	NA	FALSE	TRUE	SRR12282458.17166406	471	LowConfidence	-
SRR12282458.fastq	ATP6V1A:TUBA1C	chr3	113805486	+	chr12	49269625	+	Inf	0	3	NA	FALSE	TRUE	SRR12282458.36421167	1273	LowConfidence	-
SRR12282458.fastq	OSBPL11:SOD1	chr3	125560409	-	chr21	31668561	+	Inf	0	3	NA	FALSE	TRUE	SRR12282458.29429228	476	LowConfidence	-
SRR12282458.fastq	RPN1:UBAC1	chr3	128650630	-	chr9	135946342	-	Inf	0	3	NA	FALSE	TRUE	SRR12282458.23896723	1285	LowConfidence	-
SRR12282458.fastq	RAB7A:NRD1	chr3	128798030	+	chr1	51809364	-	Inf	0	3	NA	FALSE	TRUE	SRR12282458.277162	414	LowConfidence	-
SRR12282458.fastq	RN7SL4P:APLP2	chr3	15738732	+	chr11	130130082	+	Inf	0	3	NA	FALSE	TRUE	SRR12282458.1314383	275	LowConfidence	-
SRR12282458.fastq	ELP6:MAPRE1	chr3	47504340	-	chr20	32848806	+	Inf	0	3	NA	FALSE	TRUE	SRR12282458.5575336	501	LowConfidence	-
SRR12282458.fastq	P4HTM:RSPO3	chr3	48990906	+	chr6	127195828	+	Inf	0	3	NA	FALSE	TRUE	SRR12282458.25014283	1276	LowConfidence	-
SRR12282458.fastq	NFKB1:MRPS16	chr4	102610633	+	chr10	73249223	-	Inf	0	3	NA	FALSE	TRUE	SRR12282458.4333108	2540	LowConfidence	-
SRR12282458.fastq	FGB:ADAR	chr4	154565983	+	chr1	154582478	-	Inf	0	3	NA	FALSE	TRUE	SRR12282458.22252675	339	LowConfidence	-
SRR12282458.fastq	HNRNPA0:TXNRD1	chr5	137753592	-	chr12	104348355	+	Inf	0	3	NA	FALSE	TRUE	SRR12282458.29557783	1554	LowConfidence	-
SRR12282458.fastq	SIRT5:CLU	chr6	13579584	+	chr8	27610596	-	Inf	0	3	NA	FALSE	TRUE	SRR12282458.9973740	240	LowConfidence	-
SRR12282458.fastq	ABT1:HPGD	chr6	26597989	+	chr4	174495620	-	Inf	0	3	NA	FALSE	TRUE	SRR12282458.3077638	1344	LowConfidence	-
SRR12282458.fastq	NQO2:ANKIB1	chr6	3015608	+	chr7	92400375	+	Inf	0	3	NA	FALSE	TRUE	SRR12282458.3272392	747	LowConfidence	-
SRR12282458.fastq	TUBB:HSDL2	chr6	30724147	+	chr9	112404049	+	Inf	0	3	NA	FALSE	TRUE	SRR12282458.17117249	628	LowConfidence	-
SRR12282458.fastq	HSPA1A:STRIP1	chr6	31816884	+	chr1	110053683	+	Inf	0	3	NA	FALSE	TRUE	SRR12282458.37758438	2060	LowConfidence	-
SRR12282458.fastq	SLC39A7:TIMP2	chr6	33203070	+	chr17	78854502	-	Inf	0	3	NA	FALSE	TRUE	SRR12282458.14460338	1523	LowConfidence	-
SRR12282458.fastq	TAPBP:DHX30	chr6	33304558	-	chr3	47848777	+	Inf	0	3	NA	FALSE	TRUE	SRR12282458.40914397	404	LowConfidence	-
SRR12282458.fastq	BYSL:CSRP1	chr6	41931793	+	chr1	201484494	-	Inf	0	3	NA	FALSE	TRUE	SRR12282458.830028	1096	LowConfidence	-
SRR12282458.fastq	MRPS10:AFMID	chr6	42207486	-	chr17	78207548	+	Inf	0	3	NA	FALSE	TRUE	SRR12282458.31534261	258	LowConfidence	-
SRR12282458.fastq	YIPF3:SRSF9	chr6	43512093	-	chr12	120465772	-	Inf	0	3	NA	FALSE	TRUE	SRR12282458.32669075	855	LowConfidence	-
SRR12282458.fastq	HSP90AB1:POLR2L	chr6	44251871	+	chr11	840347	-	Inf	0	3	NA	FALSE	TRUE	SRR12282458.16613814	1572	LowConfidence	-
SRR12282458.fastq	DST:ASPM	chr6	56670732	-	chr1	197143743	-	Inf	0	3	NA	FALSE	TRUE	SRR12282458.29628341	1133	LowConfidence	-
SRR12282458.fastq	OOEP-AS1:HIST2H3C	chr6	73373212	+	chr1	149840710	-	Inf	0	3	NA	FALSE	TRUE	SRR12282458.8650687	392	LowConfidence	-
SRR12282458.fastq	DSP:ABHD8	chr6	7558174	+	chr19	17301096	-	Inf	0	3	NA	FALSE	TRUE	SRR12282458.20683893	452	LowConfidence	-
SRR12282458.fastq	CYB5R4:EGLN2	chr6	83940166	+	chr19	40807921	+	Inf	0	3	NA	FALSE	TRUE	SRR12282458.4282206	1301	LowConfidence	-
SRR12282458.fastq	PM20D2:ORC6	chr6	89162813	+	chr16	46698057	+	Inf	0	3	NA	FALSE	TRUE	SRR12282458.30499928	458	LowConfidence	-
SRR12282458.fastq	CPA4:ATAD3A	chr7	130322545	+	chr1	1533924	+	Inf	0	3	NA	FALSE	TRUE	SRR12282458.48865652	1174	LowConfidence	-
SRR12282458.fastq	AKR1B10:KRT81	chr7	134532002	+	chr12	52286373	-	Inf	0	3	NA	FALSE	TRUE	SRR12282458.19676486	672	LowConfidence	-
SRR12282458.fastq	SNX13:ABCC3	chr7	17897337	-	chr17	50663567	+	Inf	0	3	NA	FALSE	TRUE	SRR12282458.42884106	388	LowConfidence	-
SRR12282458.fastq	STEAP1B:PRKRA	chr7	22511362	-	chr2	178432012	-	Inf	0	3	NA	FALSE	TRUE	SRR12282458.28341885	317	LowConfidence	-
SRR12282458.fastq	HNRNPA2B1:VAPB	chr7	26196574	-	chr20	58445362	+	Inf	0	3	NA	FALSE	TRUE	SRR12282458.36956465	795	LowConfidence	-
SRR12282458.fastq	HNRNPA2B1:GPI	chr7	26200609	-	chr19	34365287	+	Inf	0	3	NA	FALSE	TRUE	SRR12282458.35272891	1950	LowConfidence	-
SRR12282458.fastq	MPLKIP:IKBIP	chr7	40132749	-	chr12	98624399	-	Inf	0	3	NA	FALSE	TRUE	SRR12282458.31679331	294	LowConfidence	-
SRR12282458.fastq	EGFR:PACS1	chr7	55206801	+	chr11	66244135	+	Inf	0	3	NA	FALSE	TRUE	SRR12282458.10886242	697	LowConfidence	-
SRR12282458.fastq	ACTB:TRAF7	chr7	5527295	-	chr16	2176749	+	Inf	0	3	NA	FALSE	TRUE	SRR12282458.40599154	278	LowConfidence	-
SRR12282458.fastq	ACTB:CDC37	chr7	5528034	-	chr19	10391376	-	Inf	0	3	NA	FALSE	TRUE	SRR12282458.46907796	1096	LowConfidence	-
SRR12282458.fastq	ACTB:GNB2L1	chr7	5528498	-	chr5	181243785	-	Inf	0	3	NA	FALSE	TRUE	SRR12282458.47138067	1058	LowConfidence	-
SRR12282458.fastq	ACTB:MAGI3	chr7	5529227	-	chr1	113449733	+	Inf	0	3	NA	FALSE	TRUE	SRR12282458.9539529	1494	LowConfidence	-
SRR12282458.fastq	NDUFB9:RNF130	chr8	124547082	+	chr5	180013291	-	Inf	0	3	NA	FALSE	TRUE	SRR12282458.17162809	209	LowConfidence	-
SRR12282458.fastq	TOP1MT:PTPN12	chr8	143325356	-	chr7	77626798	+	Inf	0	3	NA	FALSE	TRUE	SRR12282458.16494699	632	LowConfidence	-
SRR12282458.fastq	MCM4:RPS4X	chr8	47970583	+	chrX	72275148	-	Inf	0	3	NA	FALSE	TRUE	SRR12282458.17325185	1622	LowConfidence	-
SRR12282458.fastq	PCMTD1:EIF1AY	chr8	51860842	-	chrY	20579611	+	Inf	0	3	NA	FALSE	TRUE	SRR12282458.17096222	595	LowConfidence	-
SRR12282458.fastq	PSMB7:AP1B1	chr9	124356801	-	chr22	29328002	-	Inf	0	3	NA	FALSE	TRUE	SRR12282458.27344368	239	LowConfidence	-
SRR12282458.fastq	OLFML2A:GSTM3	chr9	124804305	+	chr1	109738172	-	Inf	0	3	NA	FALSE	TRUE	SRR12282458.4737273	1264	LowConfidence	-
SRR12282458.fastq	DNAJA1:ASPH	chr9	33026916	+	chr8	61578257	-	Inf	0	3	NA	FALSE	TRUE	SRR12282458.9172055	397	LowConfidence	-
SRR12282458.fastq	UBAP2:ACLY	chr9	33953285	-	chr17	41884274	-	Inf	0	3	NA	FALSE	TRUE	SRR12282458.655617	1710	LowConfidence	-
SRR12282458.fastq	RNase_MRP:SSRP1	chr9	35657776	-	chr11	57335149	-	Inf	0	3	NA	FALSE	TRUE	SRR12282458.17568983	2167	LowConfidence	-
SRR12282458.fastq	AGTPBP1:COPB1	chr9	85712502	-	chr11	14494438	-	Inf	0	3	NA	FALSE	TRUE	SRR12282458.17388456	1793	LowConfidence	-
SRR12282458.fastq	HTATSF1:HSP90AA1	chrX	136511619	+	chr14	102085352	-	Inf	0	3	NA	FALSE	TRUE	SRR12282458.26464988	287	LowConfidence	-
SRR12282458.fastq	SLC25A6:ZBTB1	chrX	1392000	-	chr14	64523524	+	Inf	0	3	NA	FALSE	TRUE	SRR12282458.39776026	1506	LowConfidence	-
SRR12282458.fastq	RNU6-3P:NOP58	chrX	141118031	-	chr2	202265831	+	Inf	0	3	NA	FALSE	TRUE	SRR12282458.41958030	1647	LowConfidence	-
SRR12282458.fastq	EIF2S3:RPS29	chrX	24073197	+	chr14	49586023	-	Inf	0	3	NA	FALSE	TRUE	SRR12282458.30680207	280	LowConfidence	-
SRR12282458.fastq	ATP6AP2:ACTN1	chrX	40589063	+	chr14	68979011	-	Inf	0	3	NA	FALSE	TRUE	SRR12282458.48587764	259	LowConfidence	-
SRR12282458.fastq	HN1:NT5C	chr17	75148667	-	chr17	75131180	-	17.487	0	2	NA	FALSE	TRUE	SRR12282458.14688044	1105	LowConfidence	-
SRR12282458.fastq	NT5C:HN1	chr17	75131177	-	chr17	75148672	-	17.495	0	2	NA	FALSE	TRUE	SRR12282458.48946543	338	LowConfidence	-
SRR12282458.fastq	ARPP19:FAM214A	chr15	52568848	-	chr15	52601163	-	32.315	0	2	NA	FALSE	TRUE	SRR12282458.24914209	1333	LowConfidence	-
SRR12282458.fastq	RP1-130H16.18:SF3A1	chr22	30292657	-	chr22	30340774	-	48.117	0	2	NA	FALSE	TRUE	SRR12282458.4670070	1498	LowConfidence	-
SRR12282458.fastq	PVT1:MYC	chr8	127794725	+	chr8	127738249	+	56.476	0	2	NA	FALSE	TRUE	SRR12282458.21457624	1895	LowConfidence	-
SRR12282458.fastq	DEK:KDM1B	chr6	18255734	-	chr6	18197056	+	58.678	0	2	NA	FALSE	TRUE	SRR12282458.30695915	753	LowConfidence	Yes
SRR12282458.fastq	RP11-532E4.2:MUC5AC	chr11	1248141	-	chr11	1184421	+	63.72	0	2	NA	FALSE	TRUE	SRR12282458.28905119	1445	LowConfidence	-
SRR12282458.fastq	CELF1:MTCH2	chr11	47552992	-	chr11	47625739	-	72.747	0	2	NA	FALSE	TRUE	SRR12282458.2438018	452	LowConfidence	Yes
SRR12282458.fastq	NDUFB10:NTHL1	chr16	1959750	+	chr16	2040230	-	80.48	0	2	NA	FALSE	TRUE	SRR12282458.26000933	1981	LowConfidence	-
SRR12282458.fastq	MLLT3:FOCAD	chr9	20620658	-	chr9	20715322	+	94.664	0	2	NA	FALSE	TRUE	SRR12282458.20963950	1537	LowConfidence	-
SRR12282458.fastq	ZSWIM4:RFX1	chr19	13813162	+	chr19	13983591	-	170.429	0	2	NA	FALSE	TRUE	SRR12282458.28147118	1203	LowConfidence	-
SRR12282458.fastq	RP11-356J5.12:RP11-65M17.3	chr11	112293854	+	chr11	112541294	+	247.44	0	2	NA	FALSE	FALSE	SRR12282458.31826001	971	LowConfidence	-
SRR12282458.fastq	HIF1AN:BLOC1S2	chr10	100540776	+	chr10	100281053	-	259.723	0	2	NA	FALSE	TRUE	SRR12282458.10230857	629	LowConfidence	-
SRR12282458.fastq	RP11-120D5.1:MID1	chrX	10848676	-	chrX	10567602	-	281.074	0	2	NA	FALSE	FALSE	SRR12282458.14033166	1616	LowConfidence	-
SRR12282458.fastq	PMVK:UBE2Q1	chr1	154924752	-	chr1	154550128	-	374.624	0	2	NA	FALSE	FALSE	SRR12282458.3846157	999	LowConfidence	-
SRR12282458.fastq	EEF1D:GRINA	chr8	143596855	-	chr8	143991693	+	394.838	0	2	NA	FALSE	TRUE	SRR12282458.50922063	1299	LowConfidence	-
SRR12282458.fastq	TBK1:SRGAP1	chr12	64490113	+	chr12	64095128	+	394.985	0	2	NA	FALSE	TRUE	SRR12282458.25971049	2169	LowConfidence	-
SRR12282458.fastq	NLK:SPAG5	chr17	28185258	+	chr17	28586493	-	401.235	0	2	NA	FALSE	TRUE	SRR12282458.1972908	192	LowConfidence	-
SRR12282458.fastq	ANKRD12:MTCL1	chr18	9136947	+	chr18	8718421	+	418.526	0	2	NA	FALSE	TRUE	SRR12282458.26771035	223	LowConfidence	-
SRR12282458.fastq	ATR:U2SURP	chr3	142568073	-	chr3	143036072	+	467.999	0	2	NA	FALSE	TRUE	SRR12282458.15835758	1605	LowConfidence	-
SRR12282458.fastq	C2orf69:SPATS2L	chr2	199911770	+	chr2	200467290	+	555.52	0	2	NA	FALSE	FALSE	SRR12282458.44855545	516	LowConfidence	-
SRR12282458.fastq	EIF5:C14orf2	chr14	103339799	+	chr14	103915189	-	575.39	0	2	NA	FALSE	TRUE	SRR12282458.12088380	404	LowConfidence	-
SRR12282458.fastq	RP11-96H19.1:RP11-618L22.1	chr12	46387969	+	chr12	46970986	+	583.017	0	2	NA	FALSE	FALSE	SRR12282458.11136301	311	LowConfidence	-
SRR12282458.fastq	STAT3:RPL27	chr17	42324789	-	chr17	43000078	+	675.289	0	2	NA	FALSE	TRUE	SRR12282458.42897151	331	LowConfidence	-
SRR12282458.fastq	NASP:EIF2B3	chr1	45591263	+	chr1	44857801	-	733.462	0	2	NA	FALSE	TRUE	SRR12282458.16112112	260	LowConfidence	-
SRR12282458.fastq	FAM20B:TOR1AIP2	chr1	179044222	+	chr1	179863212	-	818.99	0	2	NA	FALSE	TRUE	SRR12282458.7317446	683	LowConfidence	-
SRR12282458.fastq	C5AR1:LIG1	chr19	47292169	+	chr19	48133097	-	840.928	0	2	NA	FALSE	TRUE	SRR12282458.37229118	392	LowConfidence	-
SRR12282458.fastq	KLHL7:RAPGEF5	chr7	23106143	+	chr7	22167148	-	938.995	0	2	NA	FALSE	TRUE	SRR12282458.30943711	2675	LowConfidence	-
SRR12282458.fastq	TYK2:PRKCSH	chr19	10378214	-	chr19	11450649	+	1072.43	0	2	NA	FALSE	TRUE	SRR12282458.7680106	405	LowConfidence	-
SRR12282458.fastq	KCTD13:EIF3CL	chr16	29925846	-	chr16	28388142	-	1537.7	0	2	NA	FALSE	FALSE	SRR12282458.50830236	1163	LowConfidence	-
SRR12282458.fastq	MED13:USP32	chr17	61972728	-	chr17	60271482	-	1701.25	0	2	NA	FALSE	FALSE	SRR12282458.40760460	934	LowConfidence	-
SRR12282458.fastq	PDGFD:TMEM123	chr11	104163802	-	chr11	102402207	-	1761.6	0	2	NA	FALSE	FALSE	SRR12282458.24780686	288	LowConfidence	-
SRR12282458.fastq	RP11-448A19.1:SND1	chr7	129611429	-	chr7	127694933	+	1916.5	0	2	NA	FALSE	TRUE	SRR12282458.10754674	1686	LowConfidence	-
SRR12282458.fastq	CH17-373J23.1:CHD1L	chr1	145281303	+	chr1	147259837	+	1978.53	0	2	NA	FALSE	FALSE	SRR12282458.15967530	245	LowConfidence	-
SRR12282458.fastq	OTUB1:EIF1AD	chr11	63997432	+	chr11	65999616	-	2002.18	0	2	NA	FALSE	TRUE	SRR12282458.38420332	515	LowConfidence	-
SRR12282458.fastq	SF3B2:COX8A	chr11	66059939	+	chr11	63976226	+	2083.71	0	2	NA	FALSE	TRUE	SRR12282458.49407112	421	LowConfidence	-
SRR12282458.fastq	NAA35:UBQLN1	chr9	85978375	+	chr9	83686140	-	2292.24	0	2	NA	FALSE	TRUE	SRR12282458.20787124	392	LowConfidence	-
SRR12282458.fastq	SH3GL1:AP3D1	chr19	4400327	-	chr19	2102267	-	2298.06	0	2	NA	FALSE	FALSE	SRR12282458.44630799	1340	LowConfidence	-
SRR12282458.fastq	SSR2:ILF2	chr1	156014964	-	chr1	153668551	-	2346.41	0	2	NA	FALSE	FALSE	SRR12282458.26540538	1558	LowConfidence	-
SRR12282458.fastq	SSH2:RP11-466A19.1	chr17	29929938	-	chr17	32497610	+	2567.67	0	2	NA	FALSE	TRUE	SRR12282458.8450781	237	LowConfidence	-
SRR12282458.fastq	TMC5:NOMO3	chr16	19418088	+	chr16	16278661	+	3139.43	0	2	NA	FALSE	TRUE	SRR12282458.39064162	211	LowConfidence	-
SRR12282458.fastq	APC:AP3S1	chr5	112707880	+	chr5	115866669	+	3158.79	0	2	NA	FALSE	FALSE	SRR12282458.41650503	353	LowConfidence	-
SRR12282458.fastq	CFH:CDC73	chr1	196690234	+	chr1	193249729	+	3440.51	0	2	NA	FALSE	TRUE	SRR12282458.39585865	1426	LowConfidence	-
SRR12282458.fastq	TMEM138:CTNND1	chr11	61362420	+	chr11	57801734	+	3560.69	0	2	NA	FALSE	TRUE	SRR12282458.245698	2997	LowConfidence	-
SRR12282458.fastq	RBM4:SLC3A2	chr11	66638887	+	chr11	62882028	+	3756.86	0	2	NA	FALSE	TRUE	SRR12282458.45216808	247	LowConfidence	-
SRR12282458.fastq	HIF1A:FUT8	chr14	61695837	+	chr14	65455621	+	3759.78	0	2	NA	FALSE	FALSE	SRR12282458.32791801	373	LowConfidence	-
SRR12282458.fastq	MYADM:TRIM28	chr19	53873879	+	chr19	58549353	+	4675.47	0	2	NA	FALSE	FALSE	SRR12282458.33756707	562	LowConfidence	-
SRR12282458.fastq	NAPA:PPP2R1A	chr19	47514882	-	chr19	52219822	+	4704.94	0	2	NA	FALSE	TRUE	SRR12282458.28613762	3030	LowConfidence	-
SRR12282458.fastq	VPS37C:SF3B2	chr11	61131953	-	chr11	66068289	+	4936.34	0	2	NA	FALSE	TRUE	SRR12282458.41184495	363	LowConfidence	-
SRR12282458.fastq	MARCH5:GLUD1	chr10	92311331	+	chr10	87068153	-	5243.18	0	2	NA	FALSE	TRUE	SRR12282458.24911671	594	LowConfidence	-
SRR12282458.fastq	NUPL1:ZMYM2	chr13	25301875	+	chr13	20051432	+	5250.44	0	2	NA	FALSE	TRUE	SRR12282458.35105209	303	LowConfidence	-
SRR12282458.fastq	CUEDC1:TEX2	chr17	57892571	-	chr17	64213925	-	6321.35	0	2	NA	FALSE	TRUE	SRR12282458.42207272	3328	LowConfidence	-
SRR12282458.fastq	CLEC2D:MGST1	chr12	9693918	+	chr12	16362839	+	6668.92	0	2	NA	FALSE	FALSE	SRR12282458.19044745	1854	LowConfidence	-
SRR12282458.fastq	EIF3A:BCCIP	chr10	119051203	-	chr10	125831419	+	6780.22	0	2	NA	FALSE	TRUE	SRR12282458.35593295	226	LowConfidence	-
SRR12282458.fastq	PDLIM1:RP11-57C13.3	chr10	95247365	-	chr10	87660003	-	7587.36	0	2	NA	FALSE	TRUE	SRR12282458.15533246	935	LowConfidence	-
SRR12282458.fastq	CREB5:ANLN	chr7	28507722	+	chr7	36453448	+	7945.73	0	2	NA	FALSE	FALSE	SRR12282458.18031464	478	LowConfidence	-
SRR12282458.fastq	RP3-388M5.9:RBFOX2	chr22	43812823	+	chr22	35781744	-	8031.08	0	2	NA	FALSE	TRUE	SRR12282458.21056754	435	LowConfidence	-
SRR12282458.fastq	SSNA1:TBC1D13	chr9	137190017	+	chr9	128809544	+	8380.47	0	2	NA	FALSE	TRUE	SRR12282458.25437878	476	LowConfidence	-
SRR12282458.fastq	GRWD1:SUPT5H	chr19	48451229	+	chr19	39476082	+	8975.15	0	2	NA	FALSE	TRUE	SRR12282458.48026335	1086	LowConfidence	-
SRR12282458.fastq	ATXN1:RREB1	chr6	16522628	-	chr6	7250001	+	9272.63	0	2	NA	FALSE	TRUE	SRR12282458.6122001	810	LowConfidence	-
SRR12282458.fastq	MYL9:TP53RK	chr20	36545004	+	chr20	46686775	-	10141.8	0	2	NA	FALSE	TRUE	SRR12282458.8245552	222	LowConfidence	-
SRR12282458.fastq	PPP2R2A:TUSC3	chr8	26293738	+	chr8	15650695	+	10643	0	2	NA	FALSE	TRUE	SRR12282458.20097135	427	LowConfidence	-
SRR12282458.fastq	ANAPC5:ANKLE2	chr12	121335534	-	chr12	132755139	-	11419.6	0	2	NA	FALSE	TRUE	SRR12282458.31210787	1929	LowConfidence	-
SRR12282458.fastq	PALMD:CEPT1	chr1	99646363	+	chr1	111147645	+	11501.3	0	2	NA	FALSE	FALSE	SRR12282458.34660686	1899	LowConfidence	-
SRR12282458.fastq	TMEM17:MOB1A	chr2	62500748	-	chr2	74153912	-	11653.2	0	2	NA	FALSE	TRUE	SRR12282458.15466868	1257	LowConfidence	-
SRR12282458.fastq	AKAP10:AC025335.1	chr17	19940975	-	chr17	7915104	-	12025.9	0	2	NA	FALSE	FALSE	SRR12282458.34008325	678	LowConfidence	-
SRR12282458.fastq	RGS5:RFWD2	chr1	163319182	-	chr1	176136540	-	12817.4	0	2	NA	FALSE	TRUE	SRR12282458.25700954	301	LowConfidence	-
SRR12282458.fastq	HBS1L:PCMT1	chr6	135054649	-	chr6	149796418	+	14741.8	0	2	NA	FALSE	TRUE	SRR12282458.22721190	1211	LowConfidence	-
SRR12282458.fastq	CUL4B:CT45A1	chrX	120544486	-	chrX	135718935	+	15174.4	0	2	NA	FALSE	TRUE	SRR12282458.39397332	1286	LowConfidence	-
SRR12282458.fastq	ELF2:ANXA5	chr4	139067714	-	chr4	121668500	-	17399.2	0	2	NA	FALSE	FALSE	SRR12282458.17591889	575	LowConfidence	-
SRR12282458.fastq	ATG13:ESRRA	chr11	46617887	+	chr11	64313952	+	17696.1	0	2	NA	FALSE	FALSE	SRR12282458.36337850	397	LowConfidence	-
SRR12282458.fastq	CTD-2410N18.5:COMMD10	chr5	134225766	-	chr5	116134066	+	18091.7	0	2	NA	FALSE	TRUE	SRR12282458.47518061	1615	LowConfidence	-
SRR12282458.fastq	RP11-179A16.1:RPS6KA4	chr11	82689648	-	chr11	64368256	+	18321.4	0	2	NA	FALSE	FALSE	SRR12282458.16577508	363	LowConfidence	-
SRR12282458.fastq	TLK1:ASNSD1	chr2	171028343	-	chr2	189670442	+	18642.1	0	2	NA	FALSE	TRUE	SRR12282458.24700846	1443	LowConfidence	-
SRR12282458.fastq	FBXO17:PBX4	chr19	38975586	-	chr19	19570824	-	19404.8	0	2	NA	FALSE	FALSE	SRR12282458.39617388	1297	LowConfidence	-
SRR12282458.fastq	CHCHD3:IFRD1	chr7	132975169	-	chr7	112467994	+	20507.2	0	2	NA	FALSE	TRUE	SRR12282458.25281206	1181	LowConfidence	-
SRR12282458.fastq	GMPPA:MYEOV2	chr2	219506976	+	chr2	240130992	-	20624	0	2	NA	FALSE	TRUE	SRR12282458.21671465	1839	LowConfidence	-
SRR12282458.fastq	WIPI2:HNRNPA2B1	chr7	5214682	+	chr7	26196863	-	20982.2	0	2	NA	FALSE	TRUE	SRR12282458.20006093	1173	LowConfidence	-
SRR12282458.fastq	AC006460.2:PPIG	chr2	190677392	-	chr2	169631765	+	21045.6	0	2	NA	FALSE	TRUE	SRR12282458.44173884	537	LowConfidence	-
SRR12282458.fastq	TFE3:NONO	chrX	49033469	-	chrX	71299949	+	22266.5	0	2	NA	FALSE	TRUE	SRR12282458.26793458	1330	LowConfidence	Yes
SRR12282458.fastq	YWHAG:GNB2	chr7	76358750	-	chr7	100678121	+	24319.4	0	2	NA	FALSE	TRUE	SRR12282458.50447696	295	LowConfidence	-
SRR12282458.fastq	RSRC1:MCCC1	chr3	158123991	+	chr3	183094607	-	24970.6	0	2	NA	FALSE	TRUE	SRR12282458.12822787	467	LowConfidence	-
SRR12282458.fastq	ZNF404:CACNA1A	chr19	43883960	-	chr19	13519505	-	30364.5	0	2	NA	FALSE	FALSE	SRR12282458.40986202	807	LowConfidence	-
SRR12282458.fastq	ERH:AL157871.2	chr14	69380131	-	chr14	100281097	-	30901	0	2	NA	FALSE	TRUE	SRR12282458.49673150	201	LowConfidence	-
SRR12282458.fastq	PIK3C3:CTD-2354A18.1	chr18	42020704	+	chr18	73332464	+	31311.8	0	2	NA	FALSE	FALSE	SRR12282458.965588	1009	LowConfidence	-
SRR12282458.fastq	CH17-373J23.1:LRIF1	chr1	145281293	+	chr1	110950125	-	34331.2	0	2	NA	FALSE	TRUE	SRR12282458.23934276	229	LowConfidence	-
SRR12282458.fastq	FBLN2:GNAI2	chr3	13570831	+	chr3	50256233	+	36685.4	0	2	NA	FALSE	FALSE	SRR12282458.4533963	1190	LowConfidence	-
SRR12282458.fastq	ACADVL:DBF4B	chr17	7222121	+	chr17	44749895	+	37527.8	0	2	NA	FALSE	FALSE	SRR12282458.27380517	945	LowConfidence	-
SRR12282458.fastq	CSDE1:RABGGTB	chr1	114730266	-	chr1	75794082	+	38936.2	0	2	NA	FALSE	TRUE	SRR12282458.8004971	1691	LowConfidence	-
SRR12282458.fastq	COA1:SEMA3A	chr7	43640614	-	chr7	83961387	-	40320.8	0	2	NA	FALSE	TRUE	SRR12282458.26265697	440	LowConfidence	-
SRR12282458.fastq	RAB5C:MYO1C	chr17	42128737	-	chr17	1471974	-	40656.8	0	2	NA	FALSE	FALSE	SRR12282458.12003818	456	LowConfidence	-
SRR12282458.fastq	SZT2:RP11-486G15.2	chr1	43404541	+	chr1	84077641	-	40673.1	0	2	NA	FALSE	TRUE	SRR12282458.26427780	650	LowConfidence	-
SRR12282458.fastq	ATG5:STXBP5	chr6	106186240	-	chr6	147364120	+	41177.9	0	2	NA	FALSE	TRUE	SRR12282458.38163771	691	LowConfidence	-
SRR12282458.fastq	SPCS1:BRK1	chr3	52708029	+	chr3	10115782	+	42592.2	0	2	NA	FALSE	TRUE	SRR12282458.7387921	716	LowConfidence	-
SRR12282458.fastq	SMEK2:REV1	chr2	55615450	-	chr2	99435925	-	43820.5	0	2	NA	FALSE	TRUE	SRR12282458.45629132	590	LowConfidence	-
SRR12282458.fastq	ELOF1:U2AF2	chr19	11554253	-	chr19	55661062	+	44106.8	0	2	NA	FALSE	TRUE	SRR12282458.16667511	1363	LowConfidence	-
SRR12282458.fastq	RP11-121L10.2:PHF21A	chr11	90223409	+	chr11	46084302	-	44139.1	0	2	NA	FALSE	TRUE	SRR12282458.26563437	300	LowConfidence	-
SRR12282458.fastq	COMMD1:LIMS1	chr2	62136028	+	chr2	108683968	+	46547.9	0	2	NA	FALSE	FALSE	SRR12282458.44180747	718	LowConfidence	-
SRR12282458.fastq	PBXIP1:KDM5B	chr1	154946456	-	chr1	202727938	-	47781.5	0	2	NA	FALSE	TRUE	SRR12282458.27368681	632	LowConfidence	-
SRR12282458.fastq	MAP3K9:TOX4	chr14	70728433	-	chr14	21497795	+	49230.6	0	2	NA	FALSE	TRUE	SRR12282458.39021755	2047	LowConfidence	-
SRR12282458.fastq	TVP23B:AMZ2	chr17	18790931	+	chr17	68248645	+	49457.7	0	2	NA	FALSE	FALSE	SRR12282458.49365341	194	LowConfidence	-
SRR12282458.fastq	EML4:ARID5A	chr2	42256523	+	chr2	96551151	+	54294.6	0	2	NA	FALSE	FALSE	SRR12282458.46537329	548	LowConfidence	-
SRR12282458.fastq	CH17-373J23.1:ZNF644	chr1	145281301	+	chr1	90982368	-	54298.9	0	2	NA	FALSE	TRUE	SRR12282458.6419111	243	LowConfidence	-
SRR12282458.fastq	EEF2:ERVK3-1	chr19	3980516	-	chr19	58312242	+	54331.7	0	2	NA	FALSE	TRUE	SRR12282458.4060265	780	LowConfidence	-
SRR12282458.fastq	EEF2:TRIM28	chr19	3980015	-	chr19	58550509	+	54570.5	0	2	NA	FALSE	TRUE	SRR12282458.36279151	1524	LowConfidence	-
SRR12282458.fastq	GANAB:CEP164	chr11	62625275	-	chr11	117392227	+	54767	0	2	NA	FALSE	TRUE	SRR12282458.42384825	267	LowConfidence	-
SRR12282458.fastq	CPSF6:ZNF26	chr12	69262557	+	chr12	133012217	+	63749.7	0	2	NA	FALSE	FALSE	SRR12282458.43070759	1738	LowConfidence	-
SRR12282458.fastq	AP006621.5:SSSCA1	chr11	778220	+	chr11	65570896	+	64792.7	0	2	NA	FALSE	FALSE	SRR12282458.50133699	256	LowConfidence	-
SRR12282458.fastq	PSMD14:MRPS5	chr2	161318986	+	chr2	95101719	-	66217.3	0	2	NA	FALSE	TRUE	SRR12282458.11407972	524	LowConfidence	-
SRR12282458.fastq	RP11-394O4.5:TMEM167A	chr5	149430831	+	chr5	83061911	-	66368.9	0	2	NA	FALSE	TRUE	SRR12282458.50199829	350	LowConfidence	-
SRR12282458.fastq	ACTB:MDH2	chr7	5529299	-	chr7	76064911	+	70535.6	0	2	NA	FALSE	TRUE	SRR12282458.10482732	490	LowConfidence	-
SRR12282458.fastq	TNPO1:CLPTM1L	chr5	72875711	+	chr5	1317994	-	71557.7	0	2	NA	FALSE	TRUE	SRR12282458.4072483	230	LowConfidence	-
SRR12282458.fastq	ITGA2:MARCH3	chr5	52989528	+	chr5	126878395	-	73888.9	0	2	NA	FALSE	TRUE	SRR12282458.49440154	231	LowConfidence	-
SRR12282458.fastq	HIST2H3C:LBR	chr1	149840736	-	chr1	225401879	-	75561.1	0	2	NA	FALSE	TRUE	SRR12282458.26575518	462	LowConfidence	-
SRR12282458.fastq	YARS2:VPS29	chr12	32755168	-	chr12	110491863	-	77736.7	0	2	NA	FALSE	TRUE	SRR12282458.4406341	330	LowConfidence	-
SRR12282458.fastq	PPP1R3E:TNFAIP2	chr14	23302543	-	chr14	103127435	+	79824.9	0	2	NA	FALSE	TRUE	SRR12282458.17769665	3492	LowConfidence	-
SRR12282458.fastq	SHC1:CRYZ	chr1	154970165	-	chr1	74723252	-	80246.9	0	2	NA	FALSE	FALSE	SRR12282458.26948050	1790	LowConfidence	-
SRR12282458.fastq	ACTB:SRI	chr7	5529302	-	chr7	88206462	-	82677.2	0	2	NA	FALSE	TRUE	SRR12282458.49423486	353	LowConfidence	-
SRR12282458.fastq	NDUFA12:PTMS	chr12	95002794	-	chr12	6770510	+	88232.3	0	2	NA	FALSE	TRUE	SRR12282458.29518699	1206	LowConfidence	-
SRR12282458.fastq	LRP6:ARL1	chr12	12120349	-	chr12	101395252	-	89274.9	0	2	NA	FALSE	TRUE	SRR12282458.5035968	582	LowConfidence	-
SRR12282458.fastq	CFLAR:TGFBRAP1	chr2	201116479	+	chr2	105280723	-	95835.8	0	2	NA	FALSE	TRUE	SRR12282458.16097622	358	LowConfidence	-
SRR12282458.fastq	H2AFZ:WHSC1	chr4	99948905	-	chr4	1974865	+	97974	0	2	NA	FALSE	TRUE	SRR12282458.36881712	1715	LowConfidence	-
SRR12282458.fastq	HNRNPU:PIAS3	chr1	244862645	-	chr1	145849057	-	99013.6	0	2	NA	FALSE	FALSE	SRR12282458.20233414	610	LowConfidence	-
SRR12282458.fastq	HSPA8:LDHA	chr11	123059885	-	chr11	18405458	+	104654	0	2	NA	FALSE	TRUE	SRR12282458.26357023	933	LowConfidence	-
SRR12282458.fastq	ROS1:HIVEP1	chr6	117409583	-	chr6	12089185	+	105320	0	2	NA	FALSE	TRUE	SRR12282458.37256044	1047	LowConfidence	-
SRR12282458.fastq	TRIT1:MRPL9	chr1	39853972	-	chr1	151761553	-	111908	0	2	NA	FALSE	TRUE	SRR12282458.3696609	499	LowConfidence	-
SRR12282458.fastq	CH17-373J23.1:TMEM39B	chr1	145281302	+	chr1	32091677	+	113190	0	2	NA	FALSE	TRUE	SRR12282458.37895275	230	LowConfidence	-
SRR12282458.fastq	DDX6:RNH1	chr11	118786205	-	chr11	502192	-	118284	0	2	NA	FALSE	FALSE	SRR12282458.37034173	1657	LowConfidence	-
SRR12282458.fastq	CUL1:HIBADH	chr7	148730034	+	chr7	27543098	-	121187	0	2	NA	FALSE	TRUE	SRR12282458.36939120	241	LowConfidence	-
SRR12282458.fastq	ZNF593:CERS2	chr1	26170171	+	chr1	150974728	-	124805	0	2	NA	FALSE	TRUE	SRR12282458.21422867	302	LowConfidence	-
SRR12282458.fastq	NFRKB:MUC5AC	chr11	129886415	-	chr11	1197615	+	128689	0	2	NA	FALSE	TRUE	SRR12282458.16129556	618	LowConfidence	-
SRR12282458.fastq	ACTB:AKR1B10	chr7	5527156	-	chr7	134537587	+	129010	0	2	NA	FALSE	TRUE	SRR12282458.31190354	674	LowConfidence	-
SRR12282458.fastq	HIST2H2AA4:PIK3CD-AS2	chr1	149851579	-	chr1	9681067	-	140171	0	2	NA	FALSE	TRUE	SRR12282458.14246796	571	LowConfidence	-
SRR12282458.fastq	CH17-373J23.1:UBE2J2	chr1	145281301	+	chr1	1267986	-	144013	0	2	NA	FALSE	TRUE	SRR12282458.43745480	237	LowConfidence	-
SRR12282458.fastq	HIST2H2BF:FO538757.2	chr1	149812039	-	chr1	187144	-	149625	0	2	NA	FALSE	FALSE	SRR12282458.16525103	764	LowConfidence	-
SRR12282458.fastq	ALDH9A1:PGD	chr1	165682219	-	chr1	10413158	+	155269	0	2	NA	FALSE	TRUE	SRR12282458.8528390	522	LowConfidence	-
SRR12282458.fastq	HSPG2:QSOX1	chr1	21823135	-	chr1	180197566	+	158374	0	2	NA	FALSE	TRUE	SRR12282458.17032086	264	LowConfidence	-
SRR12282458.fastq	SUSD5:TFRC	chr3	33153746	-	chr3	196062630	-	162909	0	2	NA	FALSE	TRUE	SRR12282458.1956214	947	LowConfidence	-
SRR12282458.fastq	C1orf64:RGSL1	chr1	16005920	+	chr1	182509877	+	166504	0	2	NA	FALSE	TRUE	SRR12282458.19692940	879	LowConfidence	-
SRR12282458.fastq	HDLBP:TTC31	chr2	241230946	-	chr2	74492227	+	166739	0	2	NA	FALSE	TRUE	SRR12282458.28634315	545	LowConfidence	-
SRR12282458.fastq	ATRAID:ABCB6	chr2	27213296	+	chr2	219212489	-	191999	0	2	NA	FALSE	TRUE	SRR12282458.22204794	952	LowConfidence	-
SRR12282458.fastq	SMC3:GRB14	chr10	110589678	+	chr2	164573638	-	Inf	0	2	NA	FALSE	TRUE	SRR12282458.10325556	216	LowConfidence	-
SRR12282458.fastq	TRUB1:CUL1	chr10	114942710	+	chr7	148767635	+	Inf	0	2	NA	FALSE	TRUE	SRR12282458.24609463	1897	LowConfidence	-
SRR12282458.fastq	RNU6-1:PLEKHB2	chr10	13217371	+	chr2	131149438	+	Inf	0	2	NA	FALSE	TRUE	SRR12282458.22013919	498	LowConfidence	-
SRR12282458.fastq	RP11-108K14.8:CT45A6	chr10	133402772	+	chrX	135798932	-	Inf	0	2	NA	FALSE	TRUE	SRR12282458.17615743	2351	LowConfidence	-
SRR12282458.fastq	KIF5B:GOLGA4	chr10	32015579	-	chr3	37324590	+	Inf	0	2	NA	FALSE	TRUE	SRR12282458.12785417	531	LowConfidence	-
SRR12282458.fastq	AKR1C2:CHCHD3	chr10	4989786	-	chr7	133034869	-	Inf	0	2	NA	FALSE	TRUE	SRR12282458.11476938	461	LowConfidence	-
SRR12282458.fastq	FAM213A:MMS22L	chr10	80432358	+	chr6	97143837	-	Inf	0	2	NA	FALSE	TRUE	SRR12282458.3281855	1054	LowConfidence	-
SRR12282458.fastq	LIPA:YWHAQ	chr10	89214430	-	chr2	9585343	-	Inf	0	2	NA	FALSE	TRUE	SRR12282458.28302715	1165	LowConfidence	-
SRR12282458.fastq	DBT:RP11-6N17.6	chr1	100195987	-	chr17	47947858	-	Inf	0	2	NA	FALSE	TRUE	SRR12282458.29606247	1791	LowConfidence	-
SRR12282458.fastq	SLC30A7:GCNT1	chr1	100975571	+	chr9	76506486	+	Inf	0	2	NA	FALSE	TRUE	SRR12282458.26400903	648	LowConfidence	-
SRR12282458.fastq	DFFA:MRPL13	chr1	10467319	-	chr8	120395995	-	Inf	0	2	NA	FALSE	TRUE	SRR12282458.37187445	247	LowConfidence	-
SRR12282458.fastq	CTR9:ACTB	chr11	10755120	+	chr7	5527740	-	Inf	0	2	NA	FALSE	TRUE	SRR12282458.14712453	570	LowConfidence	-
SRR12282458.fastq	EIF4G2:IDH3B	chr11	10806829	-	chr20	2660490	-	Inf	0	2	NA	FALSE	TRUE	SRR12282458.28541564	979	LowConfidence	-
SRR12282458.fastq	TIMM8B:TMCO1	chr11	112085309	-	chr1	165768746	-	Inf	0	2	NA	FALSE	TRUE	SRR12282458.1687072	990	LowConfidence	-
SRR12282458.fastq	ARHGEF12:LYRM5	chr11	120440161	+	chr12	25208099	+	Inf	0	2	NA	FALSE	TRUE	SRR12282458.22437878	1835	LowConfidence	-
SRR12282458.fastq	HSPA8:KIAA0100	chr11	123059883	-	chr17	28614590	-	Inf	0	2	NA	FALSE	TRUE	SRR12282458.29297740	241	LowConfidence	-
SRR12282458.fastq	HSPA8:AHCYL1	chr11	123061247	-	chr1	110018373	+	Inf	0	2	NA	FALSE	TRUE	SRR12282458.4848724	208	LowConfidence	-
SRR12282458.fastq	TNFRSF8:AEBP2	chr1	12142504	+	chr12	19413359	+	Inf	0	2	NA	FALSE	TRUE	SRR12282458.38767550	329	LowConfidence	-
SRR12282458.fastq	IFITM3:CCDC109B	chr11	319907	-	chr4	109687597	+	Inf	0	2	NA	FALSE	TRUE	SRR12282458.38627761	255	LowConfidence	-
SRR12282458.fastq	RNH1:DAP3	chr11	499912	-	chr1	155729335	+	Inf	0	2	NA	FALSE	TRUE	SRR12282458.1889428	798	LowConfidence	-
SRR12282458.fastq	CKS1B:HSP90AB1	chr1	154978098	+	chr6	44250103	+	Inf	0	2	NA	FALSE	TRUE	SRR12282458.46183502	1293	LowConfidence	-
SRR12282458.fastq	LMNA:FASN	chr1	156114884	+	chr17	82085723	-	Inf	0	2	NA	FALSE	TRUE	SRR12282458.18535206	236	LowConfidence	-
SRR12282458.fastq	ARHGEF11:TPT1-AS1	chr1	157044923	-	chr13	45390864	+	Inf	0	2	NA	FALSE	TRUE	SRR12282458.15718641	287	LowConfidence	-
SRR12282458.fastq	SSRP1:SLC25A6	chr11	57335077	-	chrX	1386671	-	Inf	0	2	NA	FALSE	TRUE	SRR12282458.23008562	535	LowConfidence	-
SRR12282458.fastq	FTH1:ARPC2	chr11	61967474	-	chr2	218217217	+	Inf	0	2	NA	FALSE	TRUE	SRR12282458.36061181	1191	LowConfidence	-
SRR12282458.fastq	TRMT112:LDHB	chr11	64316768	-	chr12	21637187	-	Inf	0	2	NA	FALSE	TRUE	SRR12282458.20986623	566	LowConfidence	-
SRR12282458.fastq	CAPN1:RPL11	chr11	65209371	+	chr1	23693887	+	Inf	0	2	NA	FALSE	TRUE	SRR12282458.16344790	436	LowConfidence	-
SRR12282458.fastq	NEAT1:QRICH1	chr11	65445168	+	chr3	49032795	-	Inf	0	2	NA	FALSE	TRUE	SRR12282458.48315204	1849	LowConfidence	-
SRR12282458.fastq	MALAT1:MCM5	chr11	65500530	+	chr22	35423240	+	Inf	0	2	NA	FALSE	TRUE	SRR12282458.17222366	662	LowConfidence	-
SRR12282458.fastq	MALAT1:SH3PXD2A	chr11	65501840	+	chr10	103598676	-	Inf	0	2	NA	FALSE	TRUE	SRR12282458.25290091	1464	LowConfidence	-
SRR12282458.fastq	AP000487.5:LINC01031	chr11	70398100	-	chr1	193304839	+	Inf	0	2	NA	FALSE	TRUE	SRR12282458.41924286	1455	LowConfidence	-
SRR12282458.fastq	CACYBP:AC016995.3	chr1	175004672	+	chr2	38481857	-	Inf	0	2	NA	FALSE	TRUE	SRR12282458.14570320	280	LowConfidence	-
SRR12282458.fastq	RPS3:RPL27	chr11	75401684	+	chr17	43002705	+	Inf	0	2	NA	FALSE	TRUE	SRR12282458.32599320	293	LowConfidence	-
SRR12282458.fastq	TALDO1:ASAP1	chr11	758953	+	chr8	130057962	-	Inf	0	2	NA	FALSE	TRUE	SRR12282458.50262861	293	LowConfidence	-
SRR12282458.fastq	PIDD1:SLC35G2	chr11	800056	-	chr3	136819080	+	Inf	0	2	NA	FALSE	TRUE	SRR12282458.10395247	2411	LowConfidence	-
SRR12282458.fastq	QSOX1:CSF1R	chr1	180182250	+	chr5	150094827	-	Inf	0	2	NA	FALSE	TRUE	SRR12282458.15566316	768	LowConfidence	-
SRR12282458.fastq	CREBZF:MLF2	chr11	85664211	-	chr12	6748512	-	Inf	0	2	NA	FALSE	TRUE	SRR12282458.18556329	1873	LowConfidence	-
SRR12282458.fastq	GLT8D2:CYFIP1	chr12	104015089	-	chr15	22867343	-	Inf	0	2	NA	FALSE	TRUE	SRR12282458.17130008	406	LowConfidence	-
SRR12282458.fastq	CCDC42B:CCT3	chr12	113158815	+	chr1	156309133	-	Inf	0	2	NA	FALSE	TRUE	SRR12282458.17843459	2857	LowConfidence	-
SRR12282458.fastq	TAOK3:ACTG1	chr12	118246795	-	chr17	81511302	-	Inf	0	2	NA	FALSE	TRUE	SRR12282458.34911423	772	LowConfidence	-
SRR12282458.fastq	TAOK3:RHOC	chr12	118246883	-	chr1	112701642	-	Inf	0	2	NA	FALSE	TRUE	SRR12282458.29632338	833	LowConfidence	-
SRR12282458.fastq	RAB35:U91328.1	chr12	120096874	-	chr6	26124458	-	Inf	0	2	NA	FALSE	TRUE	SRR12282458.2533513	1816	LowConfidence	-
SRR12282458.fastq	TMEM120B:PBX2	chr12	121779204	+	chr6	32189970	-	Inf	0	2	NA	FALSE	TRUE	SRR12282458.25226146	1347	LowConfidence	-
SRR12282458.fastq	RPS6KC1:RPL30	chr1	213176434	+	chr8	98045373	-	Inf	0	2	NA	FALSE	TRUE	SRR12282458.47200716	560	LowConfidence	-
SRR12282458.fastq	EPHX1:LINC01287	chr1	225828805	+	chr7	153411938	-	Inf	0	2	NA	FALSE	TRUE	SRR12282458.34743192	1378	LowConfidence	-
SRR12282458.fastq	C1orf198:ISCA1	chr1	230843767	-	chr9	86266137	-	Inf	0	2	NA	FALSE	TRUE	SRR12282458.644130	577	LowConfidence	-
SRR12282458.fastq	DDX11:PHF21A	chr12	31089879	+	chr11	46120985	-	Inf	0	2	NA	FALSE	TRUE	SRR12282458.45672714	1655	LowConfidence	-
SRR12282458.fastq	RP11-25I15.2:SLC4A11	chr12	42678998	+	chr20	3229127	-	Inf	0	2	NA	FALSE	TRUE	SRR12282458.11700504	294	LowConfidence	-
SRR12282458.fastq	ZNF124:ZCCHC7	chr1	247126592	-	chr9	37349358	+	Inf	0	2	NA	FALSE	TRUE	SRR12282458.13013610	227	LowConfidence	-
SRR12282458.fastq	SYF2:SRSF7	chr1	25229003	-	chr2	38748158	-	Inf	0	2	NA	FALSE	TRUE	SRR12282458.4151596	324	LowConfidence	-
SRR12282458.fastq	MYL6:WDR77	chr12	56160295	+	chr1	111441373	-	Inf	0	2	NA	FALSE	TRUE	SRR12282458.36402577	497	LowConfidence	-
SRR12282458.fastq	RP5-940J5.9:LAPTM4B	chr12	6537832	-	chr8	97825133	+	Inf	0	2	NA	FALSE	TRUE	SRR12282458.10297833	881	LowConfidence	-
SRR12282458.fastq	HELB:MACF1	chr12	66305149	+	chr1	39451056	+	Inf	0	2	NA	FALSE	TRUE	SRR12282458.25998958	663	LowConfidence	-
SRR12282458.fastq	PHB2:RAB3GAP2	chr12	6967893	-	chr1	220253922	-	Inf	0	2	NA	FALSE	TRUE	SRR12282458.12695687	791	LowConfidence	-
SRR12282458.fastq	M6PR:BLVRB	chr12	8946259	-	chr19	40447963	-	Inf	0	2	NA	FALSE	TRUE	SRR12282458.30705885	262	LowConfidence	-
SRR12282458.fastq	NUPL1:TMEM263	chr13	25315468	+	chr12	106974951	+	Inf	0	2	NA	FALSE	TRUE	SRR12282458.27712916	869	LowConfidence	-
SRR12282458.fastq	IPO5:RP11-532E4.2	chr13	98021060	+	chr11	1246035	-	Inf	0	2	NA	FALSE	TRUE	SRR12282458.37744211	320	LowConfidence	-
SRR12282458.fastq	YY1:ARL6IP1	chr14	100239787	+	chr16	18792722	-	Inf	0	2	NA	FALSE	TRUE	SRR12282458.21420349	1105	LowConfidence	-
SRR12282458.fastq	CKB:PARK7	chr14	103522079	-	chr1	7965376	+	Inf	0	2	NA	FALSE	TRUE	SRR12282458.34224607	752	LowConfidence	-
SRR12282458.fastq	INF2:CTC-250I14.6	chr14	104704580	+	chr19	13153888	-	Inf	0	2	NA	FALSE	TRUE	SRR12282458.49279700	337	LowConfidence	-
SRR12282458.fastq	SEC23A:TMBIM6	chr14	39032850	-	chr12	49764741	+	Inf	0	2	NA	FALSE	TRUE	SRR12282458.48962440	342	LowConfidence	-
SRR12282458.fastq	LGALS3:RPP25	chr14	55137371	+	chr15	74957464	-	Inf	0	2	NA	FALSE	TRUE	SRR12282458.21952368	976	LowConfidence	-
SRR12282458.fastq	WDR89:METTL14	chr14	63598758	-	chr4	118710488	+	Inf	0	2	NA	FALSE	TRUE	SRR12282458.13111616	352	LowConfidence	-
SRR12282458.fastq	MTHFD1:RTCA	chr14	64454835	+	chr1	100291538	+	Inf	0	2	NA	FALSE	TRUE	SRR12282458.17497296	997	LowConfidence	-
SRR12282458.fastq	RPL4:PHF5A	chr15	66501009	-	chr22	41459871	-	Inf	0	2	NA	FALSE	TRUE	SRR12282458.17936187	873	LowConfidence	-
SRR12282458.fastq	RPLP1:ASPH	chr15	69455498	+	chr8	61578555	-	Inf	0	2	NA	FALSE	TRUE	SRR12282458.29334257	557	LowConfidence	-
SRR12282458.fastq	PKM:EIF1	chr15	72207256	-	chr17	41689778	+	Inf	0	2	NA	FALSE	TRUE	SRR12282458.38707070	1001	LowConfidence	-
SRR12282458.fastq	TELO2:S100A11	chr16	1499253	+	chr1	152032671	-	Inf	0	2	NA	FALSE	TRUE	SRR12282458.1132346	248	LowConfidence	-
SRR12282458.fastq	RPS15A:GS1-259H13.10	chr16	18790017	-	chr7	99607703	+	Inf	0	2	NA	FALSE	TRUE	SRR12282458.27046671	1234	LowConfidence	-
SRR12282458.fastq	ATP6V0C:HELLPAR	chr16	2519711	+	chr12	102371226	+	Inf	0	2	NA	FALSE	TRUE	SRR12282458.2619793	1562	LowConfidence	-
SRR12282458.fastq	GLYR1:IGFBP4	chr16	4804981	-	chr17	40456754	+	Inf	0	2	NA	FALSE	TRUE	SRR12282458.15733742	1002	LowConfidence	-
SRR12282458.fastq	HERPUD1:PCBP2	chr16	56943458	+	chr12	53468776	+	Inf	0	2	NA	FALSE	TRUE	SRR12282458.17295891	1493	LowConfidence	-
SRR12282458.fastq	ESRP2:RP11-442H21.2	chr16	68230897	-	chr10	72275702	-	Inf	0	2	NA	FALSE	TRUE	SRR12282458.17506141	1235	LowConfidence	-
SRR12282458.fastq	NFAT5:PNRC2	chr16	69703781	+	chr1	23962046	+	Inf	0	2	NA	FALSE	TRUE	SRR12282458.41007646	1806	LowConfidence	-
SRR12282458.fastq	NQO1:VDAC2	chr16	69715042	-	chr10	75230937	+	Inf	0	2	NA	FALSE	TRUE	SRR12282458.13498479	521	LowConfidence	-
SRR12282458.fastq	CHTF18:YLPM1	chr16	789255	+	chr14	74781881	+	Inf	0	2	NA	FALSE	TRUE	SRR12282458.22876684	1182	LowConfidence	-
SRR12282458.fastq	SRSF11:CEP135	chr1	70228490	+	chr4	55965799	+	Inf	0	2	NA	FALSE	TRUE	SRR12282458.10467055	587	LowConfidence	-
SRR12282458.fastq	AC004448.5:RPL28	chr17	19445974	-	chr19	55386653	+	Inf	0	2	NA	FALSE	TRUE	SRR12282458.18571883	387	LowConfidence	-
SRR12282458.fastq	UNC119:GAPDH	chr17	28547336	-	chr12	6536689	+	Inf	0	2	NA	FALSE	TRUE	SRR12282458.40258075	1146	LowConfidence	-
SRR12282458.fastq	ITGAE:DFNA5	chr17	3724658	-	chr7	24699259	-	Inf	0	2	NA	FALSE	TRUE	SRR12282458.29463327	791	LowConfidence	-
SRR12282458.fastq	EIF1:ANAPC1	chr17	41690850	+	chr2	111872679	-	Inf	0	2	NA	FALSE	TRUE	SRR12282458.21261562	584	LowConfidence	-
SRR12282458.fastq	CRYZ:UBAP1	chr1	74705801	-	chr9	34252242	+	Inf	0	2	NA	FALSE	TRUE	SRR12282458.10338808	288	LowConfidence	-
SRR12282458.fastq	SNX11:PSMD13	chr17	48119183	+	chr11	247359	+	Inf	0	2	NA	FALSE	TRUE	SRR12282458.18170412	696	LowConfidence	-
SRR12282458.fastq	NME2:NDUFS4	chr17	51168319	+	chr5	53683184	+	Inf	0	2	NA	FALSE	TRUE	SRR12282458.18244651	255	LowConfidence	-
SRR12282458.fastq	KPNA2:AC016995.3	chr17	68040766	+	chr2	38482669	-	Inf	0	2	NA	FALSE	TRUE	SRR12282458.29502558	501	LowConfidence	-
SRR12282458.fastq	ACADVL:RNF44	chr17	7222061	+	chr5	176528987	-	Inf	0	2	NA	FALSE	TRUE	SRR12282458.10596852	891	LowConfidence	-
SRR12282458.fastq	GRB2:WBP5	chr17	75325942	-	chrX	103357848	+	Inf	0	2	NA	FALSE	TRUE	SRR12282458.20785848	595	LowConfidence	-
SRR12282458.fastq	SRP68:RPL41	chr17	76057405	-	chr7	137513847	+	Inf	0	2	NA	FALSE	TRUE	SRR12282458.12923414	497	LowConfidence	-
SRR12282458.fastq	ACTG1:RPL35A	chr17	81510723	-	chr3	197951279	+	Inf	0	2	NA	FALSE	TRUE	SRR12282458.43810019	348	LowConfidence	-
SRR12282458.fastq	RBBP8:RPS11	chr18	22936956	+	chr19	49497996	+	Inf	0	2	NA	FALSE	TRUE	SRR12282458.15328326	470	LowConfidence	-
SRR12282458.fastq	ATP5A1:ACTG1	chr18	46089691	-	chr17	81510819	-	Inf	0	2	NA	FALSE	TRUE	SRR12282458.30205521	648	LowConfidence	-
SRR12282458.fastq	CYR61:PPP2CB	chr1	85582221	+	chr8	30791303	-	Inf	0	2	NA	FALSE	TRUE	SRR12282458.38864392	853	LowConfidence	-
SRR12282458.fastq	CNN2:ACTB	chr19	1037925	+	chr7	5527566	-	Inf	0	2	NA	FALSE	TRUE	SRR12282458.20540031	489	LowConfidence	-
SRR12282458.fastq	CARM1:FKBP10	chr19	10922374	+	chr17	41819626	+	Inf	0	2	NA	FALSE	TRUE	SRR12282458.22788719	273	LowConfidence	-
SRR12282458.fastq	CTC-250I14.6:TM4SF1	chr19	13153491	-	chr3	149377471	-	Inf	0	2	NA	FALSE	TRUE	SRR12282458.18078717	1493	LowConfidence	-
SRR12282458.fastq	SF3A2:DVL3	chr19	2247811	+	chr3	184165086	+	Inf	0	2	NA	FALSE	TRUE	SRR12282458.17775745	810	LowConfidence	-
SRR12282458.fastq	FXYD5:SPARC	chr19	35160753	+	chr5	151664119	-	Inf	0	2	NA	FALSE	TRUE	SRR12282458.23188192	358	LowConfidence	-
SRR12282458.fastq	ACTN4:SS18L1	chr19	38729319	+	chr20	62179987	+	Inf	0	2	NA	FALSE	TRUE	SRR12282458.12635586	3475	LowConfidence	-
SRR12282458.fastq	TIMM50:UBA3	chr19	39483154	+	chr3	69057308	-	Inf	0	2	NA	FALSE	TRUE	SRR12282458.19475045	1293	LowConfidence	-
SRR12282458.fastq	EEF2:GAPDH	chr19	3980629	-	chr12	6537107	+	Inf	0	2	NA	FALSE	TRUE	SRR12282458.15272428	980	LowConfidence	-
SRR12282458.fastq	EEF2:RPS21	chr19	3980668	-	chr20	62387618	+	Inf	0	2	NA	FALSE	TRUE	SRR12282458.49215833	1324	LowConfidence	-
SRR12282458.fastq	EEF2:HSPA5	chr19	3982283	-	chr9	125236671	-	Inf	0	2	NA	FALSE	TRUE	SRR12282458.20059299	887	LowConfidence	-
SRR12282458.fastq	EEF2:LDHB	chr19	3982405	-	chr12	21637112	-	Inf	0	2	NA	FALSE	TRUE	SRR12282458.43072843	764	LowConfidence	-
SRR12282458.fastq	HDGFRP2:AHR	chr19	4475557	+	chr7	17345059	+	Inf	0	2	NA	FALSE	TRUE	SRR12282458.33209923	1184	LowConfidence	-
SRR12282458.fastq	FTL:CCDC85B	chr19	48965535	+	chr11	65890954	+	Inf	0	2	NA	FALSE	TRUE	SRR12282458.16923111	781	LowConfidence	-
SRR12282458.fastq	SNRPB:HLA-A	chr20	2461699	-	chr6	29944583	+	Inf	0	2	NA	FALSE	TRUE	SRR12282458.20485339	523	LowConfidence	-
SRR12282458.fastq	TRPC4AP:STAM	chr20	35078133	-	chr10	17708866	+	Inf	0	2	NA	FALSE	TRUE	SRR12282458.21767811	296	LowConfidence	-
SRR12282458.fastq	RBM39:NOXO1	chr20	35741955	-	chr16	1979962	-	Inf	0	2	NA	FALSE	TRUE	SRR12282458.19225166	308	LowConfidence	-
SRR12282458.fastq	LINC00657:ELAVL1	chr20	36049888	-	chr19	7991802	-	Inf	0	2	NA	FALSE	TRUE	SRR12282458.37962788	1144	LowConfidence	-
SRR12282458.fastq	UBE2C:ACTB	chr20	45815576	+	chr7	5527799	-	Inf	0	2	NA	FALSE	TRUE	SRR12282458.19361833	748	LowConfidence	-
SRR12282458.fastq	LAMA5:MFGE8	chr20	62325483	-	chr15	88899426	-	Inf	0	2	NA	FALSE	TRUE	SRR12282458.13608738	857	LowConfidence	-
SRR12282458.fastq	RPS21:TUBA1B	chr20	62387664	+	chr12	49129681	-	Inf	0	2	NA	FALSE	TRUE	SRR12282458.27624144	1598	LowConfidence	-
SRR12282458.fastq	STMN3:MYSM1	chr20	63642229	-	chr1	58700041	-	Inf	0	2	NA	FALSE	TRUE	SRR12282458.34656288	1377	LowConfidence	-
SRR12282458.fastq	RPL37A:DDX3X	chr2	216501366	+	chrX	41347827	+	Inf	0	2	NA	FALSE	TRUE	SRR12282458.26259555	2524	LowConfidence	-
SRR12282458.fastq	RPL37A:PGD	chr2	216501381	+	chr1	10411528	+	Inf	0	2	NA	FALSE	TRUE	SRR12282458.31158276	355	LowConfidence	-
SRR12282458.fastq	ATP6V1E1:RP5-940J5.9	chr22	17592284	-	chr12	6537924	-	Inf	0	2	NA	FALSE	TRUE	SRR12282458.17698328	262	LowConfidence	-
SRR12282458.fastq	SF3A1:SLC39A7	chr22	30337864	-	chr6	33202650	+	Inf	0	2	NA	FALSE	TRUE	SRR12282458.23556812	1215	LowConfidence	-
SRR12282458.fastq	GTF3C2:EXT1	chr2	27343489	-	chr8	117812958	-	Inf	0	2	NA	FALSE	TRUE	SRR12282458.27640719	168	LowConfidence	-
SRR12282458.fastq	CALM2:ZYG11B	chr2	47161747	-	chr1	52772441	+	Inf	0	2	NA	FALSE	TRUE	SRR12282458.17173396	461	LowConfidence	-
SRR12282458.fastq	ADAM17:STRAP	chr2	9526109	-	chr12	15897990	+	Inf	0	2	NA	FALSE	TRUE	SRR12282458.11525067	917	LowConfidence	-
SRR12282458.fastq	YWHAQ:RPS3	chr2	9587427	-	chr11	75401706	+	Inf	0	2	NA	FALSE	TRUE	SRR12282458.37480541	693	LowConfidence	-
SRR12282458.fastq	PDIA5:TRMT112	chr3	123130597	+	chr11	64317315	-	Inf	0	2	NA	FALSE	TRUE	SRR12282458.19579164	517	LowConfidence	-
SRR12282458.fastq	MGLL:ZNF480	chr3	127722481	-	chr19	52323230	+	Inf	0	2	NA	FALSE	TRUE	SRR12282458.11322716	2653	LowConfidence	-
SRR12282458.fastq	ATP1B3:RP5-940J5.9	chr3	141925642	+	chr12	6538181	-	Inf	0	2	NA	FALSE	TRUE	SRR12282458.38010334	1000	LowConfidence	-
SRR12282458.fastq	RP11-3P17.5:ACTB	chr3	161429566	+	chr7	5529272	-	Inf	0	2	NA	FALSE	TRUE	SRR12282458.15149788	584	LowConfidence	-
SRR12282458.fastq	UBP1:MYL9	chr3	33440132	-	chr20	36545013	+	Inf	0	2	NA	FALSE	TRUE	SRR12282458.20668665	1076	LowConfidence	-
SRR12282458.fastq	CTNNB1:SUPT7L	chr3	41236448	+	chr2	27651867	-	Inf	0	2	NA	FALSE	TRUE	SRR12282458.16288878	453	LowConfidence	-
SRR12282458.fastq	TKT:YWHAZ	chr3	53225791	-	chr8	100920551	-	Inf	0	2	NA	FALSE	TRUE	SRR12282458.41851468	680	LowConfidence	-
SRR12282458.fastq	SLC25A26:SLC39A10	chr3	66377849	+	chr2	195736776	+	Inf	0	2	NA	FALSE	TRUE	SRR12282458.28200763	1015	LowConfidence	-
SRR12282458.fastq	C4orf33:PDIA3	chr4	129102788	+	chr15	43765452	+	Inf	0	2	NA	FALSE	TRUE	SRR12282458.25206714	306	LowConfidence	-
SRR12282458.fastq	PI4K2B:LDHB	chr4	25259182	+	chr12	21635633	-	Inf	0	2	NA	FALSE	TRUE	SRR12282458.27227623	1093	LowConfidence	-
SRR12282458.fastq	ZNF141:RHOA	chr4	337983	+	chr3	49368547	-	Inf	0	2	NA	FALSE	TRUE	SRR12282458.10194553	238	LowConfidence	-
SRR12282458.fastq	CCNI:C19orf12	chr4	77075610	-	chr19	29715188	-	Inf	0	2	NA	FALSE	TRUE	SRR12282458.39859454	1595	LowConfidence	-
SRR12282458.fastq	EPB41L4A:F8A3	chr5	112168742	-	chrX	155457447	-	Inf	0	2	NA	FALSE	TRUE	SRR12282458.19228563	654	LowConfidence	-
SRR12282458.fastq	FEM1C:FAM129B	chr5	115543482	-	chr9	127509035	-	Inf	0	2	NA	FALSE	TRUE	SRR12282458.19992980	478	LowConfidence	-
SRR12282458.fastq	LINC01184:TBC1D5	chr5	128083002	-	chr3	17158892	-	Inf	0	2	NA	FALSE	TRUE	SRR12282458.2690034	1822	LowConfidence	-
SRR12282458.fastq	TGFBI:COX7A2	chr5	136060886	+	chr6	75241263	-	Inf	0	2	NA	FALSE	TRUE	SRR12282458.29009798	484	LowConfidence	-
SRR12282458.fastq	CSF1R:MTCH1	chr5	150095090	-	chr6	36968355	-	Inf	0	2	NA	FALSE	TRUE	SRR12282458.40250990	443	LowConfidence	-
SRR12282458.fastq	CTD-2139B15.2:TLN1	chr5	17354532	+	chr9	35732073	-	Inf	0	2	NA	FALSE	TRUE	SRR12282458.22858429	873	LowConfidence	-
SRR12282458.fastq	PDLIM7:NAPRT	chr5	177489790	-	chr8	143575247	-	Inf	0	2	NA	FALSE	TRUE	SRR12282458.1347726	3639	LowConfidence	-
SRR12282458.fastq	TMED9:HBS1L	chr5	177594186	+	chr6	134964860	-	Inf	0	2	NA	FALSE	TRUE	SRR12282458.27056544	524	LowConfidence	-
SRR12282458.fastq	DROSHA:YWHAZ	chr5	31504597	-	chr8	100948655	-	Inf	0	2	NA	FALSE	TRUE	SRR12282458.32674851	1095	LowConfidence	-
SRR12282458.fastq	DIMT1:RP11-571M6.7	chr5	62388780	-	chr12	57721428	-	Inf	0	2	NA	FALSE	TRUE	SRR12282458.13376739	1309	LowConfidence	-
SRR12282458.fastq	SMN2:HDAC2	chr5	70070665	+	chr6	113945424	-	Inf	0	2	NA	FALSE	TRUE	SRR12282458.13528754	843	LowConfidence	-
SRR12282458.fastq	GTF2H2:RASEF	chr5	71035556	-	chr9	83012510	-	Inf	0	2	NA	FALSE	TRUE	SRR12282458.10058782	1771	LowConfidence	-
SRR12282458.fastq	JMY:TMOD3	chr5	79284268	+	chr15	51908789	+	Inf	0	2	NA	FALSE	TRUE	SRR12282458.10531545	292	LowConfidence	-
SRR12282458.fastq	ATG5:PRAME	chr6	106293078	-	chr22	22550208	-	Inf	0	2	NA	FALSE	TRUE	SRR12282458.1539033	511	LowConfidence	-
SRR12282458.fastq	CD24:DSG2-AS1	chr6	106971074	-	chr18	31547583	-	Inf	0	2	NA	FALSE	TRUE	SRR12282458.2765590	964	LowConfidence	-
SRR12282458.fastq	GTF3C6:ARPC5	chr6	110967811	+	chr1	183627223	-	Inf	0	2	NA	FALSE	TRUE	SRR12282458.25331077	738	LowConfidence	-
SRR12282458.fastq	RWDD1:MAGED1	chr6	116580325	+	chrX	51896902	+	Inf	0	2	NA	FALSE	TRUE	SRR12282458.34561309	1390	LowConfidence	-
SRR12282458.fastq	TRMT11:TBL1XR1	chr6	125998304	+	chr3	177021527	-	Inf	0	2	NA	FALSE	TRUE	SRR12282458.44788803	877	LowConfidence	-
SRR12282458.fastq	TPMT:PIGM	chr6	18130190	-	chr1	160029522	-	Inf	0	2	NA	FALSE	TRUE	SRR12282458.28171722	1417	LowConfidence	-
SRR12282458.fastq	RNF144B:TIMMDC1	chr6	18457285	+	chr3	119513708	+	Inf	0	2	NA	FALSE	TRUE	SRR12282458.23171368	671	LowConfidence	-
SRR12282458.fastq	TDP2:NPM1	chr6	24650857	-	chr5	171387862	+	Inf	0	2	NA	FALSE	TRUE	SRR12282458.43885810	1107	LowConfidence	-
SRR12282458.fastq	HIST1H2BC:HSP90AA1	chr6	26123575	-	chr14	102083199	-	Inf	0	2	NA	FALSE	TRUE	SRR12282458.13650503	1376	LowConfidence	-
SRR12282458.fastq	HIST1H1E:CAPZA1	chr6	26156699	+	chr1	112670043	+	Inf	0	2	NA	FALSE	TRUE	SRR12282458.5358207	424	LowConfidence	-
SRR12282458.fastq	MRPS18B:ENO1	chr6	30619973	+	chr1	8861372	-	Inf	0	2	NA	FALSE	TRUE	SRR12282458.2338997	432	LowConfidence	-
SRR12282458.fastq	TUBB:RPL5	chr6	30723420	+	chr1	92833634	+	Inf	0	2	NA	FALSE	TRUE	SRR12282458.32244056	584	LowConfidence	-
SRR12282458.fastq	DDAH2:CLEC16A	chr6	31729053	-	chr16	11181406	+	Inf	0	2	NA	FALSE	TRUE	SRR12282458.14067660	836	LowConfidence	-
SRR12282458.fastq	CLIC1:COMTD1	chr6	31733833	-	chr10	75235146	-	Inf	0	2	NA	FALSE	TRUE	SRR12282458.12314463	357	LowConfidence	-
SRR12282458.fastq	RGL2:RAP2B	chr6	33295769	-	chr3	153165320	+	Inf	0	2	NA	FALSE	TRUE	SRR12282458.13901812	1139	LowConfidence	-
SRR12282458.fastq	HSP90AB1:COX7C	chr6	44250129	+	chr5	86619389	+	Inf	0	2	NA	FALSE	TRUE	SRR12282458.26841856	818	LowConfidence	-
SRR12282458.fastq	HSP90AB1:CYP24A1	chr6	44250349	+	chr20	54173052	-	Inf	0	2	NA	FALSE	TRUE	SRR12282458.19670945	749	LowConfidence	-
SRR12282458.fastq	HSP90AB1:PAF1	chr6	44251435	+	chr19	39390953	-	Inf	0	2	NA	FALSE	TRUE	SRR12282458.17094678	754	LowConfidence	-
SRR12282458.fastq	PTP4A1:SLC25A5	chr6	63576484	+	chrX	119470921	+	Inf	0	2	NA	FALSE	TRUE	SRR12282458.26825537	310	LowConfidence	-
SRR12282458.fastq	OOEP-AS1:HIST2H2BE	chr6	73373157	+	chr1	149886187	-	Inf	0	2	NA	FALSE	TRUE	SRR12282458.38257022	320	LowConfidence	-
SRR12282458.fastq	EEF1A1:RPL27A	chr6	73517807	-	chr11	8683214	+	Inf	0	2	NA	FALSE	TRUE	SRR12282458.23176375	552	LowConfidence	-
SRR12282458.fastq	PM20D2:POFUT1	chr6	89162818	+	chr20	32238346	+	Inf	0	2	NA	FALSE	TRUE	SRR12282458.12477823	372	LowConfidence	-
SRR12282458.fastq	COPS6:MOB1A	chr7	100089355	+	chr2	74154699	-	Inf	0	2	NA	FALSE	TRUE	SRR12282458.15630772	194	LowConfidence	-
SRR12282458.fastq	BCAP29:HSP90B1	chr7	107600482	+	chr12	103946792	+	Inf	0	2	NA	FALSE	TRUE	SRR12282458.34380877	648	LowConfidence	-
SRR12282458.fastq	CHCHD3:ASB8	chr7	133035738	-	chr12	48149479	-	Inf	0	2	NA	FALSE	TRUE	SRR12282458.14025866	2978	LowConfidence	-
SRR12282458.fastq	STEAP1B:MGST1	chr7	22511548	-	chr12	16357613	+	Inf	0	2	NA	FALSE	TRUE	SRR12282458.1024858	791	LowConfidence	-
SRR12282458.fastq	TRA2A:EIF1	chr7	23516403	-	chr17	41688980	+	Inf	0	2	NA	FALSE	TRUE	SRR12282458.4829415	1351	LowConfidence	-
SRR12282458.fastq	NUDCD3:EBP	chr7	44468070	-	chrX	48528309	+	Inf	0	2	NA	FALSE	TRUE	SRR12282458.33535237	282	LowConfidence	-
SRR12282458.fastq	DDX56:CPM	chr7	44565418	-	chr12	68850286	-	Inf	0	2	NA	FALSE	TRUE	SRR12282458.28912567	1232	LowConfidence	-
SRR12282458.fastq	TNS3:RBM25	chr7	47369099	-	chr14	73111535	+	Inf	0	2	NA	FALSE	TRUE	SRR12282458.13902304	1954	LowConfidence	-
SRR12282458.fastq	ACTB:TRMT112	chr7	5527749	-	chr11	64317310	-	Inf	0	2	NA	FALSE	TRUE	SRR12282458.33993874	507	LowConfidence	-
SRR12282458.fastq	AIMP2:CD46	chr7	6023541	+	chr1	207794253	+	Inf	0	2	NA	FALSE	TRUE	SRR12282458.31233493	1374	LowConfidence	-
SRR12282458.fastq	LMTK2:PTBP1	chr7	98151418	+	chr19	804392	+	Inf	0	2	NA	FALSE	TRUE	SRR12282458.14629042	2007	LowConfidence	-
SRR12282458.fastq	MED30:TTC27	chr8	117530766	+	chr2	32812522	+	Inf	0	2	NA	FALSE	TRUE	SRR12282458.24151325	525	LowConfidence	-
SRR12282458.fastq	ADAM9:FN1	chr8	39104309	+	chr2	215408340	-	Inf	0	2	NA	FALSE	TRUE	SRR12282458.31866361	1518	LowConfidence	-
SRR12282458.fastq	PRKDC:DYNC1H1	chr8	47955916	-	chr14	102008231	+	Inf	0	2	NA	FALSE	TRUE	SRR12282458.42235875	1732	LowConfidence	-
SRR12282458.fastq	UBXN2B:DCUN1D2	chr8	58448264	+	chr13	113456988	-	Inf	0	2	NA	FALSE	TRUE	SRR12282458.13275884	2625	LowConfidence	-
SRR12282458.fastq	ASPH:RP11-849F2.7	chr8	61578994	-	chr17	8382196	-	Inf	0	2	NA	FALSE	TRUE	SRR12282458.14751718	1025	LowConfidence	-
SRR12282458.fastq	ASPH:ANXA1	chr8	61579203	-	chr9	73160815	+	Inf	0	2	NA	FALSE	TRUE	SRR12282458.27336354	1120	LowConfidence	-
SRR12282458.fastq	RPL7:G3BP2	chr8	73291114	-	chr4	75644136	-	Inf	0	2	NA	FALSE	TRUE	SRR12282458.16467303	1437	LowConfidence	-
SRR12282458.fastq	NDUFA8:FAM131C	chr9	122148216	-	chr1	16058561	-	Inf	0	2	NA	FALSE	TRUE	SRR12282458.13872864	431	LowConfidence	-
SRR12282458.fastq	HSPA5:MYDGF	chr9	125240707	-	chr19	4670314	-	Inf	0	2	NA	FALSE	TRUE	SRR12282458.10558987	1059	LowConfidence	-
SRR12282458.fastq	NUP214:RP11-385D13.1	chr9	131127544	+	chr17	15642814	-	Inf	0	2	NA	FALSE	TRUE	SRR12282458.18849287	1878	LowConfidence	-
SRR12282458.fastq	PMPCA:ACTB	chr9	136423182	+	chr7	5528552	-	Inf	0	2	NA	FALSE	TRUE	SRR12282458.17495382	2682	LowConfidence	-
SRR12282458.fastq	RRAGA:AHCY	chr9	19050369	+	chr20	34281073	-	Inf	0	2	NA	FALSE	TRUE	SRR12282458.27001074	885	LowConfidence	-
SRR12282458.fastq	RNase_MRP:FSCN1	chr9	35657763	-	chr7	5605327	+	Inf	0	2	NA	FALSE	TRUE	SRR12282458.29474780	1370	LowConfidence	-
SRR12282458.fastq	FANCC:CYSTM1	chr9	95171118	-	chr5	140243337	+	Inf	0	2	NA	FALSE	TRUE	SRR12282458.3247023	788	LowConfidence	-
SRR12282458.fastq	HCCS:DKK1	chrX	11112069	+	chr10	52316837	+	Inf	0	2	NA	FALSE	TRUE	SRR12282458.18513703	279	LowConfidence	-
SRR12282458.fastq	SLC25A5:CCT6A	chrX	119470018	+	chr7	56063074	+	Inf	0	2	NA	FALSE	TRUE	SRR12282458.10520602	422	LowConfidence	-
SRR12282458.fastq	FLNA:UBE2N	chrX	154365467	-	chr12	93409332	-	Inf	0	2	NA	FALSE	TRUE	SRR12282458.31322863	1457	LowConfidence	-
SRR12282458.fastq	PTCHD1-AS:CDC42EP1	chrX	23075985	-	chr22	37566223	+	Inf	0	2	NA	FALSE	TRUE	SRR12282458.12599843	438	LowConfidence	-
SRR12282458.fastq	SAT1:EMP2	chrX	23783821	+	chr16	10580626	-	Inf	0	2	NA	FALSE	TRUE	SRR12282458.31482033	856	LowConfidence	-
SRR12282458.fastq	DMD:RNF13	chrX	33041445	-	chr3	149846013	+	Inf	0	2	NA	FALSE	TRUE	SRR12282458.42989917	163	LowConfidence	-
SRR12282458.fastq	MAGED1:TSPAN16	chrX	51901740	+	chr19	11325307	+	Inf	0	2	NA	FALSE	TRUE	SRR12282458.7242038	498	LowConfidence	-
SRR12282458.fastq	OAT:MALAT1	chr10	124408574	-	chr11	65499092	+	Inf	0	2	NA	FALSE	TRUE	SRR12282458.19371309	374	LowConfidence	-
SRR12282458.fastq	CTBP2:VCP	chr10	125039133	-	chr9	35065375	-	Inf	0	2	NA	FALSE	TRUE	SRR12282458.17110422	2614	LowConfidence	-
SRR12282458.fastq	BCCIP:CAPZB	chr10	125831512	+	chr1	19485484	-	Inf	0	2	NA	FALSE	TRUE	SRR12282458.40496026	3784	LowConfidence	-
SRR12282458.fastq	PTPRE:CSF1R	chr10	127907299	+	chr5	150094315	-	Inf	0	2	NA	FALSE	TRUE	SRR12282458.43190509	228	LowConfidence	-
SRR12282458.fastq	MKI67:ERH	chr10	128122906	-	chr14	69387065	-	Inf	0	2	NA	FALSE	TRUE	SRR12282458.81774	709	LowConfidence	-
SRR12282458.fastq	RNU6-1:HMGN1	chr10	13217366	+	chr21	39348512	-	Inf	0	2	NA	FALSE	TRUE	SRR12282458.29742399	159	LowConfidence	-
SRR12282458.fastq	RNU6-1:NOMO3	chr10	13217368	+	chr16	16273807	+	Inf	0	2	NA	FALSE	TRUE	SRR12282458.18368149	160	LowConfidence	-
SRR12282458.fastq	RNU6-1:BSDC1	chr10	13217369	+	chr1	32386896	-	Inf	0	2	NA	FALSE	TRUE	SRR12282458.42881424	2852	LowConfidence	-
SRR12282458.fastq	RNU6-1:NCAPG	chr10	13217369	+	chr4	17837221	+	Inf	0	2	NA	FALSE	TRUE	SRR12282458.23216288	159	LowConfidence	-
SRR12282458.fastq	RNU6-1:MRE11A	chr10	13217371	+	chr11	94476313	-	Inf	0	2	NA	FALSE	TRUE	SRR12282458.18226729	1861	LowConfidence	-
SRR12282458.fastq	RNU6-1:FKBP4	chr10	13217372	+	chr12	2798717	+	Inf	0	2	NA	FALSE	TRUE	SRR12282458.20121832	161	LowConfidence	-
SRR12282458.fastq	RNU6-1:RUSC1	chr10	13217373	+	chr1	155325328	+	Inf	0	2	NA	FALSE	TRUE	SRR12282458.34363123	1700	LowConfidence	-
SRR12282458.fastq	RNU6-1:TBL3	chr10	13217373	+	chr16	1974202	+	Inf	0	2	NA	FALSE	TRUE	SRR12282458.45741065	160	LowConfidence	-
SRR12282458.fastq	RNU6-1:ZNF75A	chr10	13217373	+	chr16	3310787	+	Inf	0	2	NA	FALSE	TRUE	SRR12282458.6925325	166	LowConfidence	-
SRR12282458.fastq	RNU6-1:EEF2	chr10	13217374	+	chr19	3985415	-	Inf	0	2	NA	FALSE	TRUE	SRR12282458.25679447	161	LowConfidence	-
SRR12282458.fastq	C10orf91:MALAT1	chr10	132448087	+	chr11	65499093	+	Inf	0	2	NA	FALSE	TRUE	SRR12282458.33180716	444	LowConfidence	-
SRR12282458.fastq	VIM:HNRNPL	chr10	17229390	+	chr19	38849827	-	Inf	0	2	NA	FALSE	TRUE	SRR12282458.21578142	170	LowConfidence	-
SRR12282458.fastq	VIM-AS1:RNase_MRP	chr10	17229393	-	chr9	35657875	-	Inf	0	2	NA	FALSE	TRUE	SRR12282458.49554681	1813	LowConfidence	-
SRR12282458.fastq	ITGB1:ME1	chr10	32900896	-	chr6	83210590	-	Inf	0	2	NA	FALSE	TRUE	SRR12282458.2954949	304	LowConfidence	-
SRR12282458.fastq	ITGB1:PTGES3	chr10	32923586	-	chr12	56688118	-	Inf	0	2	NA	FALSE	TRUE	SRR12282458.14631599	1103	LowConfidence	-
SRR12282458.fastq	BMS1:DNAJC16	chr10	42785625	+	chr1	15562277	+	Inf	0	2	NA	FALSE	TRUE	SRR12282458.12966	456	LowConfidence	-
SRR12282458.fastq	CH17-360D5.2:pk	chr10	47985857	-	chr2	173169806	+	Inf	0	2	NA	FALSE	TRUE	SRR12282458.1992195	2010	LowConfidence	-
SRR12282458.fastq	PARG:PMM2	chr10	49941786	-	chr16	8847734	+	Inf	0	2	NA	FALSE	TRUE	SRR12282458.22720120	260	LowConfidence	-
SRR12282458.fastq	UBE2D1:CHFR	chr10	58335221	+	chr12	132833231	-	Inf	0	2	NA	FALSE	TRUE	SRR12282458.45533501	269	LowConfidence	-
SRR12282458.fastq	CCDC6:ADH5	chr10	59792919	-	chr4	99071416	-	Inf	0	2	NA	FALSE	TRUE	SRR12282458.20103417	1366	LowConfidence	-
SRR12282458.fastq	CDK1:UBB	chr10	60784853	+	chr17	16382377	+	Inf	0	2	NA	FALSE	TRUE	SRR12282458.32341086	280	LowConfidence	-
SRR12282458.fastq	CTNNA3:CASC9	chr10	67230665	-	chr8	75224355	-	Inf	0	2	NA	FALSE	TRUE	SRR12282458.20136519	1282	LowConfidence	-
SRR12282458.fastq	HNRNPH3:ATP13A3	chr10	68342029	+	chr3	194403434	-	Inf	0	2	NA	FALSE	TRUE	SRR12282458.47412912	1237	LowConfidence	-
SRR12282458.fastq	HNRNPH3:CA12	chr10	68342108	+	chr15	63326184	-	Inf	0	2	NA	FALSE	TRUE	SRR12282458.1019724	1546	LowConfidence	-
SRR12282458.fastq	VCL:KDM1A	chr10	74094335	+	chr1	23083290	+	Inf	0	2	NA	FALSE	TRUE	SRR12282458.32762507	531	LowConfidence	-
SRR12282458.fastq	DLG5:RPS27L	chr10	77835747	-	chr15	63152757	-	Inf	0	2	NA	FALSE	TRUE	SRR12282458.2586713	272	LowConfidence	-
SRR12282458.fastq	EIF5AL1:DECR2	chr10	79512937	+	chr16	402012	+	Inf	0	2	NA	FALSE	TRUE	SRR12282458.40962297	488	LowConfidence	-
SRR12282458.fastq	MINPP1:CIR1	chr10	87505503	+	chr2	174358352	-	Inf	0	2	NA	FALSE	TRUE	SRR12282458.36567416	682	LowConfidence	-
SRR12282458.fastq	PAPSS2:ZFAS1	chr10	87727478	+	chr20	49280904	+	Inf	0	2	NA	FALSE	TRUE	SRR12282458.7266701	375	LowConfidence	-
SRR12282458.fastq	TNKS2:KRI1	chr10	91807161	+	chr19	10564948	-	Inf	0	2	NA	FALSE	TRUE	SRR12282458.14234452	1157	LowConfidence	-
SRR12282458.fastq	TNKS2:LGALS8	chr10	91807358	+	chr1	236526116	+	Inf	0	2	NA	FALSE	TRUE	SRR12282458.42251258	1385	LowConfidence	-
SRR12282458.fastq	TNKS2:ASPH	chr10	91807439	+	chr8	61637966	-	Inf	0	2	NA	FALSE	TRUE	SRR12282458.18894929	1438	LowConfidence	-
SRR12282458.fastq	MYOF:RABL6	chr10	93349892	-	chr9	136840891	+	Inf	0	2	NA	FALSE	TRUE	SRR12282458.11991722	448	LowConfidence	-
SRR12282458.fastq	SLC35A3:TTTY14	chr1	100024698	+	chrY	18991509	-	Inf	0	2	NA	FALSE	TRUE	SRR12282458.40286836	212	LowConfidence	-
SRR12282458.fastq	DFFA:MAGEC2	chr1	10463194	-	chrX	142203011	-	Inf	0	2	NA	FALSE	TRUE	SRR12282458.11880833	726	LowConfidence	-
SRR12282458.fastq	AGRN:ATP2A2	chr1	1048242	+	chr12	110350823	+	Inf	0	2	NA	FALSE	TRUE	SRR12282458.35272838	1349	LowConfidence	-
SRR12282458.fastq	RP11-144G7.2:SCHLAP1	chr11	108106834	-	chr2	180872712	+	Inf	0	2	NA	FALSE	TRUE	SRR12282458.38221477	373	LowConfidence	-
SRR12282458.fastq	DRAM2:MRPS35	chr1	111118222	-	chr12	27755474	+	Inf	0	2	NA	FALSE	TRUE	SRR12282458.17879938	1076	LowConfidence	-
SRR12282458.fastq	WDR77:HNRNPA2B1	chr1	111441309	-	chr7	26192193	-	Inf	0	2	NA	FALSE	TRUE	SRR12282458.12505269	443	LowConfidence	-
SRR12282458.fastq	REXO2:DDX3X	chr11	114439671	+	chrX	41335071	+	Inf	0	2	NA	FALSE	TRUE	SRR12282458.46899109	1263	LowConfidence	-
SRR12282458.fastq	TAGLN:MRPS31	chr11	117203437	+	chr13	40729422	-	Inf	0	2	NA	FALSE	TRUE	SRR12282458.27729257	233	LowConfidence	-
SRR12282458.fastq	MUC5AC:PTPRM	chr11	1186429	+	chr18	8088752	+	Inf	0	2	NA	FALSE	TRUE	SRR12282458.3227795	1228	LowConfidence	-
SRR12282458.fastq	HSPA8:PRDX1	chr11	123057881	-	chr1	45518982	-	Inf	0	2	NA	FALSE	TRUE	SRR12282458.31083866	928	LowConfidence	-
SRR12282458.fastq	HSPA8:HSP90B1	chr11	123059098	-	chr12	103938376	+	Inf	0	2	NA	FALSE	TRUE	SRR12282458.26577593	498	LowConfidence	-
SRR12282458.fastq	HSPA8:CLTA	chr11	123059616	-	chr9	36211663	+	Inf	0	2	NA	FALSE	TRUE	SRR12282458.4758581	1119	LowConfidence	-
SRR12282458.fastq	LINC01059:MYL12A	chr11	123454825	+	chr18	3253231	+	Inf	0	2	NA	FALSE	TRUE	SRR12282458.34723581	418	LowConfidence	-
SRR12282458.fastq	CTTNBP2NL:MED12	chr1	112449119	+	chrX	71140763	+	Inf	0	2	NA	FALSE	TRUE	SRR12282458.26694644	506	LowConfidence	-
SRR12282458.fastq	STT3A:ERBB2	chr11	125620836	+	chr17	39728338	+	Inf	0	2	NA	FALSE	TRUE	SRR12282458.24158188	619	LowConfidence	-
SRR12282458.fastq	SLC16A1-AS1:CHRAC1	chr1	112969404	+	chr8	140516437	+	Inf	0	2	NA	FALSE	TRUE	SRR12282458.46319050	656	LowConfidence	-
SRR12282458.fastq	RP11-31F15.2:OTUD6B-AS1	chr1	113069271	-	chr8	91063745	-	Inf	0	2	NA	FALSE	TRUE	SRR12282458.21901782	534	LowConfidence	-
SRR12282458.fastq	NRAS:TMEM167A	chr1	114707955	-	chr5	83056756	-	Inf	0	2	NA	FALSE	TRUE	SRR12282458.5446440	911	LowConfidence	-
SRR12282458.fastq	CSDE1:STRAP	chr1	114726359	-	chr12	15882630	+	Inf	0	2	NA	FALSE	TRUE	SRR12282458.29851574	1741	LowConfidence	-
SRR12282458.fastq	CSDE1:SPAG5	chr1	114739769	-	chr17	28592595	-	Inf	0	2	NA	FALSE	TRUE	SRR12282458.6591160	3208	LowConfidence	-
SRR12282458.fastq	LDHA:YWHAB	chr11	18400861	+	chr20	44906020	+	Inf	0	2	NA	FALSE	TRUE	SRR12282458.34086055	300	LowConfidence	-
SRR12282458.fastq	RCN1:UBN1	chr11	32104888	+	chr16	4882083	+	Inf	0	2	NA	FALSE	TRUE	SRR12282458.46744245	1543	LowConfidence	-
SRR12282458.fastq	CSTF3:DAP3	chr11	33141666	-	chr1	155738615	+	Inf	0	2	NA	FALSE	TRUE	SRR12282458.31130519	450	LowConfidence	-
SRR12282458.fastq	CD44:ACTB	chr11	35139350	+	chr7	5528547	-	Inf	0	2	NA	FALSE	TRUE	SRR12282458.17118364	240	LowConfidence	-
SRR12282458.fastq	FAM72D:STXBP2	chr1	145096766	+	chr19	7644695	+	Inf	0	2	NA	FALSE	TRUE	SRR12282458.13552542	780	LowConfidence	-
SRR12282458.fastq	CH17-373J23.1:PTMS	chr1	145281292	+	chr12	6769604	+	Inf	0	2	NA	FALSE	TRUE	SRR12282458.38510493	239	LowConfidence	-
SRR12282458.fastq	CH17-373J23.1:ANKHD1	chr1	145281294	+	chr5	140504828	+	Inf	0	2	NA	FALSE	TRUE	SRR12282458.29264967	236	LowConfidence	-
SRR12282458.fastq	CH17-373J23.1:USP22	chr1	145281296	+	chr17	21028676	-	Inf	0	2	NA	FALSE	TRUE	SRR12282458.11263518	227	LowConfidence	-
SRR12282458.fastq	CH17-373J23.1:YWHAE	chr1	145281298	+	chr17	1369741	-	Inf	0	2	NA	FALSE	TRUE	SRR12282458.27960840	1729	LowConfidence	-
SRR12282458.fastq	CH17-373J23.1:ACTB	chr1	145281298	+	chr7	5529667	-	Inf	0	2	NA	FALSE	TRUE	SRR12282458.8016559	247	LowConfidence	-
SRR12282458.fastq	CH17-373J23.1:VRK1	chr1	145281299	+	chr14	96833468	+	Inf	0	2	NA	FALSE	TRUE	SRR12282458.6781836	239	LowConfidence	-
SRR12282458.fastq	CH17-373J23.1:LINC01540	chr1	145281300	+	chr18	3466256	+	Inf	0	2	NA	FALSE	TRUE	SRR12282458.21347212	239	LowConfidence	-
SRR12282458.fastq	CH17-373J23.1:TBCA	chr1	145281300	+	chr5	77708345	-	Inf	0	2	NA	FALSE	TRUE	SRR12282458.29570474	232	LowConfidence	-
SRR12282458.fastq	CH17-373J23.1:CCNB2	chr1	145281301	+	chr15	59117230	+	Inf	0	2	NA	FALSE	TRUE	SRR12282458.28046562	249	LowConfidence	-
SRR12282458.fastq	CH17-373J23.1:UBB	chr1	145281301	+	chr17	16381904	+	Inf	0	2	NA	FALSE	TRUE	SRR12282458.33576882	247	LowConfidence	-
SRR12282458.fastq	CH17-373J23.1:CHAF1A	chr1	145281301	+	chr19	4442245	+	Inf	0	2	NA	FALSE	TRUE	SRR12282458.49069031	233	LowConfidence	-
SRR12282458.fastq	CH17-373J23.1:GTDC1	chr1	145281301	+	chr2	144211579	-	Inf	0	2	NA	FALSE	TRUE	SRR12282458.50851825	240	LowConfidence	-
SRR12282458.fastq	CH17-373J23.1:CYB5R3	chr1	145281301	+	chr22	42636839	-	Inf	0	2	NA	FALSE	TRUE	SRR12282458.16440606	1946	LowConfidence	-
SRR12282458.fastq	CH17-373J23.1:SPAST	chr1	145281301	+	chr2	32087496	+	Inf	0	2	NA	FALSE	TRUE	SRR12282458.13190386	245	LowConfidence	-
SRR12282458.fastq	CH17-373J23.1:BOD1L1	chr1	145281301	+	chr4	13597166	-	Inf	0	2	NA	FALSE	TRUE	SRR12282458.30230882	2551	LowConfidence	-
SRR12282458.fastq	CH17-373J23.1:CT45A1	chr1	145281301	+	chrX	135718936	+	Inf	0	2	NA	FALSE	TRUE	SRR12282458.8344828	248	LowConfidence	-
SRR12282458.fastq	CH17-373J23.1:RBM39	chr1	145281303	+	chr20	35732134	-	Inf	0	2	NA	FALSE	TRUE	SRR12282458.12415788	231	LowConfidence	-
SRR12282458.fastq	CH17-373J23.1:BPTF	chr1	145281304	+	chr17	67853939	+	Inf	0	2	NA	FALSE	TRUE	SRR12282458.22546337	1215	LowConfidence	-
SRR12282458.fastq	CH17-373J23.1:CFDP1	chr1	145281311	+	chr16	75305179	-	Inf	0	2	NA	FALSE	TRUE	SRR12282458.44469909	557	LowConfidence	-
SRR12282458.fastq	PIAS3:SENP3	chr1	145856671	-	chr17	7564997	+	Inf	0	2	NA	FALSE	TRUE	SRR12282458.3118323	1306	LowConfidence	-
SRR12282458.fastq	HIST2H2BF:MCM7	chr1	149812116	-	chr7	100098711	-	Inf	0	2	NA	FALSE	TRUE	SRR12282458.29578847	318	LowConfidence	-
SRR12282458.fastq	HIST2H4A:DDT	chr1	149832927	+	chr22	23973812	-	Inf	0	2	NA	FALSE	TRUE	SRR12282458.37092913	327	LowConfidence	-
SRR12282458.fastq	HIST2H2BE:HNRNPA3	chr1	149886306	-	chr2	177215998	+	Inf	0	2	NA	FALSE	TRUE	SRR12282458.1148877	1606	LowConfidence	-
SRR12282458.fastq	HIST2H2AC:FKBP5	chr1	149887348	+	chr6	35573998	-	Inf	0	2	NA	FALSE	TRUE	SRR12282458.22857840	469	LowConfidence	-
SRR12282458.fastq	S100A10:TCTN1	chr1	151983121	-	chr12	110647791	+	Inf	0	2	NA	FALSE	TRUE	SRR12282458.6307241	282	LowConfidence	-
SRR12282458.fastq	S100A11:EIF4A1	chr1	152032507	-	chr17	7578716	+	Inf	0	2	NA	FALSE	TRUE	SRR12282458.43062258	360	LowConfidence	-
SRR12282458.fastq	INTS3:MDN1	chr1	153757752	+	chr6	89721185	-	Inf	0	2	NA	FALSE	TRUE	SRR12282458.43533907	1840	LowConfidence	-
SRR12282458.fastq	CRTC2:DYNC1H1	chr1	153951263	-	chr14	102043876	+	Inf	0	2	NA	FALSE	TRUE	SRR12282458.41615510	1467	LowConfidence	-
SRR12282458.fastq	SLC39A1:RPS19	chr1	153960416	-	chr19	41860785	+	Inf	0	2	NA	FALSE	TRUE	SRR12282458.16916576	578	LowConfidence	-
SRR12282458.fastq	ADAR:RPA1	chr1	154607995	-	chr17	1858426	+	Inf	0	2	NA	FALSE	TRUE	SRR12282458.42511337	246	LowConfidence	-
SRR12282458.fastq	PYGO2:TRUB2	chr1	154959325	-	chr9	128305323	-	Inf	0	2	NA	FALSE	TRUE	SRR12282458.9439937	240	LowConfidence	-
SRR12282458.fastq	SHC1:RPS11	chr1	154966499	-	chr19	49497569	+	Inf	0	2	NA	FALSE	TRUE	SRR12282458.5512543	436	LowConfidence	-
SRR12282458.fastq	TRIM6-TRIM34:RP5-940J5.9	chr11	5604595	+	chr12	6537808	-	Inf	0	2	NA	FALSE	TRUE	SRR12282458.37273930	769	LowConfidence	-
SRR12282458.fastq	CCT3:GRAMD1A	chr1	156334880	-	chr19	35015888	+	Inf	0	2	NA	FALSE	TRUE	SRR12282458.16793753	1458	LowConfidence	-
SRR12282458.fastq	C1orf64:FMR1NB	chr1	16005921	+	chrX	147992577	+	Inf	0	2	NA	FALSE	TRUE	SRR12282458.36755283	830	LowConfidence	-
SRR12282458.fastq	NIT1:ACTB	chr1	161118257	+	chr7	5529601	-	Inf	0	2	NA	FALSE	TRUE	SRR12282458.27091580	185	LowConfidence	-
SRR12282458.fastq	CYB561A3:HSPA1A	chr11	61361780	-	chr6	31817268	+	Inf	0	2	NA	FALSE	TRUE	SRR12282458.14644405	573	LowConfidence	-
SRR12282458.fastq	FTH1:TMED2	chr11	61967474	-	chr12	123584598	+	Inf	0	2	NA	FALSE	TRUE	SRR12282458.38601691	2133	LowConfidence	-
SRR12282458.fastq	FTH1:ARPP19	chr11	61967497	-	chr15	52568989	-	Inf	0	2	NA	FALSE	TRUE	SRR12282458.47264614	1674	LowConfidence	-
SRR12282458.fastq	INCENP:NECAP2	chr11	62130165	+	chr1	16459920	+	Inf	0	2	NA	FALSE	TRUE	SRR12282458.33111541	822	LowConfidence	-
SRR12282458.fastq	B3GAT3:TMED1	chr11	62617117	-	chr19	10833136	-	Inf	0	2	NA	FALSE	TRUE	SRR12282458.4946475	569	LowConfidence	-
SRR12282458.fastq	STX5:UBE2Z	chr11	62827564	-	chr17	48928476	+	Inf	0	2	NA	FALSE	TRUE	SRR12282458.44840601	687	LowConfidence	-
SRR12282458.fastq	ATL3:GALNT6	chr11	63629042	-	chr12	51352450	-	Inf	0	2	NA	FALSE	TRUE	SRR12282458.47582320	436	LowConfidence	-
SRR12282458.fastq	SZRD1:MKI67	chr1	16395577	+	chr10	128119316	-	Inf	0	2	NA	FALSE	TRUE	SRR12282458.2730213	358	LowConfidence	-
SRR12282458.fastq	NECAP2:CFL1	chr1	16449153	+	chr11	65855046	-	Inf	0	2	NA	FALSE	TRUE	SRR12282458.38463964	552	LowConfidence	-
SRR12282458.fastq	SYVN1:HDAC7	chr11	65128601	-	chr12	47783037	-	Inf	0	2	NA	FALSE	TRUE	SRR12282458.7461706	3243	LowConfidence	-
SRR12282458.fastq	CAPN1:TMEM79	chr11	65209914	+	chr1	156291385	+	Inf	0	2	NA	FALSE	TRUE	SRR12282458.43806290	1053	LowConfidence	-
SRR12282458.fastq	FRMD8:RCC1	chr11	65405066	+	chr1	28508131	+	Inf	0	2	NA	FALSE	TRUE	SRR12282458.2406656	1384	LowConfidence	-
SRR12282458.fastq	NEAT1:PIAS1	chr11	65444958	+	chr15	68190253	+	Inf	0	2	NA	FALSE	TRUE	SRR12282458.8110623	583	LowConfidence	-
SRR12282458.fastq	MALAT1:CEP85L	chr11	65499636	+	chr6	118565989	-	Inf	0	2	NA	FALSE	TRUE	SRR12282458.5351591	643	LowConfidence	-
SRR12282458.fastq	MALAT1:DAB2	chr11	65500122	+	chr5	39377210	-	Inf	0	2	NA	FALSE	TRUE	SRR12282458.35431778	1145	LowConfidence	-
SRR12282458.fastq	MALAT1:FAM206A	chr11	65500138	+	chr9	108940494	+	Inf	0	2	NA	FALSE	TRUE	SRR12282458.17486266	1146	LowConfidence	-
SRR12282458.fastq	MALAT1:DKC1	chr11	65500191	+	chrX	154776900	+	Inf	0	2	NA	FALSE	TRUE	SRR12282458.2802807	1169	LowConfidence	-
SRR12282458.fastq	MALAT1:MYO9A	chr11	65500494	+	chr15	71826134	-	Inf	0	2	NA	FALSE	TRUE	SRR12282458.24231625	202	LowConfidence	-
SRR12282458.fastq	CFL1:BOLA2B	chr11	65855011	-	chr16	30193614	-	Inf	0	2	NA	FALSE	TRUE	SRR12282458.36687428	397	LowConfidence	-
SRR12282458.fastq	EIF1AD:YBX3	chr11	65998610	-	chr12	10701352	-	Inf	0	2	NA	FALSE	TRUE	SRR12282458.33353636	923	LowConfidence	-
SRR12282458.fastq	BANF1:ACAP3	chr11	66002566	+	chr1	1293448	-	Inf	0	2	NA	FALSE	TRUE	SRR12282458.20056095	1154	LowConfidence	-
SRR12282458.fastq	SF3B2:KPNB1	chr11	66053336	+	chr17	47680021	+	Inf	0	2	NA	FALSE	TRUE	SRR12282458.22242535	1017	LowConfidence	-
SRR12282458.fastq	KLC2:FAM3C	chr11	66266009	+	chr7	121396273	-	Inf	0	2	NA	FALSE	TRUE	SRR12282458.47980539	1376	LowConfidence	-
SRR12282458.fastq	RAD9A:LSG1	chr11	67321331	+	chr3	194648788	-	Inf	0	2	NA	FALSE	TRUE	SRR12282458.18951251	445	LowConfidence	-
SRR12282458.fastq	GSTP1:CNN3	chr11	67586585	+	chr1	94897307	-	Inf	0	2	NA	FALSE	TRUE	SRR12282458.42571663	773	LowConfidence	-
[truncated: 2,306 more rows]
